# Supplementary material for: Capturing variation impact on molecular interactions in the IMEx Consortium mutations data set
Source: Nat Commun. 2019 Jan 2;10:10. doi: 10.1038/s41467-018-07709-6 (PMC6315030; doi:10.1038/s41467-018-07709-6)
Supplement: Supplementary file 4 — Supplementary Data 1 [file 41467_2018_7709_MOESM4_ESM.xlsx]

## Sheet: Supplementary data 1
Supplementary data 1: Comparison of common records in the IMEx mutations data set, UniProt mutagenesis annotations and the SKEMPI 2.0 database
UniProtKB accession	mutation			effect on binding (simplified)			pmid	comment
	IMEx	SKEMPI	UniProt	IMEx	SKEMPI	UniProt
P03950	-	K40G	-	-	loss	-	10413501	SKEMPI coordinates referred to PDB chains. Mutation is actually data from another publication, so not in IMEx entry
P03950	-	R5A	R29A	-	loss	loss	10413501	SKEMPI coordinates referred to PDB chains. Mutation is actually data from another publication, so not in IMEx entry
P13489	-	D435A	-	-	loss	-	10413501	SKEMPI coordinates referred to PDB chains. Mutation is actually data from another publication, so not in IMEx entry
P13489	-	Y434A	-	-	loss	-	10413501	SKEMPI coordinates referred to PDB chains. Mutation is actually data from another publication, so not in IMEx entry
P13489	YD435-436AA	Y434A,D435A	-	loss	loss	-	10413501	SKEMPI coordinates referred to PDB chains. Not imported from UniProt because of parsing criteria.
P13489	Y435A,Y438A	Y434A,Y437A	-	gain	loss	-	10413501	SKEMPI coordinates referred to PDB chains.
P13489	Y435F	Y434F	-	loss	no effect	-	10413501	SKEMPI coordinates referred to PDB chains.
P13489	Y438F	Y437F	-	loss	loss	-	10413501	SKEMPI coordinates referred to PDB chains.
O54901	F126A	F96A		loss	loss	-	23602662	SKEMPI coordinates referred to PDB chains. In supplementary, missing in UniProt
O54901	F126D	F96D	F126D	loss	loss	loss	23602662	SKEMPI coordinates referred to PDB chains.
O54901	I61E	I31E	I61E	loss	loss	loss	23602662	SKEMPI coordinates referred to PDB chains.
O54901	K130E	K100E	-	loss	loss	-	23602662	SKEMPI coordinates referred to PDB chains. Missed in UniProt
O54901	L122A	L92A	L122A	loss	loss	loss	23602662	SKEMPI coordinates referred to PDB chains.
O54901	L60K	L30K	L60K	loss	loss	loss	23602662	SKEMPI coordinates referred to PDB chains.
O54901	N124K	N94K	N124K	loss	loss	loss	23602662	SKEMPI coordinates referred to PDB chains.
O54901	N74A	N44A	N74A	loss	loss	loss	23602662	SKEMPI coordinates referred to PDB chains.
O54901	N74D	N44D	-	loss	loss	-	23602662	SKEMPI coordinates referred to PDB chains. In supplementary, missing in UniProt
O54901	-	Q7K	Q37K	-	no effect	no effect	23602662	SKEMPI coordinates referred to PDB chains. Mutations with little or no effect that were not originally requested to be curated in IMEx.
O54901	-	Q27K	Q57K	-	no effect	gain	23602662	SKEMPI coordinates referred to PDB chains. Mutations with little or no effect that were not originally requested to be curated in IMEx.
O54901	-	S18D	-	-	no effect	-	23602662	SKEMPI coordinates referred to PDB chains. Mutations with little or no effect that were not originally requested to be curated in IMEx.
Q6XJV4	L138F	-		gain	-	-	23602662	Mistake in UniProt's annotation. Missing in SKEMPI.
Q6XJV4	L138F,N87K,K90T	-	-	gain	-	-	23602662	Missing in SKEMPI and UniProt.
Q6XJV4	N87K,K90T	-	-	gain	-	-	23602662	Missing in SKEMPI and UniProt.
Q9ES57	-	-	F138L	-	-	loss	23602662	Mistake in UniProt's annotation.
Q80TS3	-	A313S	-	-	no effect	-	26235031	Mutation is actually data from another publication, so not in IMEx or UniProt entries
Q80TS3	D332A	D332A	D332A	loss	loss	loss	26235031	OK
Q80TS3	Y323A	Y323A	Y323A	loss	loss	loss	26235031	OK
Q8BGT1	F160A	F160A	F160A	loss	loss	loss	26235031	OK
Q8BGT1	F160N	F160N	F160N	loss	loss	loss	26235031	OK
Q8BGT1	R117T	R117T	-	loss	loss	-	26235031	Missing in UniProt
A6ND01	E45A	E45A	-	loss	loss	-	27309818	Not imported from UniProt because of parsing criteria.
A6ND01	E45K	E45K	-	loss	loss	-	27309818	Not imported from UniProt because of parsing criteria.
A6ND01	K163A	K163A	-	loss	loss	-	27309818	Not imported from UniProt because of parsing criteria.
A6ND01	K163E	K163E	-	loss	loss	-	27309818	Not imported from UniProt because of parsing criteria.
A6ND01	L81A	L81A	-	loss	loss	-	27309818	Not imported from UniProt because of parsing criteria.
A6ND01	W62A	W62A	-	loss	loss	-	27309818	Not imported from UniProt because of parsing criteria.
Q8IYV9	-	D72A	-	-	no effect	-	27309818	Mutations with little or no effect that were not originally requested to be curated in IMEx. Also missing in UniProt.
Q8IYV9	E71A	E71A	E71A	loss	loss	loss	27309818	OK
Q8IYV9	E71K	E71K	E71K	loss	loss	loss	27309818	OK
Q8IYV9	H157A	H157A	H157A	loss	loss	loss	27309818	OK
Q8IYV9	-	Q130A	-	-	no effect	-	27309818	Mutations with little or no effect that were not originally requested to be curated in IMEx.
Q8IYV9	R160A	R160A	R160A	loss	loss	loss	27309818	OK
Q8IYV9	R160E	R160E	R160E	loss	loss	loss	27309818	OK
Q8IYV9	W148A	W148A	W148A	loss	loss	loss	27309818	OK
