# Supplementary material for: Capturing variation impact on molecular interactions in the IMEx Consortium mutations data set
Source: Nat Commun. 2019 Jan 2;10:10. doi: 10.1038/s41467-018-07709-6 (PMC6315030; doi:10.1038/s41467-018-07709-6)
Supplement: Supplementary file 5 — Supplementary Data 2 [file 41467_2018_7709_MOESM5_ESM.xlsx]

## Sheet: Supplementary data 2
Supplementary data 2: Annotations with conflicting effects reported in the IMEx mutations data set
Affected protein accesion	Feature short label	Interaction participants	Simplified mutation effects	Feature accessions	Simplified interaction detection method	Publications (PMID)	Comments
uniprotkb:O32163	p.Cys41Ala	uniprotkb:O32164(protein(MI:0326), 224308 - Bacillus subtilis);uniprotkb:O32163(protein(MI:0326), 224308 - Bacillus subtilis)	increasing|disrupting	EBI-8561417|EBI-8561486	enzymatic study|molecular sieving	21236255	different methods, different picture
uniprotkb:P05067	p.Asp23Asn	uniprotkb:P05067(protein(MI:0326), 9606 - Homo sapiens);uniprotkb:P05067(protein(MI:0326), 9606 - Homo sapiens)	increasing|decreasing	EBI-8104987|EBI-8104991|EBI-8105069|EBI-8105073	fluorescence technology|filter binding	23103738	different methods, different picture
uniprotkb:P11989	p.His208Arg	uniprotkb:P11989(protein(MI:0326), 83333 - Escherichia coli (strain K12));uniprotkb:P08839(protein(MI:0326), 83333 - Escherichia coli (strain K12))	increasing|decreasing	EBI-8424098|EBI-8424136	far western blotting|two hybrid	20924357	different methods, different picture
uniprotkb:P33520	p.Ser130Ala	uniprotkb:P33520(protein(MI:0326), 284812 - Schizosaccharomyces pombe (strain ATCC 38366 / 972));uniprotkb:P36630(protein(MI:0326), 284812 - Schizosaccharomyces pombe (strain ATCC 38366 / 972))	increasing|disrupting	EBI-1149339|EBI-1167938	anti tag coimmunoprecipitation|in-gel kinase assay	11781565	different methods, different picture
uniprotkb:P42771	p.Arg87Pro	uniprotkb:P11802(protein(MI:0326), 9606 - Homo sapiens);uniprotkb:P42771(protein(MI:0326), 9606 - Homo sapiens)	increasing|decreasing	EBI-9691854|EBI-9691874	confocal microscopy|pull down	24855949	different methods, different picture
uniprotkb:P42771	p.Arg87Pro	uniprotkb:P42771(protein(MI:0326), 9606 - Homo sapiens);uniprotkb:P62826(protein(MI:0326), 9606 - Homo sapiens)	increasing|disrupting	EBI-9691824|EBI-9691963	confocal microscopy|pull down	24855949	different methods, different picture
uniprotkb:P42771	p.Met53Ile	uniprotkb:P42771(protein(MI:0326), 9606 - Homo sapiens);uniprotkb:P62826(protein(MI:0326), 9606 - Homo sapiens)	increasing|disrupting	EBI-9691820|EBI-9691965	confocal microscopy|pull down	24855949	different methods, different picture
uniprotkb:P45381	p.Glu285Ala	uniprotkb:Q14145(protein(MI:0326), 9606 - Homo sapiens);uniprotkb:P45381(protein(MI:0326), 9606 - Homo sapiens)	causing|disrupting	EBI-12688752|EBI-12706861|EBI-12721121	split luciferase complementation|two hybrid array|validated two hybrid	25910212	different methods, different picture
uniprotkb:P51610	p.Glu1081Ala	uniprotkb:P51610(protein(MI:0326), 9606 - Homo sapiens);uniprotkb:O15294(protein(MI:0326), 9606 - Homo sapiens)	increasing|disrupting	EBI-3842418|EBI-3843062	anti bait coimmunoprecipitation|protease assay	21295698	different methods, different picture
uniprotkb:P51955	p.Lys37Arg	uniprotkb:P51955(protein(MI:0326), 9606 - Homo sapiens);uniprotkb:Q8NG66(protein(MI:0326), 9606 - Homo sapiens)	increasing|decreasing	EBI-633277|EBI-633317	anti bait coimmunoprecipitation|protein kinase assay	15161910	different methods, different picture
uniprotkb:P54252	p.Gln296[77]	uniprotkb:Q14457(protein(MI:0326), 9606 - Homo sapiens);uniprotkb:P54252(protein(MI:0326), 9606 - Homo sapiens)	decreasing|increasing	EBI-14519354|EBI-14690050	deubiquitinase assay|anti bait coimmunoprecipitation	28445460	different methods, different picture
uniprotkb:Q39016	p.Asp150Ala	uniprotkb:Q39016(protein(MI:0326), 3702 - Arabidopsis thaliana (Mouse-ear cress));uniprotkb:Q39083(protein(MI:0326), 3702 - Arabidopsis thaliana (Mouse-ear cress))	increasing|disrupting	EBI-1557078|EBI-1557161	two hybrid|protein kinase assay	16438971	different methods, different picture
uniprotkb:Q5S007	p.Arg1441Cys	uniprotkb:Q5S007(protein(MI:0326), 9606 - Homo sapiens)	decreasing|increasing	EBI-12509286|EBI-6289534|EBI-9687152	protein kinase assay	27314038|22363216|25009464	independent experiments
uniprotkb:Q5S007	p.Arg1441Cys	uniprotkb:Q5S007(protein(MI:0326), 9606 - Homo sapiens);chebi:CHEBI:15996(small molecule(MI:0328), -2 - Chemical synthesis (Chemical synthesis))	increasing|decreasing	EBI-6289046|EBI-6508136|EBI-6515701	pull down|gtpase assay|affinity chromatography technology	22363216|21073465|21048939	different methods, different picture
uniprotkb:Q5S007	p.Asp1994Ala	uniprotkb:Q5S007(protein(MI:0326), 9606 - Homo sapiens);uniprotkb:Q8N6T3-2(protein(MI:0326), 9606 - Homo sapiens)	decreasing|increasing|disrupting	EBI-6288841|EBI-6289194|EBI-6289486	protein kinase assay	22363216	different methods, different picture (mutated protein is substrate in one assay and enzyme in aother)
uniprotkb:Q5S007	p.Gly2019Ser	uniprotkb:Q5S007(protein(MI:0326), 9606 - Homo sapiens)	increasing|decreasing	EBI-10055434|EBI-10108753|EBI-10108839|EBI-10688251|EBI-11820496|EBI-12509284|EBI-6289233|EBI-6289524|EBI-6313056|EBI-6349290|EBI-6373536|EBI-6481925|EBI-6501689|EBI-6502812|EBI-6512154|EBI-6513291|EBI-6929732|EBI-8803946|EBI-9105224|EBI-9210833|EBI-9516182|EBI-9687128|EBI-9697777	protein kinase assay|electron microscopy	25446991|25501810|25605758|26824392|27314038|22363216|22952686|19712061|20515039|23241745|23241358|19733152|22303461|19559761|21850687|24113872|24351927|24725412|25009464|24794857	different methods, different picture
uniprotkb:Q5S007	p.Tyr1699Cys	uniprotkb:Q5S007(protein(MI:0326), 9606 - Homo sapiens);chebi:CHEBI:15996(small molecule(MI:0328), -2 - Chemical synthesis (Chemical synthesis))	increasing|decreasing	EBI-10106035|EBI-6289032|EBI-6508132	pull down|gtpase assay	25500533|22363216|21073465	different methods, different picture
uniprotkb:Q6UWZ7	p.Ser406Ala	uniprotkb:P38398(protein(MI:0326), 9606 - Homo sapiens);uniprotkb:Q6UWZ7(protein(MI:0326), 9606 - Homo sapiens)	increasing|decreasing	EBI-1263624|EBI-15649050	fluorescence microscopy|pull down	17525340|17643121	independent experiments
uniprotkb:Q9Y530	p.Asp125Ala	uniprotkb:Q9Y530(protein(MI:0326), 9606 - Homo sapiens);uniprotkb:P09874(protein(MI:0326), 9606 - Homo sapiens)	increasing|disrupting	EBI-8502325|EBI-8502527	enzymatic study|cross-linking study	23481255	different methods, different picture
