# Supplementary material for: Capturing variation impact on molecular interactions in the IMEx Consortium mutations data set
Source: Nat Commun. 2019 Jan 2;10:10. doi: 10.1038/s41467-018-07709-6 (PMC6315030; doi:10.1038/s41467-018-07709-6)
Supplement: Supplementary file 6 — Supplementary Data 3 [file 41467_2018_7709_MOESM6_ESM.xlsx]

## Sheet: Supplementary data 3
Supplementary data 3: IMEx data set mutation annotations associated with disease according to UniProtKB and DisGeNET
Feature accession	UniProtKB accession	Mutation	Effect (simplified)	Match type	Disease annotations	MeSH disease classes
EBI-10042829	Q676U5	T300A	increasing	match	Colon Carcinoma; Colonic Diseases; Colorectal Cancer; Colorectal Carcinoma; Crohn Disease; Hamartoma Syndrome, Multiple; Huntington Disease; Ileal Diseases; Inflammatory Bowel Disease 10; Inflammatory Bowel Diseases; Inflammatory bowel disease 10 (IBD10); Irritable Bowel Syndrome; Malignant neoplasm of thyroid; Malignant tumor of colon; Obesity; Osteitis Deformans; Pediatric Crohn's disease; Thyr…	Digestive System Diseases; Neoplasms; Congenital, Hereditary, and Neonatal Diseases and Abnormalities; Mental Disorders; Nervous System Diseases; Endocrine System Diseases; Nutritional and Metabolic Diseases; Musculoskeletal Diseases; Bacterial Infections and Mycoses
EBI-10042852	Q676U5	T300A	increasing	match	Colon Carcinoma; Colonic Diseases; Colorectal Cancer; Colorectal Carcinoma; Crohn Disease; Hamartoma Syndrome, Multiple; Huntington Disease; Ileal Diseases; Inflammatory Bowel Disease 10; Inflammatory Bowel Diseases; Inflammatory bowel disease 10 (IBD10); Irritable Bowel Syndrome; Malignant neoplasm of thyroid; Malignant tumor of colon; Obesity; Osteitis Deformans; Pediatric Crohn's disease; Thyr…	Digestive System Diseases; Neoplasms; Congenital, Hereditary, and Neonatal Diseases and Abnormalities; Mental Disorders; Nervous System Diseases; Endocrine System Diseases; Nutritional and Metabolic Diseases; Musculoskeletal Diseases; Bacterial Infections and Mycoses
EBI-10045945	Q5S007	R1441C	decreasing	match	Anxiety; Anxiety Disorders; Autosomal Dominant Parkinsonism; Cognition Disorders; DYSFUNCTION - SKIN DISORDERS; Dementia; Depressive Symptoms; Impaired cognition; Mild cognitive disorder; Movement Disorders; PARKINSON DISEASE 2, AUTOSOMAL RECESSIVE JUVENILE; PARKINSON DISEASE 8 (disorder); PARKINSON DISEASE, LATE-ONSET; Parkinson Disease; Parkinson Disease, Familial, Type 1; Parkinson disease (PA…	Behavior and Behavior Mechanisms; Mental Disorders; Nervous System Diseases; Skin and Connective Tissue Diseases
EBI-10046311	Q5S007	R1441C	disrupting	match	Anxiety; Anxiety Disorders; Autosomal Dominant Parkinsonism; Cognition Disorders; DYSFUNCTION - SKIN DISORDERS; Dementia; Depressive Symptoms; Impaired cognition; Mild cognitive disorder; Movement Disorders; PARKINSON DISEASE 2, AUTOSOMAL RECESSIVE JUVENILE; PARKINSON DISEASE 8 (disorder); PARKINSON DISEASE, LATE-ONSET; Parkinson Disease; Parkinson Disease, Familial, Type 1; Parkinson disease (PA…	Behavior and Behavior Mechanisms; Mental Disorders; Nervous System Diseases; Skin and Connective Tissue Diseases
EBI-10046996	P23771	C320K	decreasing	partial/positional match	Barakat syndrome	Female Urogenital Diseases and Pregnancy Complications; Nervous System Diseases; Endocrine System Diseases; Male Urogenital Diseases; Otorhinolaryngologic Diseases
EBI-10048247	Q9UM73	T1151M	increasing	match	NEUROBLASTOMA, SUSCEPTIBILITY TO, 3; Neuroblastoma 3 (NBLST3)	Neoplasms
EBI-10048253	Q9UM73	G1128A	increasing	match	NEUROBLASTOMA, SUSCEPTIBILITY TO, 3; Neuroblastoma 3 (NBLST3)	Neoplasms
EBI-10048255	Q9UM73	M1166R	increasing	match	Neuroblastoma 3 (NBLST3)	Neoplasms
EBI-10048261	Q9UM73	I1171N	increasing	match	Neuroblastoma 3 (NBLST3)	Neoplasms
EBI-10048263	Q9UM73	F1174L	increasing	match	Carcinogenesis; Central neuroblastoma; Congenital chromosomal disease; NEUROBLASTOMA, SUSCEPTIBILITY TO, 3; Neuroblastoma; Neuroblastoma 3 (NBLST3)	Neoplasms; Congenital, Hereditary, and Neonatal Diseases and Abnormalities
EBI-10048265	Q9UM73	R1192P	increasing	match	NEUROBLASTOMA, SUSCEPTIBILITY TO, 3; Neuroblastoma 3 (NBLST3)	Neoplasms
EBI-10048267	Q9UM73	F1245C	increasing	match	NEUROBLASTOMA, SUSCEPTIBILITY TO, 3; Neuroblastoma 3 (NBLST3); Non-Small Cell Lung Carcinoma	Neoplasms; Respiratory Tract Diseases
EBI-10048269	Q9UM73	F1245V	increasing	match	Brain Diseases; Congenital neuroblastoma; Encephalopathies; NEUROBLASTOMA, SUSCEPTIBILITY TO, 3; Neuroblastoma 3 (NBLST3)	Nervous System Diseases; Neoplasms
EBI-10048271	Q9UM73	Y1278S	increasing	match	NEUROBLASTOMA, SUSCEPTIBILITY TO, 3; Neuroblastoma 3 (NBLST3)	Neoplasms
EBI-10048273	Q9UM73	R1275Q	increasing	match	Carcinogenesis; Central neuroblastoma; NEUROBLASTOMA, SUSCEPTIBILITY TO, 3; Neuroblastoma; Neuroblastoma 3 (NBLST3)	Neoplasms
EBI-10048358	Q9UM73	G1128A	increasing	match	NEUROBLASTOMA, SUSCEPTIBILITY TO, 3; Neuroblastoma 3 (NBLST3)	Neoplasms
EBI-10048362	Q9UM73	F1245V	increasing	match	Brain Diseases; Congenital neuroblastoma; Encephalopathies; NEUROBLASTOMA, SUSCEPTIBILITY TO, 3; Neuroblastoma 3 (NBLST3)	Nervous System Diseases; Neoplasms
EBI-10048364	Q9UM73	I1171N	increasing	match	Neuroblastoma 3 (NBLST3)	Neoplasms
EBI-10048374	Q9UM73	R1192P	increasing	match	NEUROBLASTOMA, SUSCEPTIBILITY TO, 3; Neuroblastoma 3 (NBLST3)	Neoplasms
EBI-10048376	Q9UM73	T1151M	increasing	match	NEUROBLASTOMA, SUSCEPTIBILITY TO, 3; Neuroblastoma 3 (NBLST3)	Neoplasms
EBI-10048378	Q9UM73	F1245C	increasing	match	NEUROBLASTOMA, SUSCEPTIBILITY TO, 3; Neuroblastoma 3 (NBLST3); Non-Small Cell Lung Carcinoma	Neoplasms; Respiratory Tract Diseases
EBI-10048380	Q9UM73	M1166R	increasing	match	Neuroblastoma 3 (NBLST3)	Neoplasms
EBI-10048414	Q9UM73	I1250T	decreasing	match	NEUROBLASTOMA, SUSCEPTIBILITY TO, 3; Neuroblastoma 3 (NBLST3)	Neoplasms
EBI-10048433	Q9UM73	R1192P	increasing	match	NEUROBLASTOMA, SUSCEPTIBILITY TO, 3; Neuroblastoma 3 (NBLST3)	Neoplasms
EBI-10048437	Q9UM73	I1171N	increasing	match	Neuroblastoma 3 (NBLST3)	Neoplasms
EBI-10048453	Q9UM73	F1245C	decreasing	match	NEUROBLASTOMA, SUSCEPTIBILITY TO, 3; Neuroblastoma 3 (NBLST3); Non-Small Cell Lung Carcinoma	Neoplasms; Respiratory Tract Diseases
EBI-10048455	Q9UM73	F1245V	decreasing	match	Brain Diseases; Congenital neuroblastoma; Encephalopathies; NEUROBLASTOMA, SUSCEPTIBILITY TO, 3; Neuroblastoma 3 (NBLST3)	Nervous System Diseases; Neoplasms
EBI-10048466	Q9UM73	T1151M	increasing	match	NEUROBLASTOMA, SUSCEPTIBILITY TO, 3; Neuroblastoma 3 (NBLST3)	Neoplasms
EBI-10048489	Q9UM73	Y1278S	increasing	match	NEUROBLASTOMA, SUSCEPTIBILITY TO, 3; Neuroblastoma 3 (NBLST3)	Neoplasms
EBI-10048528	Q9UM73	Y1278S	increasing	match	NEUROBLASTOMA, SUSCEPTIBILITY TO, 3; Neuroblastoma 3 (NBLST3)	Neoplasms
EBI-10048562	Q9UM73	I1171N	undefined	match	Neuroblastoma 3 (NBLST3)	Neoplasms
EBI-10048585	Q9UM73	G1128A	undefined	match	NEUROBLASTOMA, SUSCEPTIBILITY TO, 3; Neuroblastoma 3 (NBLST3)	Neoplasms
EBI-10048627	Q9UM73	Y1278S	undefined	match	NEUROBLASTOMA, SUSCEPTIBILITY TO, 3; Neuroblastoma 3 (NBLST3)	Neoplasms
EBI-10048650	Q9UM73	F1245V	undefined	match	Brain Diseases; Congenital neuroblastoma; Encephalopathies; NEUROBLASTOMA, SUSCEPTIBILITY TO, 3; Neuroblastoma 3 (NBLST3)	Nervous System Diseases; Neoplasms
EBI-10048668	Q9UM73	F1245C	undefined	match	NEUROBLASTOMA, SUSCEPTIBILITY TO, 3; Neuroblastoma 3 (NBLST3); Non-Small Cell Lung Carcinoma	Neoplasms; Respiratory Tract Diseases
EBI-10048699	Q9UM73	R1192P	undefined	match	NEUROBLASTOMA, SUSCEPTIBILITY TO, 3; Neuroblastoma 3 (NBLST3)	Neoplasms
EBI-10048715	Q9UM73	M1166R	undefined	match	Neuroblastoma 3 (NBLST3)	Neoplasms
EBI-10050973	P10721	D816V	disrupting	match	Acute lymphocytic leukemia; Adult Acute Lymphocytic Leukemia; Aggressive Systemic Mastocytosis; Allergic disposition; Carcinogenesis; Chronic eosinophilic leukemia; Chronic myeloproliferative disorder; Core binding factor acute myeloid leukemia; Cutaneous Mastocytosis; Eosinophilia; Eosinophilic disorder; Gastrointestinal Stromal Tumors; Hematological Disease; Hereditary Leiomyomatosis and Renal …	Hemic and Lymphatic Diseases; Neoplasms; Immune System Diseases; Skin and Connective Tissue Diseases; Digestive System Diseases; Congenital, Hereditary, and Neonatal Diseases and Abnormalities; Female Urogenital Diseases and Pregnancy Complications; Eye Diseases; Respiratory Tract Diseases
EBI-10051075	P43026	L441P	disrupting	match	BRACHYDACTYLY, TYPE A2; Fibular hypoplasia and complex brachydactyly; MULTIPLE SYNOSTOSES SYNDROME 2	Musculoskeletal Diseases; Congenital, Hereditary, and Neonatal Diseases and Abnormalities
EBI-10051267	Q30201	Q283P	disrupting	match	Acute leukemia; Acute lymphocytic leukemia; HEMOCHROMATOSIS, TYPE 1; Hemochromatosis; Hemochromatosis 1 (HFE1); Hereditary hemochromatosis; Leukemia, Myelocytic, Acute	Neoplasms; Hemic and Lymphatic Diseases; Immune System Diseases; Nutritional and Metabolic Diseases; Congenital, Hereditary, and Neonatal Diseases and Abnormalities
EBI-10051282	Q30201	Q283P	disrupting	match	Acute leukemia; Acute lymphocytic leukemia; HEMOCHROMATOSIS, TYPE 1; Hemochromatosis; Hemochromatosis 1 (HFE1); Hereditary hemochromatosis; Leukemia, Myelocytic, Acute	Neoplasms; Hemic and Lymphatic Diseases; Immune System Diseases; Nutritional and Metabolic Diseases; Congenital, Hereditary, and Neonatal Diseases and Abnormalities
EBI-10051292	Q30201	Q283P	disrupting	match	Acute leukemia; Acute lymphocytic leukemia; HEMOCHROMATOSIS, TYPE 1; Hemochromatosis; Hemochromatosis 1 (HFE1); Hereditary hemochromatosis; Leukemia, Myelocytic, Acute	Neoplasms; Hemic and Lymphatic Diseases; Immune System Diseases; Nutritional and Metabolic Diseases; Congenital, Hereditary, and Neonatal Diseases and Abnormalities
EBI-10051312	Q30201	Q283P	disrupting	match	Acute leukemia; Acute lymphocytic leukemia; HEMOCHROMATOSIS, TYPE 1; Hemochromatosis; Hemochromatosis 1 (HFE1); Hereditary hemochromatosis; Leukemia, Myelocytic, Acute	Neoplasms; Hemic and Lymphatic Diseases; Immune System Diseases; Nutritional and Metabolic Diseases; Congenital, Hereditary, and Neonatal Diseases and Abnormalities
EBI-10055420	Q5S007	G2019S	increasing	match	Abnormal behavior; Acute myocardial infarction; Akinesia; Anosmia; Autosomal Dominant Parkinsonism; Autosomal dominant late onset Parkinson disease; Bradykinesia; Breast Carcinoma; Central neuroblastoma; Cognition Disorders; DYSFUNCTION - SKIN DISORDERS; Depressive disorder; Dyskinetic syndrome; Frontotemporal Lobar Degeneration; GRN-related frontotemporal dementia; Hallucinations; Hyperactive be…	Behavior and Behavior Mechanisms; Cardiovascular Diseases; Nervous System Diseases; Skin and Connective Tissue Diseases; Neoplasms; Mental Disorders; Nutritional and Metabolic Diseases; Eye Diseases; Musculoskeletal Diseases; Otorhinolaryngologic Diseases; Congenital, Hereditary, and Neonatal Diseases and Abnormalities
EBI-10055434	Q5S007	G2019S	increasing	match	Abnormal behavior; Acute myocardial infarction; Akinesia; Anosmia; Autosomal Dominant Parkinsonism; Autosomal dominant late onset Parkinson disease; Bradykinesia; Breast Carcinoma; Central neuroblastoma; Cognition Disorders; DYSFUNCTION - SKIN DISORDERS; Depressive disorder; Dyskinetic syndrome; Frontotemporal Lobar Degeneration; GRN-related frontotemporal dementia; Hallucinations; Hyperactive be…	Behavior and Behavior Mechanisms; Cardiovascular Diseases; Nervous System Diseases; Skin and Connective Tissue Diseases; Neoplasms; Mental Disorders; Nutritional and Metabolic Diseases; Eye Diseases; Musculoskeletal Diseases; Otorhinolaryngologic Diseases; Congenital, Hereditary, and Neonatal Diseases and Abnormalities
EBI-10055509	Q5S007	G2019S	undefined	match	Abnormal behavior; Acute myocardial infarction; Akinesia; Anosmia; Autosomal Dominant Parkinsonism; Autosomal dominant late onset Parkinson disease; Bradykinesia; Breast Carcinoma; Central neuroblastoma; Cognition Disorders; DYSFUNCTION - SKIN DISORDERS; Depressive disorder; Dyskinetic syndrome; Frontotemporal Lobar Degeneration; GRN-related frontotemporal dementia; Hallucinations; Hyperactive be…	Behavior and Behavior Mechanisms; Cardiovascular Diseases; Nervous System Diseases; Skin and Connective Tissue Diseases; Neoplasms; Mental Disorders; Nutritional and Metabolic Diseases; Eye Diseases; Musculoskeletal Diseases; Otorhinolaryngologic Diseases; Congenital, Hereditary, and Neonatal Diseases and Abnormalities
EBI-10056308	O14901	Q62R	increasing	match	Diabetes; Diabetes Mellitus; Diabetes Mellitus, Non-Insulin-Dependent	Nutritional and Metabolic Diseases; Endocrine System Diseases
EBI-10060141	Q8IXQ5	A153T	disrupting	match	Autosomal dominant retinitis pigmentosa; RETINITIS PIGMENTOSA 42; Retinitis pigmentosa 42 (RP42)	Eye Diseases; Congenital, Hereditary, and Neonatal Diseases and Abnormalities
EBI-10060148	Q8IXQ5	A153V	disrupting	match	RETINITIS PIGMENTOSA 42; Retinitis pigmentosa 42 (RP42)	Eye Diseases; Congenital, Hereditary, and Neonatal Diseases and Abnormalities
EBI-10060151	Q8IXQ5	A153V	decreasing	match	RETINITIS PIGMENTOSA 42; Retinitis pigmentosa 42 (RP42)	Eye Diseases; Congenital, Hereditary, and Neonatal Diseases and Abnormalities
EBI-10060206	Q8IXQ5	A153V	undefined	match	RETINITIS PIGMENTOSA 42; Retinitis pigmentosa 42 (RP42)	Eye Diseases; Congenital, Hereditary, and Neonatal Diseases and Abnormalities
EBI-10060262	Q8IXQ5	A153V	undefined	match	RETINITIS PIGMENTOSA 42; Retinitis pigmentosa 42 (RP42)	Eye Diseases; Congenital, Hereditary, and Neonatal Diseases and Abnormalities
EBI-10060270	Q8IXQ5	A153V	undefined	match	RETINITIS PIGMENTOSA 42; Retinitis pigmentosa 42 (RP42)	Eye Diseases; Congenital, Hereditary, and Neonatal Diseases and Abnormalities
EBI-10060296	Q8IXQ5	A153V	disrupting	match	RETINITIS PIGMENTOSA 42; Retinitis pigmentosa 42 (RP42)	Eye Diseases; Congenital, Hereditary, and Neonatal Diseases and Abnormalities
EBI-10060305	Q8IXQ5	S150N	undefined	match	RETINITIS PIGMENTOSA 42; Retinitis Pigmentosa; Retinitis pigmentosa 42 (RP42)	Eye Diseases; Congenital, Hereditary, and Neonatal Diseases and Abnormalities
EBI-10060318	Q8IXQ5	S150N	undefined	match	RETINITIS PIGMENTOSA 42; Retinitis Pigmentosa; Retinitis pigmentosa 42 (RP42)	Eye Diseases; Congenital, Hereditary, and Neonatal Diseases and Abnormalities
EBI-10060328	Q8IXQ5	A153V	undefined	match	RETINITIS PIGMENTOSA 42; Retinitis pigmentosa 42 (RP42)	Eye Diseases; Congenital, Hereditary, and Neonatal Diseases and Abnormalities
EBI-10060344	Q8IXQ5	A153V	undefined	match	RETINITIS PIGMENTOSA 42; Retinitis pigmentosa 42 (RP42)	Eye Diseases; Congenital, Hereditary, and Neonatal Diseases and Abnormalities
EBI-10091531	P42166	R690C	decreasing	match	Cardiomyopathy, Dilated, 1t; LOEYS-DIETZ SYNDROME, TYPE 1B	Cardiovascular Diseases; Musculoskeletal Diseases; Congenital, Hereditary, and Neonatal Diseases and Abnormalities
EBI-10092255	O75096	R1170W	decreasing	match	SCLEROSTEOSIS 2; Sclerosteosis 2 (SOST2)	Musculoskeletal Diseases; Congenital, Hereditary, and Neonatal Diseases and Abnormalities
EBI-10092259	O75096	W1186S	decreasing	match	SCLEROSTEOSIS 2; Sclerosteosis 2 (SOST2)	Musculoskeletal Diseases; Congenital, Hereditary, and Neonatal Diseases and Abnormalities
EBI-10092344	Q8IXQ5	A153V	undefined	match	RETINITIS PIGMENTOSA 42; Retinitis pigmentosa 42 (RP42)	Eye Diseases; Congenital, Hereditary, and Neonatal Diseases and Abnormalities
EBI-10092346	Q8IXQ5	A153V	undefined	match	RETINITIS PIGMENTOSA 42; Retinitis pigmentosa 42 (RP42)	Eye Diseases; Congenital, Hereditary, and Neonatal Diseases and Abnormalities
EBI-10093134	Q9BV36	R35W	disrupting	match	GRISCELLI SYNDROME, TYPE 3; Griscelli syndrome 3 (GS3); Hypopigmentation disorder	Congenital, Hereditary, and Neonatal Diseases and Abnormalities; Nutritional and Metabolic Diseases; Skin and Connective Tissue Diseases
EBI-10093161	Q9BV36	R35K	disrupting	partial/positional match	GRISCELLI SYNDROME, TYPE 3; Griscelli syndrome 3 (GS3); Hypopigmentation disorder	Congenital, Hereditary, and Neonatal Diseases and Abnormalities; Nutritional and Metabolic Diseases; Skin and Connective Tissue Diseases
EBI-10093163	Q9BV36	R35V	disrupting	partial/positional match	GRISCELLI SYNDROME, TYPE 3; Griscelli syndrome 3 (GS3); Hypopigmentation disorder	Congenital, Hereditary, and Neonatal Diseases and Abnormalities; Nutritional and Metabolic Diseases; Skin and Connective Tissue Diseases
EBI-10093165	Q9BV36	R35F	disrupting	partial/positional match	GRISCELLI SYNDROME, TYPE 3; Griscelli syndrome 3 (GS3); Hypopigmentation disorder	Congenital, Hereditary, and Neonatal Diseases and Abnormalities; Nutritional and Metabolic Diseases; Skin and Connective Tissue Diseases
EBI-10094089	Q7Z333	L389S	undefined	match	Amyotrophic Lateral Sclerosis 4, Juvenile; Amyotrophic lateral sclerosis 4 (ALS4)	Nervous System Diseases; Nutritional and Metabolic Diseases
EBI-10094119	Q7Z333	L389S	undefined	match	Amyotrophic Lateral Sclerosis 4, Juvenile; Amyotrophic lateral sclerosis 4 (ALS4)	Nervous System Diseases; Nutritional and Metabolic Diseases
EBI-10094423	Q7Z333	L389S	undefined	match	Amyotrophic Lateral Sclerosis 4, Juvenile; Amyotrophic lateral sclerosis 4 (ALS4)	Nervous System Diseases; Nutritional and Metabolic Diseases
EBI-10095176	O75096	W1186S	decreasing	match	SCLEROSTEOSIS 2; Sclerosteosis 2 (SOST2)	Musculoskeletal Diseases; Congenital, Hereditary, and Neonatal Diseases and Abnormalities
EBI-10095185	O75096	R1170W	decreasing	match	SCLEROSTEOSIS 2; Sclerosteosis 2 (SOST2)	Musculoskeletal Diseases; Congenital, Hereditary, and Neonatal Diseases and Abnormalities
EBI-10095339	Q15049	S280L	disrupting	match	Leukoencephalopathy, megalencephalic, with subcortical cysts, 1 (MLC1); MEGALENCEPHALIC LEUKOENCEPHALOPATHY WITH SUBCORTICAL CYSTS	Nervous System Diseases; Neoplasms; Nutritional and Metabolic Diseases; Congenital, Hereditary, and Neonatal Diseases and Abnormalities
EBI-10095341	Q15049	C125R	disrupting	match	Leukoencephalopathy, megalencephalic, with subcortical cysts, 1 (MLC1); MEGALENCEPHALIC LEUKOENCEPHALOPATHY WITH SUBCORTICAL CYSTS	Nervous System Diseases; Neoplasms; Nutritional and Metabolic Diseases; Congenital, Hereditary, and Neonatal Diseases and Abnormalities
EBI-10095813	Q15049	S246R	decreasing	match	Leukoencephalopathy, megalencephalic, with subcortical cysts, 1 (MLC1); MEGALENCEPHALIC LEUKOENCEPHALOPATHY WITH SUBCORTICAL CYSTS	Nervous System Diseases; Neoplasms; Nutritional and Metabolic Diseases; Congenital, Hereditary, and Neonatal Diseases and Abnormalities
EBI-10095815	Q15049	S280L	decreasing	match	Leukoencephalopathy, megalencephalic, with subcortical cysts, 1 (MLC1); MEGALENCEPHALIC LEUKOENCEPHALOPATHY WITH SUBCORTICAL CYSTS	Nervous System Diseases; Neoplasms; Nutritional and Metabolic Diseases; Congenital, Hereditary, and Neonatal Diseases and Abnormalities
EBI-10095817	Q15049	C125R	disrupting	match	Leukoencephalopathy, megalencephalic, with subcortical cysts, 1 (MLC1); MEGALENCEPHALIC LEUKOENCEPHALOPATHY WITH SUBCORTICAL CYSTS	Nervous System Diseases; Neoplasms; Nutritional and Metabolic Diseases; Congenital, Hereditary, and Neonatal Diseases and Abnormalities
EBI-10096160	O96033	V7F	disrupting	match	Molybdenum Cofactor Deficiency, Complementation Group B; Molybdenum cofactor deficiency, complementation group B (MOCODB)	Nutritional and Metabolic Diseases; Congenital, Hereditary, and Neonatal Diseases and Abnormalities
EBI-10100129	Q6VVB1	C46Y	disrupting	match	Epilepsy, progressive myoclonic 2 (EPM2)	Nervous System Diseases; Congenital, Hereditary, and Neonatal Diseases and Abnormalities
EBI-10100132	Q6VVB1	P69A	decreasing	match	EPILEPSY, PROGRESSIVE MYOCLONIC 2B; Epilepsy, progressive myoclonic 2 (EPM2); Lafora Disease	Nervous System Diseases; Congenital, Hereditary, and Neonatal Diseases and Abnormalities
EBI-10100135	Q6VVB1	D146N	decreasing	match	Epilepsy, progressive myoclonic 2 (EPM2); Lafora Disease	Nervous System Diseases; Congenital, Hereditary, and Neonatal Diseases and Abnormalities
EBI-10100138	Q6VVB1	L261P	disrupting	match	Epilepsy, progressive myoclonic 2 (EPM2)	Nervous System Diseases; Congenital, Hereditary, and Neonatal Diseases and Abnormalities
EBI-10102447	Q6VVB1	Q302P	disrupting	match	Epilepsy, progressive myoclonic 2 (EPM2); Lafora Disease	Nervous System Diseases; Congenital, Hereditary, and Neonatal Diseases and Abnormalities
EBI-10102692	Q6VVB1	C26S	decreasing	match	EPILEPSY, PROGRESSIVE MYOCLONIC 2B; Epilepsy, progressive myoclonic 2 (EPM2); Lafora Disease	Nervous System Diseases; Congenital, Hereditary, and Neonatal Diseases and Abnormalities
EBI-10102710	Q6VVB1	F33S	decreasing	match	Epilepsy, progressive myoclonic 2 (EPM2); Lafora Disease	Nervous System Diseases; Congenital, Hereditary, and Neonatal Diseases and Abnormalities
EBI-10102730	Q6VVB1	Q302P	decreasing	match	Epilepsy, progressive myoclonic 2 (EPM2); Lafora Disease	Nervous System Diseases; Congenital, Hereditary, and Neonatal Diseases and Abnormalities
EBI-10104789	Q15049	S246R	undefined	match	Leukoencephalopathy, megalencephalic, with subcortical cysts, 1 (MLC1); MEGALENCEPHALIC LEUKOENCEPHALOPATHY WITH SUBCORTICAL CYSTS	Nervous System Diseases; Neoplasms; Nutritional and Metabolic Diseases; Congenital, Hereditary, and Neonatal Diseases and Abnormalities
EBI-10104825	Q15049	C125R	undefined	match	Leukoencephalopathy, megalencephalic, with subcortical cysts, 1 (MLC1); MEGALENCEPHALIC LEUKOENCEPHALOPATHY WITH SUBCORTICAL CYSTS	Nervous System Diseases; Neoplasms; Nutritional and Metabolic Diseases; Congenital, Hereditary, and Neonatal Diseases and Abnormalities
EBI-10106035	Q5S007	Y1699C	increasing	match	Amyotrophic Lateral Sclerosis; Autosomal dominant late onset Parkinson disease; Dementia; Dyskinetic syndrome; Neurodegenerative Disorders; PARKINSON DISEASE 8 (disorder); Parkinson Disease; Parkinson disease 8 (PARK8); Parkinsonian Disorders; Presenile dementia	Nervous System Diseases; Nutritional and Metabolic Diseases; Mental Disorders
EBI-10106037	Q5S007	G2019S	increasing	match	Abnormal behavior; Acute myocardial infarction; Akinesia; Anosmia; Autosomal Dominant Parkinsonism; Autosomal dominant late onset Parkinson disease; Bradykinesia; Breast Carcinoma; Central neuroblastoma; Cognition Disorders; DYSFUNCTION - SKIN DISORDERS; Depressive disorder; Dyskinetic syndrome; Frontotemporal Lobar Degeneration; GRN-related frontotemporal dementia; Hallucinations; Hyperactive be…	Behavior and Behavior Mechanisms; Cardiovascular Diseases; Nervous System Diseases; Skin and Connective Tissue Diseases; Neoplasms; Mental Disorders; Nutritional and Metabolic Diseases; Eye Diseases; Musculoskeletal Diseases; Otorhinolaryngologic Diseases; Congenital, Hereditary, and Neonatal Diseases and Abnormalities
EBI-10106047	O60826	T17A	disrupting	match	RITSCHER-SCHINZEL SYNDROME 2; Ritscher-Schinzel syndrome 2 (RTSC2)	Congenital, Hereditary, and Neonatal Diseases and Abnormalities; Musculoskeletal Diseases; Cardiovascular Diseases; Nervous System Diseases
EBI-10106069	O60826	T17A	decreasing	match	RITSCHER-SCHINZEL SYNDROME 2; Ritscher-Schinzel syndrome 2 (RTSC2)	Congenital, Hereditary, and Neonatal Diseases and Abnormalities; Musculoskeletal Diseases; Cardiovascular Diseases; Nervous System Diseases
EBI-10108742	Q5S007	G2019S	increasing	match	Abnormal behavior; Acute myocardial infarction; Akinesia; Anosmia; Autosomal Dominant Parkinsonism; Autosomal dominant late onset Parkinson disease; Bradykinesia; Breast Carcinoma; Central neuroblastoma; Cognition Disorders; DYSFUNCTION - SKIN DISORDERS; Depressive disorder; Dyskinetic syndrome; Frontotemporal Lobar Degeneration; GRN-related frontotemporal dementia; Hallucinations; Hyperactive be…	Behavior and Behavior Mechanisms; Cardiovascular Diseases; Nervous System Diseases; Skin and Connective Tissue Diseases; Neoplasms; Mental Disorders; Nutritional and Metabolic Diseases; Eye Diseases; Musculoskeletal Diseases; Otorhinolaryngologic Diseases; Congenital, Hereditary, and Neonatal Diseases and Abnormalities
EBI-10108753	Q5S007	G2019S	increasing	match	Abnormal behavior; Acute myocardial infarction; Akinesia; Anosmia; Autosomal Dominant Parkinsonism; Autosomal dominant late onset Parkinson disease; Bradykinesia; Breast Carcinoma; Central neuroblastoma; Cognition Disorders; DYSFUNCTION - SKIN DISORDERS; Depressive disorder; Dyskinetic syndrome; Frontotemporal Lobar Degeneration; GRN-related frontotemporal dementia; Hallucinations; Hyperactive be…	Behavior and Behavior Mechanisms; Cardiovascular Diseases; Nervous System Diseases; Skin and Connective Tissue Diseases; Neoplasms; Mental Disorders; Nutritional and Metabolic Diseases; Eye Diseases; Musculoskeletal Diseases; Otorhinolaryngologic Diseases; Congenital, Hereditary, and Neonatal Diseases and Abnormalities
EBI-10108839	Q5S007	G2019S	increasing	match	Abnormal behavior; Acute myocardial infarction; Akinesia; Anosmia; Autosomal Dominant Parkinsonism; Autosomal dominant late onset Parkinson disease; Bradykinesia; Breast Carcinoma; Central neuroblastoma; Cognition Disorders; DYSFUNCTION - SKIN DISORDERS; Depressive disorder; Dyskinetic syndrome; Frontotemporal Lobar Degeneration; GRN-related frontotemporal dementia; Hallucinations; Hyperactive be…	Behavior and Behavior Mechanisms; Cardiovascular Diseases; Nervous System Diseases; Skin and Connective Tissue Diseases; Neoplasms; Mental Disorders; Nutritional and Metabolic Diseases; Eye Diseases; Musculoskeletal Diseases; Otorhinolaryngologic Diseases; Congenital, Hereditary, and Neonatal Diseases and Abnormalities
EBI-10205238	P23327	S96A	decreasing	match	Cardiomyopathy, Dilated; Cardiomyopathy, Familial Idiopathic; Congestive heart failure; Heart failure; Ventricular arrhythmia	Cardiovascular Diseases
EBI-1025796	P04637	P309S,R273H	undefined	match	Adenoma; Adult T-Cell Lymphoma/Leukemia; Anaplastic carcinoma; Anaplastic thyroid carcinoma; Ataxia Telangiectasia; Breast Carcinoma; Carcinogenesis; Carcinoma of bladder; Carcinoma of lung; Carcinoma, Spindle-Cell; Endometrial Carcinoma; Glioblastoma; Glioma; LI-FRAUMENI SYNDROME 1; Leukemia, T-Cell; Li-Fraumeni Syndrome; Li-Fraumeni syndrome (LFS); Malignant neoplasm of breast; Malignant neopla…	Neoplasms; Immune System Diseases; Hemic and Lymphatic Diseases; Nutritional and Metabolic Diseases; Nervous System Diseases; Congenital, Hereditary, and Neonatal Diseases and Abnormalities; Cardiovascular Diseases; Skin and Connective Tissue Diseases; Male Urogenital Diseases; Female Urogenital Diseases and Pregnancy Complications; Respiratory Tract Diseases; Endocrine System Diseases
EBI-1025807	P04637	R273H	undefined	match	Adenoma; Adult T-Cell Lymphoma/Leukemia; Anaplastic carcinoma; Anaplastic thyroid carcinoma; Ataxia Telangiectasia; Breast Carcinoma; Carcinogenesis; Carcinoma of bladder; Carcinoma of lung; Carcinoma, Spindle-Cell; Endometrial Carcinoma; Glioblastoma; Glioma; LI-FRAUMENI SYNDROME 1; Leukemia, T-Cell; Li-Fraumeni Syndrome; Li-Fraumeni syndrome (LFS); Malignant neoplasm of breast; Malignant neopla…	Neoplasms; Immune System Diseases; Hemic and Lymphatic Diseases; Nutritional and Metabolic Diseases; Nervous System Diseases; Congenital, Hereditary, and Neonatal Diseases and Abnormalities; Cardiovascular Diseases; Skin and Connective Tissue Diseases; Male Urogenital Diseases; Female Urogenital Diseases and Pregnancy Complications; Respiratory Tract Diseases; Endocrine System Diseases
EBI-1028953	P04637	R175H	undefined	match	Adrenocortical carcinoma; Breast Carcinoma; Carcinoma of lung; Carcinoma, Large Cell; Endometrial Carcinoma; Glioblastoma; Glioma; LI-FRAUMENI SYNDROME 1; Li-Fraumeni Syndrome; Li-Fraumeni syndrome (LFS); Malignant Squamous Cell Neoplasm; Malignant neoplasm of breast; Malignant neoplasm of endometrium; Malignant neoplasm of esophagus; Malignant neoplasm of lung; Malignant neoplasm of prostate; Ma…	Neoplasms; Endocrine System Diseases; Skin and Connective Tissue Diseases; Respiratory Tract Diseases; Female Urogenital Diseases and Pregnancy Complications; Nutritional and Metabolic Diseases; Congenital, Hereditary, and Neonatal Diseases and Abnormalities; Digestive System Diseases; Male Urogenital Diseases; Hemic and Lymphatic Diseases; Otorhinolaryngologic Diseases; Stomatognathic Diseases
EBI-1029260	P04637	R175H	undefined	match	Adrenocortical carcinoma; Breast Carcinoma; Carcinoma of lung; Carcinoma, Large Cell; Endometrial Carcinoma; Glioblastoma; Glioma; LI-FRAUMENI SYNDROME 1; Li-Fraumeni Syndrome; Li-Fraumeni syndrome (LFS); Malignant Squamous Cell Neoplasm; Malignant neoplasm of breast; Malignant neoplasm of endometrium; Malignant neoplasm of esophagus; Malignant neoplasm of lung; Malignant neoplasm of prostate; Ma…	Neoplasms; Endocrine System Diseases; Skin and Connective Tissue Diseases; Respiratory Tract Diseases; Female Urogenital Diseases and Pregnancy Complications; Nutritional and Metabolic Diseases; Congenital, Hereditary, and Neonatal Diseases and Abnormalities; Digestive System Diseases; Male Urogenital Diseases; Hemic and Lymphatic Diseases; Otorhinolaryngologic Diseases; Stomatognathic Diseases
EBI-1031240	P04637	R175H	undefined	match	Adrenocortical carcinoma; Breast Carcinoma; Carcinoma of lung; Carcinoma, Large Cell; Endometrial Carcinoma; Glioblastoma; Glioma; LI-FRAUMENI SYNDROME 1; Li-Fraumeni Syndrome; Li-Fraumeni syndrome (LFS); Malignant Squamous Cell Neoplasm; Malignant neoplasm of breast; Malignant neoplasm of endometrium; Malignant neoplasm of esophagus; Malignant neoplasm of lung; Malignant neoplasm of prostate; Ma…	Neoplasms; Endocrine System Diseases; Skin and Connective Tissue Diseases; Respiratory Tract Diseases; Female Urogenital Diseases and Pregnancy Complications; Nutritional and Metabolic Diseases; Congenital, Hereditary, and Neonatal Diseases and Abnormalities; Digestive System Diseases; Male Urogenital Diseases; Hemic and Lymphatic Diseases; Otorhinolaryngologic Diseases; Stomatognathic Diseases
EBI-10345622	O75344	F72L	disrupting	match	Male infertility	Male Urogenital Diseases
EBI-10345645	O75344	F72L	disrupting	match	Male infertility	Male Urogenital Diseases
EBI-10345658	O75344	F72L	disrupting	match	Male infertility	Male Urogenital Diseases
EBI-10346389	O75603	R47L	disrupting	match	Hypoparathyroidism familial isolated; Hypoparathyroidism, familial isolated (FIH)	Endocrine System Diseases
EBI-10346402	O75603	G63S	disrupting	match	Hypoparathyroidism familial isolated; Hypoparathyroidism, familial isolated (FIH)	Endocrine System Diseases
EBI-10346415	O75603	R47L	disrupting	match	Hypoparathyroidism familial isolated; Hypoparathyroidism, familial isolated (FIH)	Endocrine System Diseases
EBI-10346428	O75603	G63S	disrupting	match	Hypoparathyroidism familial isolated; Hypoparathyroidism, familial isolated (FIH)	Endocrine System Diseases
EBI-10347257	O75771	E233G	disrupting	match	Breast Cancer, Familial; Breast Carcinoma; Malignant neoplasm of breast	Neoplasms; Skin and Connective Tissue Diseases
EBI-10347270	O75771	E233G	disrupting	match	Breast Cancer, Familial; Breast Carcinoma; Malignant neoplasm of breast	Neoplasms; Skin and Connective Tissue Diseases
EBI-10347283	O75771	E233G	disrupting	match	Breast Cancer, Familial; Breast Carcinoma; Malignant neoplasm of breast	Neoplasms; Skin and Connective Tissue Diseases
EBI-10347298	O75771	E233G	disrupting	match	Breast Cancer, Familial; Breast Carcinoma; Malignant neoplasm of breast	Neoplasms; Skin and Connective Tissue Diseases
EBI-10347311	O75771	E233G	disrupting	match	Breast Cancer, Familial; Breast Carcinoma; Malignant neoplasm of breast	Neoplasms; Skin and Connective Tissue Diseases
EBI-10347324	O75771	E233G	disrupting	match	Breast Cancer, Familial; Breast Carcinoma; Malignant neoplasm of breast	Neoplasms; Skin and Connective Tissue Diseases
EBI-10347337	O75771	E233G	disrupting	match	Breast Cancer, Familial; Breast Carcinoma; Malignant neoplasm of breast	Neoplasms; Skin and Connective Tissue Diseases
EBI-10347360	O75771	E233G	disrupting	match	Breast Cancer, Familial; Breast Carcinoma; Malignant neoplasm of breast	Neoplasms; Skin and Connective Tissue Diseases
EBI-10351291	P02538	N171K	disrupting	match	Dermatologic disorders; PACHYONYCHIA CONGENITA 3; Pachyonychia Congenita; Pachyonychia congenita 3 (PC3)	Skin and Connective Tissue Diseases; Congenital, Hereditary, and Neonatal Diseases and Abnormalities
EBI-10351304	P02538	I462S	disrupting	match	PACHYONYCHIA CONGENITA 3; Pachyonychia congenita 3 (PC3)	Skin and Connective Tissue Diseases; Congenital, Hereditary, and Neonatal Diseases and Abnormalities
EBI-10351317	P02538	A463P	disrupting	match	PACHYONYCHIA CONGENITA 3; Pachyonychia congenita 3 (PC3)	Skin and Connective Tissue Diseases; Congenital, Hereditary, and Neonatal Diseases and Abnormalities
EBI-10351332	P02538	N171K	disrupting	match	Dermatologic disorders; PACHYONYCHIA CONGENITA 3; Pachyonychia Congenita; Pachyonychia congenita 3 (PC3)	Skin and Connective Tissue Diseases; Congenital, Hereditary, and Neonatal Diseases and Abnormalities
EBI-10351357	P02538	I462S	disrupting	match	PACHYONYCHIA CONGENITA 3; Pachyonychia congenita 3 (PC3)	Skin and Connective Tissue Diseases; Congenital, Hereditary, and Neonatal Diseases and Abnormalities
EBI-10351370	P02538	A463P	disrupting	match	PACHYONYCHIA CONGENITA 3; Pachyonychia congenita 3 (PC3)	Skin and Connective Tissue Diseases; Congenital, Hereditary, and Neonatal Diseases and Abnormalities
EBI-10351383	P02538	N171K	disrupting	match	Dermatologic disorders; PACHYONYCHIA CONGENITA 3; Pachyonychia Congenita; Pachyonychia congenita 3 (PC3)	Skin and Connective Tissue Diseases; Congenital, Hereditary, and Neonatal Diseases and Abnormalities
EBI-10351396	P02538	I462S	disrupting	match	PACHYONYCHIA CONGENITA 3; Pachyonychia congenita 3 (PC3)	Skin and Connective Tissue Diseases; Congenital, Hereditary, and Neonatal Diseases and Abnormalities
EBI-10351409	P02538	A463P	disrupting	match	PACHYONYCHIA CONGENITA 3; Pachyonychia congenita 3 (PC3)	Skin and Connective Tissue Diseases; Congenital, Hereditary, and Neonatal Diseases and Abnormalities
EBI-10351422	P02538	A463P	disrupting	match	PACHYONYCHIA CONGENITA 3; Pachyonychia congenita 3 (PC3)	Skin and Connective Tissue Diseases; Congenital, Hereditary, and Neonatal Diseases and Abnormalities
EBI-10351437	P02538	I462S	disrupting	match	PACHYONYCHIA CONGENITA 3; Pachyonychia congenita 3 (PC3)	Skin and Connective Tissue Diseases; Congenital, Hereditary, and Neonatal Diseases and Abnormalities
EBI-10351452	P02538	A463P	disrupting	match	PACHYONYCHIA CONGENITA 3; Pachyonychia congenita 3 (PC3)	Skin and Connective Tissue Diseases; Congenital, Hereditary, and Neonatal Diseases and Abnormalities
EBI-10353829	P09467	F194S	disrupting	match	Fructose-1,6-Diphosphatase Deficiency; Fructose-1,6-bisphosphatase deficiency (FBP1D)	Nutritional and Metabolic Diseases; Congenital, Hereditary, and Neonatal Diseases and Abnormalities
EBI-10363726	P35609	Q9R	disrupting	match	Cardiomyopathy, Dilated, 1AA; Cardiomyopathy, dilated 1AA, with or without left ventricular non-compaction (CMD1AA)	Cardiovascular Diseases
EBI-10363765	P35609	Q9R	disrupting	match	Cardiomyopathy, Dilated, 1AA; Cardiomyopathy, dilated 1AA, with or without left ventricular non-compaction (CMD1AA)	Cardiovascular Diseases
EBI-10363974	P35908	I477N	disrupting	match	Ichthyosis bullosa of Siemens (IBS)	Congenital, Hereditary, and Neonatal Diseases and Abnormalities; Skin and Connective Tissue Diseases
EBI-10363987	P35908	I477N	disrupting	match	Ichthyosis bullosa of Siemens (IBS)	Congenital, Hereditary, and Neonatal Diseases and Abnormalities; Skin and Connective Tissue Diseases
EBI-10364004	P35908	I477N	disrupting	match	Ichthyosis bullosa of Siemens (IBS)	Congenital, Hereditary, and Neonatal Diseases and Abnormalities; Skin and Connective Tissue Diseases
EBI-10364027	P35908	I477N	disrupting	match	Ichthyosis bullosa of Siemens (IBS)	Congenital, Hereditary, and Neonatal Diseases and Abnormalities; Skin and Connective Tissue Diseases
EBI-10364040	P35908	L484P	disrupting	match	Ichthyosis Bullosa of Siemens; Ichthyosis bullosa of Siemens (IBS)	Congenital, Hereditary, and Neonatal Diseases and Abnormalities; Skin and Connective Tissue Diseases
EBI-1036993	P04637	R175H	undefined	match	Adrenocortical carcinoma; Breast Carcinoma; Carcinoma of lung; Carcinoma, Large Cell; Endometrial Carcinoma; Glioblastoma; Glioma; LI-FRAUMENI SYNDROME 1; Li-Fraumeni Syndrome; Li-Fraumeni syndrome (LFS); Malignant Squamous Cell Neoplasm; Malignant neoplasm of breast; Malignant neoplasm of endometrium; Malignant neoplasm of esophagus; Malignant neoplasm of lung; Malignant neoplasm of prostate; Ma…	Neoplasms; Endocrine System Diseases; Skin and Connective Tissue Diseases; Respiratory Tract Diseases; Female Urogenital Diseases and Pregnancy Complications; Nutritional and Metabolic Diseases; Congenital, Hereditary, and Neonatal Diseases and Abnormalities; Digestive System Diseases; Male Urogenital Diseases; Hemic and Lymphatic Diseases; Otorhinolaryngologic Diseases; Stomatognathic Diseases
EBI-10370090	P53673	L69P	disrupting	match	CATARACT 23; Cataract 23, multiple types (CTRCT23); Cataract, Lamellar 2	Eye Diseases
EBI-10370103	P53673	F94S	disrupting	match	CATARACT 23; Cataract 23, multiple types (CTRCT23); Cataract, Lamellar 2	Eye Diseases
EBI-10393936	Q16613	A129T	disrupting	match	Delayed Sleep Phase Syndrome	Mental Disorders; Nervous System Diseases
EBI-10400011	Q5JVL4	R221H	disrupting	match	Epilepsy; Juvenile myoclonic epilepsy 1 (EJM1); Myoclonic Epilepsy, Juvenile	Nervous System Diseases
EBI-10400050	Q5JVL4	P77T	disrupting	match	Epilepsy; Juvenile myoclonic epilepsy 1 (EJM1); Myoclonic Epilepsy, Juvenile	Nervous System Diseases
EBI-10400063	Q5JVL4	R221H	disrupting	match	Epilepsy; Juvenile myoclonic epilepsy 1 (EJM1); Myoclonic Epilepsy, Juvenile	Nervous System Diseases
EBI-10400102	Q5JVL4	P77T	disrupting	match	Epilepsy; Juvenile myoclonic epilepsy 1 (EJM1); Myoclonic Epilepsy, Juvenile	Nervous System Diseases
EBI-10400115	Q5JVL4	R221H	disrupting	match	Epilepsy; Juvenile myoclonic epilepsy 1 (EJM1); Myoclonic Epilepsy, Juvenile	Nervous System Diseases
EBI-10400154	Q5JVL4	P77T	disrupting	match	Epilepsy; Juvenile myoclonic epilepsy 1 (EJM1); Myoclonic Epilepsy, Juvenile	Nervous System Diseases
EBI-10400167	Q5JVL4	R221H	disrupting	match	Epilepsy; Juvenile myoclonic epilepsy 1 (EJM1); Myoclonic Epilepsy, Juvenile	Nervous System Diseases
EBI-10400193	Q5JVL4	P77T	disrupting	match	Epilepsy; Juvenile myoclonic epilepsy 1 (EJM1); Myoclonic Epilepsy, Juvenile	Nervous System Diseases
EBI-1040821	P04637	R175H	undefined	match	Adrenocortical carcinoma; Breast Carcinoma; Carcinoma of lung; Carcinoma, Large Cell; Endometrial Carcinoma; Glioblastoma; Glioma; LI-FRAUMENI SYNDROME 1; Li-Fraumeni Syndrome; Li-Fraumeni syndrome (LFS); Malignant Squamous Cell Neoplasm; Malignant neoplasm of breast; Malignant neoplasm of endometrium; Malignant neoplasm of esophagus; Malignant neoplasm of lung; Malignant neoplasm of prostate; Ma…	Neoplasms; Endocrine System Diseases; Skin and Connective Tissue Diseases; Respiratory Tract Diseases; Female Urogenital Diseases and Pregnancy Complications; Nutritional and Metabolic Diseases; Congenital, Hereditary, and Neonatal Diseases and Abnormalities; Digestive System Diseases; Male Urogenital Diseases; Hemic and Lymphatic Diseases; Otorhinolaryngologic Diseases; Stomatognathic Diseases
EBI-1040863	P04637	R175H	undefined	match	Adrenocortical carcinoma; Breast Carcinoma; Carcinoma of lung; Carcinoma, Large Cell; Endometrial Carcinoma; Glioblastoma; Glioma; LI-FRAUMENI SYNDROME 1; Li-Fraumeni Syndrome; Li-Fraumeni syndrome (LFS); Malignant Squamous Cell Neoplasm; Malignant neoplasm of breast; Malignant neoplasm of endometrium; Malignant neoplasm of esophagus; Malignant neoplasm of lung; Malignant neoplasm of prostate; Ma…	Neoplasms; Endocrine System Diseases; Skin and Connective Tissue Diseases; Respiratory Tract Diseases; Female Urogenital Diseases and Pregnancy Complications; Nutritional and Metabolic Diseases; Congenital, Hereditary, and Neonatal Diseases and Abnormalities; Digestive System Diseases; Male Urogenital Diseases; Hemic and Lymphatic Diseases; Otorhinolaryngologic Diseases; Stomatognathic Diseases
EBI-1040892	P04637	R175H	undefined	match	Adrenocortical carcinoma; Breast Carcinoma; Carcinoma of lung; Carcinoma, Large Cell; Endometrial Carcinoma; Glioblastoma; Glioma; LI-FRAUMENI SYNDROME 1; Li-Fraumeni Syndrome; Li-Fraumeni syndrome (LFS); Malignant Squamous Cell Neoplasm; Malignant neoplasm of breast; Malignant neoplasm of endometrium; Malignant neoplasm of esophagus; Malignant neoplasm of lung; Malignant neoplasm of prostate; Ma…	Neoplasms; Endocrine System Diseases; Skin and Connective Tissue Diseases; Respiratory Tract Diseases; Female Urogenital Diseases and Pregnancy Complications; Nutritional and Metabolic Diseases; Congenital, Hereditary, and Neonatal Diseases and Abnormalities; Digestive System Diseases; Male Urogenital Diseases; Hemic and Lymphatic Diseases; Otorhinolaryngologic Diseases; Stomatognathic Diseases
EBI-1040908	P04637	R175H	undefined	match	Adrenocortical carcinoma; Breast Carcinoma; Carcinoma of lung; Carcinoma, Large Cell; Endometrial Carcinoma; Glioblastoma; Glioma; LI-FRAUMENI SYNDROME 1; Li-Fraumeni Syndrome; Li-Fraumeni syndrome (LFS); Malignant Squamous Cell Neoplasm; Malignant neoplasm of breast; Malignant neoplasm of endometrium; Malignant neoplasm of esophagus; Malignant neoplasm of lung; Malignant neoplasm of prostate; Ma…	Neoplasms; Endocrine System Diseases; Skin and Connective Tissue Diseases; Respiratory Tract Diseases; Female Urogenital Diseases and Pregnancy Complications; Nutritional and Metabolic Diseases; Congenital, Hereditary, and Neonatal Diseases and Abnormalities; Digestive System Diseases; Male Urogenital Diseases; Hemic and Lymphatic Diseases; Otorhinolaryngologic Diseases; Stomatognathic Diseases
EBI-1040920	P04637	R175H	undefined	match	Adrenocortical carcinoma; Breast Carcinoma; Carcinoma of lung; Carcinoma, Large Cell; Endometrial Carcinoma; Glioblastoma; Glioma; LI-FRAUMENI SYNDROME 1; Li-Fraumeni Syndrome; Li-Fraumeni syndrome (LFS); Malignant Squamous Cell Neoplasm; Malignant neoplasm of breast; Malignant neoplasm of endometrium; Malignant neoplasm of esophagus; Malignant neoplasm of lung; Malignant neoplasm of prostate; Ma…	Neoplasms; Endocrine System Diseases; Skin and Connective Tissue Diseases; Respiratory Tract Diseases; Female Urogenital Diseases and Pregnancy Complications; Nutritional and Metabolic Diseases; Congenital, Hereditary, and Neonatal Diseases and Abnormalities; Digestive System Diseases; Male Urogenital Diseases; Hemic and Lymphatic Diseases; Otorhinolaryngologic Diseases; Stomatognathic Diseases
EBI-10425273	Q8NI60	R213W	disrupting	match	Coenzyme Q10 deficiency, primary, 4 (COQ10D4); SPINOCEREBELLAR ATAXIA, AUTOSOMAL RECESSIVE 9	Nutritional and Metabolic Diseases; Congenital, Hereditary, and Neonatal Diseases and Abnormalities; Nervous System Diseases
EBI-10425286	Q8NI60	R213W	disrupting	match	Coenzyme Q10 deficiency, primary, 4 (COQ10D4); SPINOCEREBELLAR ATAXIA, AUTOSOMAL RECESSIVE 9	Nutritional and Metabolic Diseases; Congenital, Hereditary, and Neonatal Diseases and Abnormalities; Nervous System Diseases
EBI-10425299	Q8NI60	G272V	disrupting	match	Coenzyme Q10 deficiency, primary, 4 (COQ10D4); SPINOCEREBELLAR ATAXIA, AUTOSOMAL RECESSIVE 9	Nutritional and Metabolic Diseases; Congenital, Hereditary, and Neonatal Diseases and Abnormalities; Nervous System Diseases
EBI-10425312	Q8NI60	E551K	disrupting	match	Coenzyme Q10 deficiency, primary, 4 (COQ10D4); SPINOCEREBELLAR ATAXIA, AUTOSOMAL RECESSIVE 9	Nutritional and Metabolic Diseases; Congenital, Hereditary, and Neonatal Diseases and Abnormalities; Nervous System Diseases
EBI-10425325	Q8NI60	R213W	disrupting	match	Coenzyme Q10 deficiency, primary, 4 (COQ10D4); SPINOCEREBELLAR ATAXIA, AUTOSOMAL RECESSIVE 9	Nutritional and Metabolic Diseases; Congenital, Hereditary, and Neonatal Diseases and Abnormalities; Nervous System Diseases
EBI-10425338	Q8NI60	G272V	disrupting	match	Coenzyme Q10 deficiency, primary, 4 (COQ10D4); SPINOCEREBELLAR ATAXIA, AUTOSOMAL RECESSIVE 9	Nutritional and Metabolic Diseases; Congenital, Hereditary, and Neonatal Diseases and Abnormalities; Nervous System Diseases
EBI-10425351	Q8NI60	E551K	disrupting	match	Coenzyme Q10 deficiency, primary, 4 (COQ10D4); SPINOCEREBELLAR ATAXIA, AUTOSOMAL RECESSIVE 9	Nutritional and Metabolic Diseases; Congenital, Hereditary, and Neonatal Diseases and Abnormalities; Nervous System Diseases
EBI-10425364	Q8NI60	R213W	disrupting	match	Coenzyme Q10 deficiency, primary, 4 (COQ10D4); SPINOCEREBELLAR ATAXIA, AUTOSOMAL RECESSIVE 9	Nutritional and Metabolic Diseases; Congenital, Hereditary, and Neonatal Diseases and Abnormalities; Nervous System Diseases
EBI-10425377	Q8NI60	G272V	disrupting	match	Coenzyme Q10 deficiency, primary, 4 (COQ10D4); SPINOCEREBELLAR ATAXIA, AUTOSOMAL RECESSIVE 9	Nutritional and Metabolic Diseases; Congenital, Hereditary, and Neonatal Diseases and Abnormalities; Nervous System Diseases
EBI-10425390	Q8NI60	E551K	disrupting	match	Coenzyme Q10 deficiency, primary, 4 (COQ10D4); SPINOCEREBELLAR ATAXIA, AUTOSOMAL RECESSIVE 9	Nutritional and Metabolic Diseases; Congenital, Hereditary, and Neonatal Diseases and Abnormalities; Nervous System Diseases
EBI-10425403	Q8NI60	R213W	disrupting	match	Coenzyme Q10 deficiency, primary, 4 (COQ10D4); SPINOCEREBELLAR ATAXIA, AUTOSOMAL RECESSIVE 9	Nutritional and Metabolic Diseases; Congenital, Hereditary, and Neonatal Diseases and Abnormalities; Nervous System Diseases
EBI-10425416	Q8NI60	G272V	disrupting	match	Coenzyme Q10 deficiency, primary, 4 (COQ10D4); SPINOCEREBELLAR ATAXIA, AUTOSOMAL RECESSIVE 9	Nutritional and Metabolic Diseases; Congenital, Hereditary, and Neonatal Diseases and Abnormalities; Nervous System Diseases
EBI-10425429	Q8NI60	E551K	disrupting	match	Coenzyme Q10 deficiency, primary, 4 (COQ10D4); SPINOCEREBELLAR ATAXIA, AUTOSOMAL RECESSIVE 9	Nutritional and Metabolic Diseases; Congenital, Hereditary, and Neonatal Diseases and Abnormalities; Nervous System Diseases
EBI-10425442	Q8NI60	R213W	disrupting	match	Coenzyme Q10 deficiency, primary, 4 (COQ10D4); SPINOCEREBELLAR ATAXIA, AUTOSOMAL RECESSIVE 9	Nutritional and Metabolic Diseases; Congenital, Hereditary, and Neonatal Diseases and Abnormalities; Nervous System Diseases
EBI-10425455	Q8NI60	G272V	disrupting	match	Coenzyme Q10 deficiency, primary, 4 (COQ10D4); SPINOCEREBELLAR ATAXIA, AUTOSOMAL RECESSIVE 9	Nutritional and Metabolic Diseases; Congenital, Hereditary, and Neonatal Diseases and Abnormalities; Nervous System Diseases
EBI-10425468	Q8NI60	E551K	disrupting	match	Coenzyme Q10 deficiency, primary, 4 (COQ10D4); SPINOCEREBELLAR ATAXIA, AUTOSOMAL RECESSIVE 9	Nutritional and Metabolic Diseases; Congenital, Hereditary, and Neonatal Diseases and Abnormalities; Nervous System Diseases
EBI-10433364	Q92834	H98Q	disrupting	match	RETINITIS PIGMENTOSA 3; Retinitis pigmentosa 3 (RP3)	Congenital, Hereditary, and Neonatal Diseases and Abnormalities; Eye Diseases
EBI-10448121	Q99732	G112S	disrupting	match	Charcot-Marie-Tooth disease 1C (CMT1C); Charcot-Marie-Tooth disease, Type 1C	Nervous System Diseases; Congenital, Hereditary, and Neonatal Diseases and Abnormalities
EBI-10448147	Q99732	G112S	disrupting	match	Charcot-Marie-Tooth disease 1C (CMT1C); Charcot-Marie-Tooth disease, Type 1C	Nervous System Diseases; Congenital, Hereditary, and Neonatal Diseases and Abnormalities
EBI-10448173	Q99732	G112S	disrupting	match	Charcot-Marie-Tooth disease 1C (CMT1C); Charcot-Marie-Tooth disease, Type 1C	Nervous System Diseases; Congenital, Hereditary, and Neonatal Diseases and Abnormalities
EBI-10448199	Q99732	G112S	disrupting	match	Charcot-Marie-Tooth disease 1C (CMT1C); Charcot-Marie-Tooth disease, Type 1C	Nervous System Diseases; Congenital, Hereditary, and Neonatal Diseases and Abnormalities
EBI-10448225	Q99732	G112S	disrupting	match	Charcot-Marie-Tooth disease 1C (CMT1C); Charcot-Marie-Tooth disease, Type 1C	Nervous System Diseases; Congenital, Hereditary, and Neonatal Diseases and Abnormalities
EBI-10448251	Q99732	G112S	disrupting	match	Charcot-Marie-Tooth disease 1C (CMT1C); Charcot-Marie-Tooth disease, Type 1C	Nervous System Diseases; Congenital, Hereditary, and Neonatal Diseases and Abnormalities
EBI-10449096	Q99959	S140F	disrupting	match	Arrhythmogenic Right Ventricular Dysplasia; Arrhythmogenic right ventricular dysplasia, familial, 9 (ARVD9); Cardiomyopathy, Dilated; Cardiomyopathy, Familial Idiopathic; Congestive heart failure; Heart failure; Hypertrophic Cardiomyopathy	Cardiovascular Diseases; Congenital, Hereditary, and Neonatal Diseases and Abnormalities
EBI-10449122	Q99959	S140F	disrupting	match	Arrhythmogenic Right Ventricular Dysplasia; Arrhythmogenic right ventricular dysplasia, familial, 9 (ARVD9); Cardiomyopathy, Dilated; Cardiomyopathy, Familial Idiopathic; Congestive heart failure; Heart failure; Hypertrophic Cardiomyopathy	Cardiovascular Diseases; Congenital, Hereditary, and Neonatal Diseases and Abnormalities
EBI-10450990	Q9BSI4	P236S	disrupting	match	DYSKERATOSIS CONGENITA, AUTOSOMAL DOMINANT; REVESZ SYNDROME (disorder)	Congenital, Hereditary, and Neonatal Diseases and Abnormalities; Skin and Connective Tissue Diseases; Musculoskeletal Diseases; Nutritional and Metabolic Diseases
EBI-10456545	Q9BZS1	I363V	disrupting	match	Immunodeficiency polyendocrinopathy, enteropathy, X-linked syndrome (IPEX)	Congenital, Hereditary, and Neonatal Diseases and Abnormalities; Nutritional and Metabolic Diseases; Endocrine System Diseases; Immune System Diseases
EBI-10456571	Q9BZS1	I363V	disrupting	match	Immunodeficiency polyendocrinopathy, enteropathy, X-linked syndrome (IPEX)	Congenital, Hereditary, and Neonatal Diseases and Abnormalities; Nutritional and Metabolic Diseases; Endocrine System Diseases; Immune System Diseases
EBI-10474481	Q9UI10	A228V	disrupting	match	Childhood Ataxia with Central Nervous System Hypomyelinization; Leukodystrophy with vanishing white matter (VWM)	Nervous System Diseases; Congenital, Hereditary, and Neonatal Diseases and Abnormalities; Nutritional and Metabolic Diseases
EBI-10634076	P23327	S96A	decreasing	match	Cardiomyopathy, Dilated; Cardiomyopathy, Familial Idiopathic; Congestive heart failure; Heart failure; Ventricular arrhythmia	Cardiovascular Diseases
EBI-10635122	P40337	S111C	undefined	match	von Hippel-Lindau disease (VHLD)	Nervous System Diseases; Cardiovascular Diseases
EBI-10636934	O60674	V617F	undefined	match	5q-syndrome; Activated Protein C Resistance; Acute Erythroblastic Leukemia; Acute Megakaryocytic Leukemias; Acute leukemia; Acute lymphocytic leukemia; Anemia; Blast Phase; Blood Coagulation Disorders; Budd-Chiari Syndrome; CAMPOMELIC DYSPLASIA; CRANIOMETAPHYSEAL DYSPLASIA, AUTOSOMAL DOMINANT; Carcinogenesis; Chromosome 5, trisomy 5q; Chronic Lymphocytic Leukemia; Chronic Neutrophilic Leukemia; C…	Hemic and Lymphatic Diseases; Congenital, Hereditary, and Neonatal Diseases and Abnormalities; Neoplasms; Immune System Diseases; Digestive System Diseases; Cardiovascular Diseases; Musculoskeletal Diseases; Stomatognathic Diseases; Nervous System Diseases; Nutritional and Metabolic Diseases; Respiratory Tract Diseases; Skin and Connective Tissue Diseases; Eye Diseases; Bacterial Infections and M…
EBI-10637132	O60674	V617F	decreasing	match	5q-syndrome; Activated Protein C Resistance; Acute Erythroblastic Leukemia; Acute Megakaryocytic Leukemias; Acute leukemia; Acute lymphocytic leukemia; Anemia; Blast Phase; Blood Coagulation Disorders; Budd-Chiari Syndrome; CAMPOMELIC DYSPLASIA; CRANIOMETAPHYSEAL DYSPLASIA, AUTOSOMAL DOMINANT; Carcinogenesis; Chromosome 5, trisomy 5q; Chronic Lymphocytic Leukemia; Chronic Neutrophilic Leukemia; C…	Hemic and Lymphatic Diseases; Congenital, Hereditary, and Neonatal Diseases and Abnormalities; Neoplasms; Immune System Diseases; Digestive System Diseases; Cardiovascular Diseases; Musculoskeletal Diseases; Stomatognathic Diseases; Nervous System Diseases; Nutritional and Metabolic Diseases; Respiratory Tract Diseases; Skin and Connective Tissue Diseases; Eye Diseases; Bacterial Infections and M…
EBI-10637337	O60674	V617F	undefined	match	5q-syndrome; Activated Protein C Resistance; Acute Erythroblastic Leukemia; Acute Megakaryocytic Leukemias; Acute leukemia; Acute lymphocytic leukemia; Anemia; Blast Phase; Blood Coagulation Disorders; Budd-Chiari Syndrome; CAMPOMELIC DYSPLASIA; CRANIOMETAPHYSEAL DYSPLASIA, AUTOSOMAL DOMINANT; Carcinogenesis; Chromosome 5, trisomy 5q; Chronic Lymphocytic Leukemia; Chronic Neutrophilic Leukemia; C…	Hemic and Lymphatic Diseases; Congenital, Hereditary, and Neonatal Diseases and Abnormalities; Neoplasms; Immune System Diseases; Digestive System Diseases; Cardiovascular Diseases; Musculoskeletal Diseases; Stomatognathic Diseases; Nervous System Diseases; Nutritional and Metabolic Diseases; Respiratory Tract Diseases; Skin and Connective Tissue Diseases; Eye Diseases; Bacterial Infections and M…
EBI-10683845	O43586	E250Q	decreasing	match	PAPA syndrome (PAPAS); Postaxial polydactyly type A; Pyogenic Arthritis, Pyoderma Gangrenosum and Acne	Bacterial Infections and Mycoses; Musculoskeletal Diseases; Skin and Connective Tissue Diseases; Congenital, Hereditary, and Neonatal Diseases and Abnormalities
EBI-10683849	O43586	A230T	decreasing	match	PAPA syndrome (PAPAS); Pyogenic Arthritis, Pyoderma Gangrenosum and Acne	Bacterial Infections and Mycoses; Musculoskeletal Diseases; Skin and Connective Tissue Diseases
EBI-10684950	Q96MT3	R104Q	decreasing	match	Epilepsy, progressive myoclonic 1B (EPM1B); Prickle1-Related Progressive Myoclonus Epilepsy with Ataxia	Nervous System Diseases
EBI-10684960	Q96MT3	R104Q	decreasing	match	Epilepsy, progressive myoclonic 1B (EPM1B); Prickle1-Related Progressive Myoclonus Epilepsy with Ataxia	Nervous System Diseases
EBI-10686782	P24386	H507R	disrupting	match	Choroideremia; Choroideremia (CHM)	Eye Diseases; Congenital, Hereditary, and Neonatal Diseases and Abnormalities
EBI-10688241	Q5S007	G2019S	increasing	match	Abnormal behavior; Acute myocardial infarction; Akinesia; Anosmia; Autosomal Dominant Parkinsonism; Autosomal dominant late onset Parkinson disease; Bradykinesia; Breast Carcinoma; Central neuroblastoma; Cognition Disorders; DYSFUNCTION - SKIN DISORDERS; Depressive disorder; Dyskinetic syndrome; Frontotemporal Lobar Degeneration; GRN-related frontotemporal dementia; Hallucinations; Hyperactive be…	Behavior and Behavior Mechanisms; Cardiovascular Diseases; Nervous System Diseases; Skin and Connective Tissue Diseases; Neoplasms; Mental Disorders; Nutritional and Metabolic Diseases; Eye Diseases; Musculoskeletal Diseases; Otorhinolaryngologic Diseases; Congenital, Hereditary, and Neonatal Diseases and Abnormalities
EBI-10688251	Q5S007	G2019S	increasing	match	Abnormal behavior; Acute myocardial infarction; Akinesia; Anosmia; Autosomal Dominant Parkinsonism; Autosomal dominant late onset Parkinson disease; Bradykinesia; Breast Carcinoma; Central neuroblastoma; Cognition Disorders; DYSFUNCTION - SKIN DISORDERS; Depressive disorder; Dyskinetic syndrome; Frontotemporal Lobar Degeneration; GRN-related frontotemporal dementia; Hallucinations; Hyperactive be…	Behavior and Behavior Mechanisms; Cardiovascular Diseases; Nervous System Diseases; Skin and Connective Tissue Diseases; Neoplasms; Mental Disorders; Nutritional and Metabolic Diseases; Eye Diseases; Musculoskeletal Diseases; Otorhinolaryngologic Diseases; Congenital, Hereditary, and Neonatal Diseases and Abnormalities
EBI-10688282	Q5S007	G2019S	undefined	match	Abnormal behavior; Acute myocardial infarction; Akinesia; Anosmia; Autosomal Dominant Parkinsonism; Autosomal dominant late onset Parkinson disease; Bradykinesia; Breast Carcinoma; Central neuroblastoma; Cognition Disorders; DYSFUNCTION - SKIN DISORDERS; Depressive disorder; Dyskinetic syndrome; Frontotemporal Lobar Degeneration; GRN-related frontotemporal dementia; Hallucinations; Hyperactive be…	Behavior and Behavior Mechanisms; Cardiovascular Diseases; Nervous System Diseases; Skin and Connective Tissue Diseases; Neoplasms; Mental Disorders; Nutritional and Metabolic Diseases; Eye Diseases; Musculoskeletal Diseases; Otorhinolaryngologic Diseases; Congenital, Hereditary, and Neonatal Diseases and Abnormalities
EBI-10688421	Q5S007	G2019S	increasing	match	Abnormal behavior; Acute myocardial infarction; Akinesia; Anosmia; Autosomal Dominant Parkinsonism; Autosomal dominant late onset Parkinson disease; Bradykinesia; Breast Carcinoma; Central neuroblastoma; Cognition Disorders; DYSFUNCTION - SKIN DISORDERS; Depressive disorder; Dyskinetic syndrome; Frontotemporal Lobar Degeneration; GRN-related frontotemporal dementia; Hallucinations; Hyperactive be…	Behavior and Behavior Mechanisms; Cardiovascular Diseases; Nervous System Diseases; Skin and Connective Tissue Diseases; Neoplasms; Mental Disorders; Nutritional and Metabolic Diseases; Eye Diseases; Musculoskeletal Diseases; Otorhinolaryngologic Diseases; Congenital, Hereditary, and Neonatal Diseases and Abnormalities
EBI-10688423	Q5S007	R1441C	increasing	match	Anxiety; Anxiety Disorders; Autosomal Dominant Parkinsonism; Cognition Disorders; DYSFUNCTION - SKIN DISORDERS; Dementia; Depressive Symptoms; Impaired cognition; Mild cognitive disorder; Movement Disorders; PARKINSON DISEASE 2, AUTOSOMAL RECESSIVE JUVENILE; PARKINSON DISEASE 8 (disorder); PARKINSON DISEASE, LATE-ONSET; Parkinson Disease; Parkinson Disease, Familial, Type 1; Parkinson disease (PA…	Behavior and Behavior Mechanisms; Mental Disorders; Nervous System Diseases; Skin and Connective Tissue Diseases
EBI-10700523	Q92569	R90K,R383K	decreasing	partial/positional match	Multiple Sclerosis	Nervous System Diseases; Immune System Diseases
EBI-10700542	Q92569	R90K,R383K	decreasing	partial/positional match	Multiple Sclerosis	Nervous System Diseases; Immune System Diseases
EBI-10700547	Q92569	R90K	disrupting	partial/positional match	Multiple Sclerosis	Nervous System Diseases; Immune System Diseases
EBI-10700561	Q92569	R90K	disrupting	partial/positional match	Multiple Sclerosis	Nervous System Diseases; Immune System Diseases
EBI-10700563	Q92569	R90K,R383K	decreasing	partial/positional match	Multiple Sclerosis	Nervous System Diseases; Immune System Diseases
EBI-10700582	Q92569	R90K	disrupting	partial/positional match	Multiple Sclerosis	Nervous System Diseases; Immune System Diseases
EBI-10700588	Q92569	R90K,R383K	disrupting	partial/positional match	Multiple Sclerosis	Nervous System Diseases; Immune System Diseases
EBI-10700607	Q92569	R90K,R383K	decreasing	partial/positional match	Multiple Sclerosis	Nervous System Diseases; Immune System Diseases
EBI-10700610	Q92569	R90K	disrupting	partial/positional match	Multiple Sclerosis	Nervous System Diseases; Immune System Diseases
EBI-10700626	Q92569	R90K,R383K	decreasing	partial/positional match	Multiple Sclerosis	Nervous System Diseases; Immune System Diseases
EBI-10700633	Q92569	R90K	disrupting	partial/positional match	Multiple Sclerosis	Nervous System Diseases; Immune System Diseases
EBI-10700648	Q92569	R90K	disrupting	partial/positional match	Multiple Sclerosis	Nervous System Diseases; Immune System Diseases
EBI-10700666	Q92569	R90K	undefined	partial/positional match	Multiple Sclerosis	Nervous System Diseases; Immune System Diseases
EBI-10700674	Q92569	R90K,R383K	undefined	partial/positional match	Multiple Sclerosis	Nervous System Diseases; Immune System Diseases
EBI-10700689	Q92569	R90K	disrupting	partial/positional match	Multiple Sclerosis	Nervous System Diseases; Immune System Diseases
EBI-10700693	Q92569	R90K,R383K	decreasing	partial/positional match	Multiple Sclerosis	Nervous System Diseases; Immune System Diseases
EBI-10700706	Q92569	R90K,R383K	decreasing	partial/positional match	Multiple Sclerosis	Nervous System Diseases; Immune System Diseases
EBI-10700713	Q92569	R90K	disrupting	partial/positional match	Multiple Sclerosis	Nervous System Diseases; Immune System Diseases
EBI-10700731	Q92569	R90K,R383K	undefined	partial/positional match	Multiple Sclerosis	Nervous System Diseases; Immune System Diseases
EBI-10700744	Q92569	R90K,R383K	undefined	partial/positional match	Multiple Sclerosis	Nervous System Diseases; Immune System Diseases
EBI-10700751	Q92569	R90K	undefined	partial/positional match	Multiple Sclerosis	Nervous System Diseases; Immune System Diseases
EBI-10700832	Q92569	R90K	disrupting	partial/positional match	Multiple Sclerosis	Nervous System Diseases; Immune System Diseases
EBI-10711528	Q92569	R383K,R90K	decreasing	partial/positional match	Multiple Sclerosis	Nervous System Diseases; Immune System Diseases
EBI-10711537	Q92569	R90K	decreasing	partial/positional match	Multiple Sclerosis	Nervous System Diseases; Immune System Diseases
EBI-10714596	Q9BUR4	F164L	decreasing	match	DYSKERATOSIS CONGENITA, AUTOSOMAL RECESSIVE, 3; Dyskeratosis congenita, autosomal recessive, 3 (DKCB3)	Skin and Connective Tissue Diseases; Congenital, Hereditary, and Neonatal Diseases and Abnormalities
EBI-10714600	Q9BUR4	H376Y	decreasing	match	DYSKERATOSIS CONGENITA, AUTOSOMAL RECESSIVE, 3; Dyskeratosis congenita, autosomal recessive, 3 (DKCB3)	Skin and Connective Tissue Diseases; Congenital, Hereditary, and Neonatal Diseases and Abnormalities
EBI-10714602	Q9BUR4	G435R	undefined	match	DYSKERATOSIS CONGENITA, AUTOSOMAL RECESSIVE, 3; Dyskeratosis congenita, autosomal recessive, 3 (DKCB3)	Skin and Connective Tissue Diseases; Congenital, Hereditary, and Neonatal Diseases and Abnormalities
EBI-10714608	Q9BUR4	R398W	decreasing	match	DYSKERATOSIS CONGENITA, AUTOSOMAL RECESSIVE, 3; Dyskeratosis congenita, autosomal recessive, 3 (DKCB3)	Skin and Connective Tissue Diseases; Congenital, Hereditary, and Neonatal Diseases and Abnormalities
EBI-10714685	Q9BUR4	F164L	increasing	match	DYSKERATOSIS CONGENITA, AUTOSOMAL RECESSIVE, 3; Dyskeratosis congenita, autosomal recessive, 3 (DKCB3)	Skin and Connective Tissue Diseases; Congenital, Hereditary, and Neonatal Diseases and Abnormalities
EBI-10714688	Q9BUR4	H376Y	increasing	match	DYSKERATOSIS CONGENITA, AUTOSOMAL RECESSIVE, 3; Dyskeratosis congenita, autosomal recessive, 3 (DKCB3)	Skin and Connective Tissue Diseases; Congenital, Hereditary, and Neonatal Diseases and Abnormalities
EBI-10714692	Q9BUR4	G435R	increasing	match	DYSKERATOSIS CONGENITA, AUTOSOMAL RECESSIVE, 3; Dyskeratosis congenita, autosomal recessive, 3 (DKCB3)	Skin and Connective Tissue Diseases; Congenital, Hereditary, and Neonatal Diseases and Abnormalities
EBI-10714729	Q9BUR4	R398W	increasing	match	DYSKERATOSIS CONGENITA, AUTOSOMAL RECESSIVE, 3; Dyskeratosis congenita, autosomal recessive, 3 (DKCB3)	Skin and Connective Tissue Diseases; Congenital, Hereditary, and Neonatal Diseases and Abnormalities
EBI-10714752	Q9BUR4	R398W,F164L	increasing	match	DYSKERATOSIS CONGENITA, AUTOSOMAL RECESSIVE, 3; Dyskeratosis congenita, autosomal recessive, 3 (DKCB3)	Skin and Connective Tissue Diseases; Congenital, Hereditary, and Neonatal Diseases and Abnormalities
EBI-10714755	Q9BUR4	H376Y,G435R	increasing	match	DYSKERATOSIS CONGENITA, AUTOSOMAL RECESSIVE, 3; Dyskeratosis congenita, autosomal recessive, 3 (DKCB3)	Skin and Connective Tissue Diseases; Congenital, Hereditary, and Neonatal Diseases and Abnormalities
EBI-10760535	P50402	P183H	increasing	match	Emery-Dreifuss muscular dystrophy 1, X-linked (EDMD1); X-Linked Emery-Dreifuss Muscular Dystrophy	Musculoskeletal Diseases; Nervous System Diseases; Congenital, Hereditary, and Neonatal Diseases and Abnormalities
EBI-10760537	P50402	P183T	decreasing	match	Emery-Dreifuss muscular dystrophy 1, X-linked (EDMD1); X-Linked Emery-Dreifuss Muscular Dystrophy	Musculoskeletal Diseases; Nervous System Diseases; Congenital, Hereditary, and Neonatal Diseases and Abnormalities
EBI-10760544	P50402	Q133H	increasing	match	Emery-Dreifuss muscular dystrophy 1, X-linked (EDMD1)	Musculoskeletal Diseases; Nervous System Diseases; Congenital, Hereditary, and Neonatal Diseases and Abnormalities
EBI-10760556	P50402	P183H	increasing	match	Emery-Dreifuss muscular dystrophy 1, X-linked (EDMD1); X-Linked Emery-Dreifuss Muscular Dystrophy	Musculoskeletal Diseases; Nervous System Diseases; Congenital, Hereditary, and Neonatal Diseases and Abnormalities
EBI-10760558	P50402	P183T	increasing	match	Emery-Dreifuss muscular dystrophy 1, X-linked (EDMD1); X-Linked Emery-Dreifuss Muscular Dystrophy	Musculoskeletal Diseases; Nervous System Diseases; Congenital, Hereditary, and Neonatal Diseases and Abnormalities
EBI-10822014	P15056	V600E	undefined	match	ASTROCYTOMA, LOW-GRADE, SOMATIC; Acoustic Neuroma; Acral Lentiginous Malignant Melanoma; Actinic cheilitis; Actinic keratosis; Acute Promyelocytic Leukemia; Adamantinous Craniopharyngioma; Addictive Behavior; Adenocarcinoma; Adenocarcinoma of colon; Adenocarcinoma of large intestine; Adenocarcinoma of lung (disorder); Adenocarcinoma of prostate; Adenocarcinoma of the Gastroesophageal Junction; Ad…	Neoplasms; Nervous System Diseases; Otorhinolaryngologic Diseases; Stomatognathic Diseases; Skin and Connective Tissue Diseases; Behavior and Behavior Mechanisms; Digestive System Diseases; Respiratory Tract Diseases; Male Urogenital Diseases; Congenital, Hereditary, and Neonatal Diseases and Abnormalities; Bacterial Infections and Mycoses; Musculoskeletal Diseases; Nutritional and Metabolic Dise…
EBI-10822033	P15056	V600E	undefined	match	ASTROCYTOMA, LOW-GRADE, SOMATIC; Acoustic Neuroma; Acral Lentiginous Malignant Melanoma; Actinic cheilitis; Actinic keratosis; Acute Promyelocytic Leukemia; Adamantinous Craniopharyngioma; Addictive Behavior; Adenocarcinoma; Adenocarcinoma of colon; Adenocarcinoma of large intestine; Adenocarcinoma of lung (disorder); Adenocarcinoma of prostate; Adenocarcinoma of the Gastroesophageal Junction; Ad…	Neoplasms; Nervous System Diseases; Otorhinolaryngologic Diseases; Stomatognathic Diseases; Skin and Connective Tissue Diseases; Behavior and Behavior Mechanisms; Digestive System Diseases; Respiratory Tract Diseases; Male Urogenital Diseases; Congenital, Hereditary, and Neonatal Diseases and Abnormalities; Bacterial Infections and Mycoses; Musculoskeletal Diseases; Nutritional and Metabolic Dise…
EBI-10822047	P15056	V600E	undefined	match	ASTROCYTOMA, LOW-GRADE, SOMATIC; Acoustic Neuroma; Acral Lentiginous Malignant Melanoma; Actinic cheilitis; Actinic keratosis; Acute Promyelocytic Leukemia; Adamantinous Craniopharyngioma; Addictive Behavior; Adenocarcinoma; Adenocarcinoma of colon; Adenocarcinoma of large intestine; Adenocarcinoma of lung (disorder); Adenocarcinoma of prostate; Adenocarcinoma of the Gastroesophageal Junction; Ad…	Neoplasms; Nervous System Diseases; Otorhinolaryngologic Diseases; Stomatognathic Diseases; Skin and Connective Tissue Diseases; Behavior and Behavior Mechanisms; Digestive System Diseases; Respiratory Tract Diseases; Male Urogenital Diseases; Congenital, Hereditary, and Neonatal Diseases and Abnormalities; Bacterial Infections and Mycoses; Musculoskeletal Diseases; Nutritional and Metabolic Dise…
EBI-10822060	P15056	V600E	undefined	match	ASTROCYTOMA, LOW-GRADE, SOMATIC; Acoustic Neuroma; Acral Lentiginous Malignant Melanoma; Actinic cheilitis; Actinic keratosis; Acute Promyelocytic Leukemia; Adamantinous Craniopharyngioma; Addictive Behavior; Adenocarcinoma; Adenocarcinoma of colon; Adenocarcinoma of large intestine; Adenocarcinoma of lung (disorder); Adenocarcinoma of prostate; Adenocarcinoma of the Gastroesophageal Junction; Ad…	Neoplasms; Nervous System Diseases; Otorhinolaryngologic Diseases; Stomatognathic Diseases; Skin and Connective Tissue Diseases; Behavior and Behavior Mechanisms; Digestive System Diseases; Respiratory Tract Diseases; Male Urogenital Diseases; Congenital, Hereditary, and Neonatal Diseases and Abnormalities; Bacterial Infections and Mycoses; Musculoskeletal Diseases; Nutritional and Metabolic Dise…
EBI-10822066	P15056	V600E	undefined	match	ASTROCYTOMA, LOW-GRADE, SOMATIC; Acoustic Neuroma; Acral Lentiginous Malignant Melanoma; Actinic cheilitis; Actinic keratosis; Acute Promyelocytic Leukemia; Adamantinous Craniopharyngioma; Addictive Behavior; Adenocarcinoma; Adenocarcinoma of colon; Adenocarcinoma of large intestine; Adenocarcinoma of lung (disorder); Adenocarcinoma of prostate; Adenocarcinoma of the Gastroesophageal Junction; Ad…	Neoplasms; Nervous System Diseases; Otorhinolaryngologic Diseases; Stomatognathic Diseases; Skin and Connective Tissue Diseases; Behavior and Behavior Mechanisms; Digestive System Diseases; Respiratory Tract Diseases; Male Urogenital Diseases; Congenital, Hereditary, and Neonatal Diseases and Abnormalities; Bacterial Infections and Mycoses; Musculoskeletal Diseases; Nutritional and Metabolic Dise…
EBI-10822082	P15056	V600E	undefined	match	ASTROCYTOMA, LOW-GRADE, SOMATIC; Acoustic Neuroma; Acral Lentiginous Malignant Melanoma; Actinic cheilitis; Actinic keratosis; Acute Promyelocytic Leukemia; Adamantinous Craniopharyngioma; Addictive Behavior; Adenocarcinoma; Adenocarcinoma of colon; Adenocarcinoma of large intestine; Adenocarcinoma of lung (disorder); Adenocarcinoma of prostate; Adenocarcinoma of the Gastroesophageal Junction; Ad…	Neoplasms; Nervous System Diseases; Otorhinolaryngologic Diseases; Stomatognathic Diseases; Skin and Connective Tissue Diseases; Behavior and Behavior Mechanisms; Digestive System Diseases; Respiratory Tract Diseases; Male Urogenital Diseases; Congenital, Hereditary, and Neonatal Diseases and Abnormalities; Bacterial Infections and Mycoses; Musculoskeletal Diseases; Nutritional and Metabolic Dise…
EBI-10822112	P15056	V600E	increasing	match	ASTROCYTOMA, LOW-GRADE, SOMATIC; Acoustic Neuroma; Acral Lentiginous Malignant Melanoma; Actinic cheilitis; Actinic keratosis; Acute Promyelocytic Leukemia; Adamantinous Craniopharyngioma; Addictive Behavior; Adenocarcinoma; Adenocarcinoma of colon; Adenocarcinoma of large intestine; Adenocarcinoma of lung (disorder); Adenocarcinoma of prostate; Adenocarcinoma of the Gastroesophageal Junction; Ad…	Neoplasms; Nervous System Diseases; Otorhinolaryngologic Diseases; Stomatognathic Diseases; Skin and Connective Tissue Diseases; Behavior and Behavior Mechanisms; Digestive System Diseases; Respiratory Tract Diseases; Male Urogenital Diseases; Congenital, Hereditary, and Neonatal Diseases and Abnormalities; Bacterial Infections and Mycoses; Musculoskeletal Diseases; Nutritional and Metabolic Dise…
EBI-10822140	P15056	V600E	increasing	match	ASTROCYTOMA, LOW-GRADE, SOMATIC; Acoustic Neuroma; Acral Lentiginous Malignant Melanoma; Actinic cheilitis; Actinic keratosis; Acute Promyelocytic Leukemia; Adamantinous Craniopharyngioma; Addictive Behavior; Adenocarcinoma; Adenocarcinoma of colon; Adenocarcinoma of large intestine; Adenocarcinoma of lung (disorder); Adenocarcinoma of prostate; Adenocarcinoma of the Gastroesophageal Junction; Ad…	Neoplasms; Nervous System Diseases; Otorhinolaryngologic Diseases; Stomatognathic Diseases; Skin and Connective Tissue Diseases; Behavior and Behavior Mechanisms; Digestive System Diseases; Respiratory Tract Diseases; Male Urogenital Diseases; Congenital, Hereditary, and Neonatal Diseases and Abnormalities; Bacterial Infections and Mycoses; Musculoskeletal Diseases; Nutritional and Metabolic Dise…
EBI-10823064	P15056	V600E	increasing	match	ASTROCYTOMA, LOW-GRADE, SOMATIC; Acoustic Neuroma; Acral Lentiginous Malignant Melanoma; Actinic cheilitis; Actinic keratosis; Acute Promyelocytic Leukemia; Adamantinous Craniopharyngioma; Addictive Behavior; Adenocarcinoma; Adenocarcinoma of colon; Adenocarcinoma of large intestine; Adenocarcinoma of lung (disorder); Adenocarcinoma of prostate; Adenocarcinoma of the Gastroesophageal Junction; Ad…	Neoplasms; Nervous System Diseases; Otorhinolaryngologic Diseases; Stomatognathic Diseases; Skin and Connective Tissue Diseases; Behavior and Behavior Mechanisms; Digestive System Diseases; Respiratory Tract Diseases; Male Urogenital Diseases; Congenital, Hereditary, and Neonatal Diseases and Abnormalities; Bacterial Infections and Mycoses; Musculoskeletal Diseases; Nutritional and Metabolic Dise…
EBI-10823226	P15056	V600E	undefined	match	ASTROCYTOMA, LOW-GRADE, SOMATIC; Acoustic Neuroma; Acral Lentiginous Malignant Melanoma; Actinic cheilitis; Actinic keratosis; Acute Promyelocytic Leukemia; Adamantinous Craniopharyngioma; Addictive Behavior; Adenocarcinoma; Adenocarcinoma of colon; Adenocarcinoma of large intestine; Adenocarcinoma of lung (disorder); Adenocarcinoma of prostate; Adenocarcinoma of the Gastroesophageal Junction; Ad…	Neoplasms; Nervous System Diseases; Otorhinolaryngologic Diseases; Stomatognathic Diseases; Skin and Connective Tissue Diseases; Behavior and Behavior Mechanisms; Digestive System Diseases; Respiratory Tract Diseases; Male Urogenital Diseases; Congenital, Hereditary, and Neonatal Diseases and Abnormalities; Bacterial Infections and Mycoses; Musculoskeletal Diseases; Nutritional and Metabolic Dise…
EBI-10823250	P15056	V600E	undefined	match	ASTROCYTOMA, LOW-GRADE, SOMATIC; Acoustic Neuroma; Acral Lentiginous Malignant Melanoma; Actinic cheilitis; Actinic keratosis; Acute Promyelocytic Leukemia; Adamantinous Craniopharyngioma; Addictive Behavior; Adenocarcinoma; Adenocarcinoma of colon; Adenocarcinoma of large intestine; Adenocarcinoma of lung (disorder); Adenocarcinoma of prostate; Adenocarcinoma of the Gastroesophageal Junction; Ad…	Neoplasms; Nervous System Diseases; Otorhinolaryngologic Diseases; Stomatognathic Diseases; Skin and Connective Tissue Diseases; Behavior and Behavior Mechanisms; Digestive System Diseases; Respiratory Tract Diseases; Male Urogenital Diseases; Congenital, Hereditary, and Neonatal Diseases and Abnormalities; Bacterial Infections and Mycoses; Musculoskeletal Diseases; Nutritional and Metabolic Dise…
EBI-10823263	P15056	V600E	increasing	match	ASTROCYTOMA, LOW-GRADE, SOMATIC; Acoustic Neuroma; Acral Lentiginous Malignant Melanoma; Actinic cheilitis; Actinic keratosis; Acute Promyelocytic Leukemia; Adamantinous Craniopharyngioma; Addictive Behavior; Adenocarcinoma; Adenocarcinoma of colon; Adenocarcinoma of large intestine; Adenocarcinoma of lung (disorder); Adenocarcinoma of prostate; Adenocarcinoma of the Gastroesophageal Junction; Ad…	Neoplasms; Nervous System Diseases; Otorhinolaryngologic Diseases; Stomatognathic Diseases; Skin and Connective Tissue Diseases; Behavior and Behavior Mechanisms; Digestive System Diseases; Respiratory Tract Diseases; Male Urogenital Diseases; Congenital, Hereditary, and Neonatal Diseases and Abnormalities; Bacterial Infections and Mycoses; Musculoskeletal Diseases; Nutritional and Metabolic Dise…
EBI-10823284	P15056	V600E	increasing	match	ASTROCYTOMA, LOW-GRADE, SOMATIC; Acoustic Neuroma; Acral Lentiginous Malignant Melanoma; Actinic cheilitis; Actinic keratosis; Acute Promyelocytic Leukemia; Adamantinous Craniopharyngioma; Addictive Behavior; Adenocarcinoma; Adenocarcinoma of colon; Adenocarcinoma of large intestine; Adenocarcinoma of lung (disorder); Adenocarcinoma of prostate; Adenocarcinoma of the Gastroesophageal Junction; Ad…	Neoplasms; Nervous System Diseases; Otorhinolaryngologic Diseases; Stomatognathic Diseases; Skin and Connective Tissue Diseases; Behavior and Behavior Mechanisms; Digestive System Diseases; Respiratory Tract Diseases; Male Urogenital Diseases; Congenital, Hereditary, and Neonatal Diseases and Abnormalities; Bacterial Infections and Mycoses; Musculoskeletal Diseases; Nutritional and Metabolic Dise…
EBI-10823296	P15056	V600E	undefined	match	ASTROCYTOMA, LOW-GRADE, SOMATIC; Acoustic Neuroma; Acral Lentiginous Malignant Melanoma; Actinic cheilitis; Actinic keratosis; Acute Promyelocytic Leukemia; Adamantinous Craniopharyngioma; Addictive Behavior; Adenocarcinoma; Adenocarcinoma of colon; Adenocarcinoma of large intestine; Adenocarcinoma of lung (disorder); Adenocarcinoma of prostate; Adenocarcinoma of the Gastroesophageal Junction; Ad…	Neoplasms; Nervous System Diseases; Otorhinolaryngologic Diseases; Stomatognathic Diseases; Skin and Connective Tissue Diseases; Behavior and Behavior Mechanisms; Digestive System Diseases; Respiratory Tract Diseases; Male Urogenital Diseases; Congenital, Hereditary, and Neonatal Diseases and Abnormalities; Bacterial Infections and Mycoses; Musculoskeletal Diseases; Nutritional and Metabolic Dise…
EBI-10826263	P38398	M1775R	disrupting	match	BREAST-OVARIAN CANCER, FAMILIAL, SUSCEPTIBILITY TO, 1; Breast Cancer, Familial; Breast Carcinoma; Breast cancer (BC); Hereditary Breast and Ovarian Cancer Syndrome; Malignant neoplasm of breast; Neoplastic Syndromes, Hereditary; Promyelocytic leukemia	Congenital, Hereditary, and Neonatal Diseases and Abnormalities; Endocrine System Diseases; Neoplasms; Female Urogenital Diseases and Pregnancy Complications; Skin and Connective Tissue Diseases
EBI-10898820	Q9HC29	R702W	decreasing	match	Aggressive periodontitis, generalized; Ankylosing spondylitis; Arthritis, Psoriatic; Bacterial Infections; Behcet Syndrome; Bronchiolitis Obliterans; Cardiovascular Diseases; Chronic Periodontitis; Colorectal Cancer; Colorectal Carcinoma; Common Variable Immunodeficiency; Crohn Disease; Dermatitis, Atopic; Eczema; Gastric lymphoma; Granulomatous rosacea; INFLAMMATORY BOWEL DISEASE 5; Inflammatory…	Stomatognathic Diseases; Musculoskeletal Diseases; Skin and Connective Tissue Diseases; Bacterial Infections and Mycoses; Congenital, Hereditary, and Neonatal Diseases and Abnormalities; Cardiovascular Diseases; Eye Diseases; Respiratory Tract Diseases; Digestive System Diseases; Neoplasms; Immune System Diseases; Hemic and Lymphatic Diseases; Male Urogenital Diseases; Virus Diseases; Female Urog…
EBI-10898874	Q9HC29	R702W	decreasing	match	Aggressive periodontitis, generalized; Ankylosing spondylitis; Arthritis, Psoriatic; Bacterial Infections; Behcet Syndrome; Bronchiolitis Obliterans; Cardiovascular Diseases; Chronic Periodontitis; Colorectal Cancer; Colorectal Carcinoma; Common Variable Immunodeficiency; Crohn Disease; Dermatitis, Atopic; Eczema; Gastric lymphoma; Granulomatous rosacea; INFLAMMATORY BOWEL DISEASE 5; Inflammatory…	Stomatognathic Diseases; Musculoskeletal Diseases; Skin and Connective Tissue Diseases; Bacterial Infections and Mycoses; Congenital, Hereditary, and Neonatal Diseases and Abnormalities; Cardiovascular Diseases; Eye Diseases; Respiratory Tract Diseases; Digestive System Diseases; Neoplasms; Immune System Diseases; Hemic and Lymphatic Diseases; Male Urogenital Diseases; Virus Diseases; Female Urog…
EBI-10898980	Q9H267	L30P	decreasing	match	Arthrogryposis renal dysfunction cholestasis syndrome; Arthrogryposis, renal dysfunction and cholestasis syndrome 1 (ARCS1)	Musculoskeletal Diseases; Digestive System Diseases; Male Urogenital Diseases; Female Urogenital Diseases and Pregnancy Complications; Congenital, Hereditary, and Neonatal Diseases and Abnormalities
EBI-10899059	Q9H267	L30P	disrupting	match	Arthrogryposis renal dysfunction cholestasis syndrome; Arthrogryposis, renal dysfunction and cholestasis syndrome 1 (ARCS1)	Musculoskeletal Diseases; Digestive System Diseases; Male Urogenital Diseases; Female Urogenital Diseases and Pregnancy Complications; Congenital, Hereditary, and Neonatal Diseases and Abnormalities
EBI-10899151	Q9H267	L30P	decreasing	match	Arthrogryposis renal dysfunction cholestasis syndrome; Arthrogryposis, renal dysfunction and cholestasis syndrome 1 (ARCS1)	Musculoskeletal Diseases; Digestive System Diseases; Male Urogenital Diseases; Female Urogenital Diseases and Pregnancy Complications; Congenital, Hereditary, and Neonatal Diseases and Abnormalities
EBI-10899155	Q9H267	S243F	decreasing	match	Arthrogryposis renal dysfunction cholestasis syndrome; Arthrogryposis, renal dysfunction and cholestasis syndrome 1 (ARCS1)	Musculoskeletal Diseases; Digestive System Diseases; Male Urogenital Diseases; Female Urogenital Diseases and Pregnancy Complications; Congenital, Hereditary, and Neonatal Diseases and Abnormalities
EBI-1102851	P01112	G12V	undefined	match	COSTELLO SYNDROME, SEVERE; Carcinogenesis; Carcinoma of lung; Costello syndrome (disorder); Esophageal Neoplasms; Esophageal carcinoma; Glioma; Hematologic Neoplasms; Immunologic Deficiency Syndromes; MYOPATHY, CONGENITAL, WITH EXCESS OF MUSCLE SPINDLES; Malignant neoplasm of esophagus; Malignant neoplasm of lung; Malignant neoplasm of urinary bladder; NEVUS, EPIDERMAL (disorder); Organoid Nevus …	Musculoskeletal Diseases; Congenital, Hereditary, and Neonatal Diseases and Abnormalities; Neoplasms; Respiratory Tract Diseases; Digestive System Diseases; Hemic and Lymphatic Diseases; Immune System Diseases; Nervous System Diseases; Male Urogenital Diseases; Female Urogenital Diseases and Pregnancy Complications
EBI-1102862	P01112	G12V	undefined	match	COSTELLO SYNDROME, SEVERE; Carcinogenesis; Carcinoma of lung; Costello syndrome (disorder); Esophageal Neoplasms; Esophageal carcinoma; Glioma; Hematologic Neoplasms; Immunologic Deficiency Syndromes; MYOPATHY, CONGENITAL, WITH EXCESS OF MUSCLE SPINDLES; Malignant neoplasm of esophagus; Malignant neoplasm of lung; Malignant neoplasm of urinary bladder; NEVUS, EPIDERMAL (disorder); Organoid Nevus …	Musculoskeletal Diseases; Congenital, Hereditary, and Neonatal Diseases and Abnormalities; Neoplasms; Respiratory Tract Diseases; Digestive System Diseases; Hemic and Lymphatic Diseases; Immune System Diseases; Nervous System Diseases; Male Urogenital Diseases; Female Urogenital Diseases and Pregnancy Complications
EBI-1102883	P01112	Q61L	undefined	match	Familial medullary thyroid carcinoma; Inverted Urothelial Papilloma; Medullary carcinoma of thyroid; Nevus sebaceous; Papilloma; Paraganglioma; Pheochromocytoma; Skin Carcinogenesis	Endocrine System Diseases; Neoplasms; Congenital, Hereditary, and Neonatal Diseases and Abnormalities; Nervous System Diseases; Skin and Connective Tissue Diseases
EBI-1102900	P01112	Q61L	undefined	match	Familial medullary thyroid carcinoma; Inverted Urothelial Papilloma; Medullary carcinoma of thyroid; Nevus sebaceous; Papilloma; Paraganglioma; Pheochromocytoma; Skin Carcinogenesis	Endocrine System Diseases; Neoplasms; Congenital, Hereditary, and Neonatal Diseases and Abnormalities; Nervous System Diseases; Skin and Connective Tissue Diseases
EBI-1106080	P01112	Q61L	undefined	match	Familial medullary thyroid carcinoma; Inverted Urothelial Papilloma; Medullary carcinoma of thyroid; Nevus sebaceous; Papilloma; Paraganglioma; Pheochromocytoma; Skin Carcinogenesis	Endocrine System Diseases; Neoplasms; Congenital, Hereditary, and Neonatal Diseases and Abnormalities; Nervous System Diseases; Skin and Connective Tissue Diseases
EBI-11302303	Q9UHD9	P497H	decreasing	match	AMYOTROPHIC LATERAL SCLEROSIS 15, WITH OR WITHOUT FRONTOTEMPORAL DEMENTIA; Amyotrophic Lateral Sclerosis; Amyotrophic lateral sclerosis 15, with or without frontotemporal dementia (ALS15); Cognition Disorders; Dementia; Impaired cognition; Presenile dementia	Nutritional and Metabolic Diseases; Nervous System Diseases; Mental Disorders
EBI-11302310	Q9UHD9	P497S	decreasing	match	AMYOTROPHIC LATERAL SCLEROSIS 15, WITH OR WITHOUT FRONTOTEMPORAL DEMENTIA; Amyotrophic Lateral Sclerosis; Amyotrophic lateral sclerosis 15, with or without frontotemporal dementia (ALS15)	Nutritional and Metabolic Diseases; Nervous System Diseases
EBI-11302313	Q9UHD9	P506T	increasing	match	AMYOTROPHIC LATERAL SCLEROSIS 15, WITH OR WITHOUT FRONTOTEMPORAL DEMENTIA; Amyotrophic Lateral Sclerosis; Amyotrophic lateral sclerosis 15, with or without frontotemporal dementia (ALS15)	Nutritional and Metabolic Diseases; Nervous System Diseases
EBI-11302316	Q9UHD9	P509S	decreasing	match	AMYOTROPHIC LATERAL SCLEROSIS 15, WITH OR WITHOUT FRONTOTEMPORAL DEMENTIA; Amyotrophic lateral sclerosis 15, with or without frontotemporal dementia (ALS15)	Nutritional and Metabolic Diseases; Nervous System Diseases
EBI-11302319	Q9UHD9	P525S	disrupting	match	AMYOTROPHIC LATERAL SCLEROSIS 15, WITH OR WITHOUT FRONTOTEMPORAL DEMENTIA; Amyotrophic lateral sclerosis 15, with or without frontotemporal dementia (ALS15)	Nutritional and Metabolic Diseases; Nervous System Diseases
EBI-11302462	Q9UHD9	P497H	decreasing	match	AMYOTROPHIC LATERAL SCLEROSIS 15, WITH OR WITHOUT FRONTOTEMPORAL DEMENTIA; Amyotrophic Lateral Sclerosis; Amyotrophic lateral sclerosis 15, with or without frontotemporal dementia (ALS15); Cognition Disorders; Dementia; Impaired cognition; Presenile dementia	Nutritional and Metabolic Diseases; Nervous System Diseases; Mental Disorders
EBI-11302465	Q9UHD9	P497S	decreasing	match	AMYOTROPHIC LATERAL SCLEROSIS 15, WITH OR WITHOUT FRONTOTEMPORAL DEMENTIA; Amyotrophic Lateral Sclerosis; Amyotrophic lateral sclerosis 15, with or without frontotemporal dementia (ALS15)	Nutritional and Metabolic Diseases; Nervous System Diseases
EBI-11302468	Q9UHD9	P506T	disrupting	match	AMYOTROPHIC LATERAL SCLEROSIS 15, WITH OR WITHOUT FRONTOTEMPORAL DEMENTIA; Amyotrophic Lateral Sclerosis; Amyotrophic lateral sclerosis 15, with or without frontotemporal dementia (ALS15)	Nutritional and Metabolic Diseases; Nervous System Diseases
EBI-11302471	Q9UHD9	P509S	decreasing	match	AMYOTROPHIC LATERAL SCLEROSIS 15, WITH OR WITHOUT FRONTOTEMPORAL DEMENTIA; Amyotrophic lateral sclerosis 15, with or without frontotemporal dementia (ALS15)	Nutritional and Metabolic Diseases; Nervous System Diseases
EBI-11302474	Q9UHD9	P525S	disrupting	match	AMYOTROPHIC LATERAL SCLEROSIS 15, WITH OR WITHOUT FRONTOTEMPORAL DEMENTIA; Amyotrophic lateral sclerosis 15, with or without frontotemporal dementia (ALS15)	Nutritional and Metabolic Diseases; Nervous System Diseases
EBI-11302489	Q9UHD9	P497H	decreasing	match	AMYOTROPHIC LATERAL SCLEROSIS 15, WITH OR WITHOUT FRONTOTEMPORAL DEMENTIA; Amyotrophic Lateral Sclerosis; Amyotrophic lateral sclerosis 15, with or without frontotemporal dementia (ALS15); Cognition Disorders; Dementia; Impaired cognition; Presenile dementia	Nutritional and Metabolic Diseases; Nervous System Diseases; Mental Disorders
EBI-11302492	Q9UHD9	P497S	decreasing	match	AMYOTROPHIC LATERAL SCLEROSIS 15, WITH OR WITHOUT FRONTOTEMPORAL DEMENTIA; Amyotrophic Lateral Sclerosis; Amyotrophic lateral sclerosis 15, with or without frontotemporal dementia (ALS15)	Nutritional and Metabolic Diseases; Nervous System Diseases
EBI-11302495	Q9UHD9	P506T	increasing	match	AMYOTROPHIC LATERAL SCLEROSIS 15, WITH OR WITHOUT FRONTOTEMPORAL DEMENTIA; Amyotrophic Lateral Sclerosis; Amyotrophic lateral sclerosis 15, with or without frontotemporal dementia (ALS15)	Nutritional and Metabolic Diseases; Nervous System Diseases
EBI-11302498	Q9UHD9	P509S	decreasing	match	AMYOTROPHIC LATERAL SCLEROSIS 15, WITH OR WITHOUT FRONTOTEMPORAL DEMENTIA; Amyotrophic lateral sclerosis 15, with or without frontotemporal dementia (ALS15)	Nutritional and Metabolic Diseases; Nervous System Diseases
EBI-11302501	Q9UHD9	P525S	disrupting	match	AMYOTROPHIC LATERAL SCLEROSIS 15, WITH OR WITHOUT FRONTOTEMPORAL DEMENTIA; Amyotrophic lateral sclerosis 15, with or without frontotemporal dementia (ALS15)	Nutritional and Metabolic Diseases; Nervous System Diseases
EBI-11302849	Q9UHD9	P497H	decreasing	match	AMYOTROPHIC LATERAL SCLEROSIS 15, WITH OR WITHOUT FRONTOTEMPORAL DEMENTIA; Amyotrophic Lateral Sclerosis; Amyotrophic lateral sclerosis 15, with or without frontotemporal dementia (ALS15); Cognition Disorders; Dementia; Impaired cognition; Presenile dementia	Nutritional and Metabolic Diseases; Nervous System Diseases; Mental Disorders
EBI-11302853	Q9UHD9	P497S	decreasing	match	AMYOTROPHIC LATERAL SCLEROSIS 15, WITH OR WITHOUT FRONTOTEMPORAL DEMENTIA; Amyotrophic Lateral Sclerosis; Amyotrophic lateral sclerosis 15, with or without frontotemporal dementia (ALS15)	Nutritional and Metabolic Diseases; Nervous System Diseases
EBI-11302866	Q9UHD9	P525S	decreasing	match	AMYOTROPHIC LATERAL SCLEROSIS 15, WITH OR WITHOUT FRONTOTEMPORAL DEMENTIA; Amyotrophic lateral sclerosis 15, with or without frontotemporal dementia (ALS15)	Nutritional and Metabolic Diseases; Nervous System Diseases
EBI-11358490	Q9HBG7	M602V	decreasing	match	Lupus Erythematosus, Systemic; Rheumatoid Arthritis	Skin and Connective Tissue Diseases; Immune System Diseases; Musculoskeletal Diseases
EBI-11358506	Q9HBG7	M602V	decreasing	match	Lupus Erythematosus, Systemic; Rheumatoid Arthritis	Skin and Connective Tissue Diseases; Immune System Diseases; Musculoskeletal Diseases
EBI-11360358	Q9Y2R2	R620W	decreasing	match	Addison Disease; Addison's disease due to autoimmunity; Allergic asthma; Alopecia; Alopecia Areata; Anti-Neutrophil Cytoplasmic Antibody-Associated Vasculitis; Arteriosclerosis; Arthritis; Arthritis, Psoriatic; Atherosclerosis; Autoimmune Diseases; Autoimmune Primary Adrenal Insufficiency; Autoimmune thyroid disease; Autoimmune thyroiditis; Bacterial Infections; Celiac Disease; Cholangitis, Scler…	Endocrine System Diseases; Immune System Diseases; Respiratory Tract Diseases; Skin and Connective Tissue Diseases; Cardiovascular Diseases; Musculoskeletal Diseases; Bacterial Infections and Mycoses; Nutritional and Metabolic Diseases; Digestive System Diseases; Hemic and Lymphatic Diseases; Nervous System Diseases; Stomatognathic Diseases; Congenital, Hereditary, and Neonatal Diseases and Abnor…
EBI-11421208	Q15475	V17E	decreasing	match	BRANCHIOOTIC SYNDROME 3 (disorder); Branchio-Oto-Renal Syndrome; Branchiootic syndrome 3 (BOS3)	Congenital, Hereditary, and Neonatal Diseases and Abnormalities; Otorhinolaryngologic Diseases; Nervous System Diseases
EBI-11422224	Q9HC29	R702W	decreasing	match	Aggressive periodontitis, generalized; Ankylosing spondylitis; Arthritis, Psoriatic; Bacterial Infections; Behcet Syndrome; Bronchiolitis Obliterans; Cardiovascular Diseases; Chronic Periodontitis; Colorectal Cancer; Colorectal Carcinoma; Common Variable Immunodeficiency; Crohn Disease; Dermatitis, Atopic; Eczema; Gastric lymphoma; Granulomatous rosacea; INFLAMMATORY BOWEL DISEASE 5; Inflammatory…	Stomatognathic Diseases; Musculoskeletal Diseases; Skin and Connective Tissue Diseases; Bacterial Infections and Mycoses; Congenital, Hereditary, and Neonatal Diseases and Abnormalities; Cardiovascular Diseases; Eye Diseases; Respiratory Tract Diseases; Digestive System Diseases; Neoplasms; Immune System Diseases; Hemic and Lymphatic Diseases; Male Urogenital Diseases; Virus Diseases; Female Urog…
EBI-11422226	Q9HC29	G908R	increasing	match	Aggressive periodontitis, generalized; Ankylosing spondylitis; Arthritis, Psoriatic; Autoimmune Diseases; Behcet Syndrome; Bronchiolitis Obliterans; Cardiovascular Diseases; Colorectal Cancer; Colorectal Carcinoma; Crohn Disease; Hamartoma Syndrome, Multiple; INFLAMMATORY BOWEL DISEASE 5; Ileal Diseases; Inflammatory Bowel Diseases; Intestinal Diseases; Primary bacterial peritonitis; SYNOVITIS, G…	Stomatognathic Diseases; Musculoskeletal Diseases; Skin and Connective Tissue Diseases; Immune System Diseases; Congenital, Hereditary, and Neonatal Diseases and Abnormalities; Cardiovascular Diseases; Eye Diseases; Respiratory Tract Diseases; Digestive System Diseases; Neoplasms; Bacterial Infections and Mycoses; Hemic and Lymphatic Diseases
EBI-11422489	Q9HC29	R334W	decreasing	match	Blau syndrome (BLAUS); Cranial nerve diseases; SARCOIDOSIS, EARLY-ONSET; SYNOVITIS, GRANULOMATOUS, WITH UVEITIS AND CRANIAL NEUROPATHIES (disorder); Uveitis	Musculoskeletal Diseases; Eye Diseases; Nervous System Diseases; Hemic and Lymphatic Diseases
EBI-11422491	Q9HC29	H496F	decreasing	partial/positional match	Blau syndrome (BLAUS); SARCOIDOSIS, EARLY-ONSET	Musculoskeletal Diseases; Eye Diseases; Hemic and Lymphatic Diseases
EBI-11425448	Q8N196	A158T	decreasing	match	Branchiootorenal Syndrome 2; Branchiootorenal syndrome 2 (BOR2)	Congenital, Hereditary, and Neonatal Diseases and Abnormalities
EBI-11425453	Q8N196	T552M	decreasing	match	Branchiootorenal Syndrome 2; Branchiootorenal syndrome 2 (BOR2)	Congenital, Hereditary, and Neonatal Diseases and Abnormalities
EBI-11473680	Q9UJV9	R525H	decreasing	match	Myeloproliferative/lymphoproliferative neoplasms, familial (MPLPF)	Neoplasms; Hemic and Lymphatic Diseases; Immune System Diseases
EBI-11479361	Q12948	R127H	decreasing	match	Axenfeld-Rieger syndrome 3 (RIEG3)	Otorhinolaryngologic Diseases; Nervous System Diseases; Eye Diseases; Cardiovascular Diseases; Congenital, Hereditary, and Neonatal Diseases and Abnormalities
EBI-11479363	Q12948	S131L	decreasing	match	AXENFELD-RIEGER SYNDROME, TYPE 3; IRIDOGONIODYSGENESIS, TYPE 1 (disorder)	Congenital, Hereditary, and Neonatal Diseases and Abnormalities; Eye Diseases
EBI-1151914	Q16637	Y272C	disrupting	match	HMN (Hereditary Motor Neuropathy) Proximal Type I; Neurodegenerative Disorders; Spinal Muscular Atrophy; Spinal muscular atrophy 1 (SMA1)	Nervous System Diseases; Congenital, Hereditary, and Neonatal Diseases and Abnormalities
EBI-1151926	Q16637	T274I	decreasing	match	Juvenile Spinal Muscular Atrophy; Muscular Atrophy, Spinal, Type II	Nervous System Diseases; Congenital, Hereditary, and Neonatal Diseases and Abnormalities
EBI-1151928	Q16637	S262I	decreasing	match	Juvenile Spinal Muscular Atrophy; Spinal Muscular Atrophy; Spinal muscular atrophy 3 (SMA3)	Nervous System Diseases; Congenital, Hereditary, and Neonatal Diseases and Abnormalities
EBI-1151930	Q16637	G279V	decreasing	match	HMN (Hereditary Motor Neuropathy) Proximal Type I; Spinal muscular atrophy 1 (SMA1)	Nervous System Diseases; Congenital, Hereditary, and Neonatal Diseases and Abnormalities
EBI-1153686	P04637	R273H	decreasing	match	Adenoma; Adult T-Cell Lymphoma/Leukemia; Anaplastic carcinoma; Anaplastic thyroid carcinoma; Ataxia Telangiectasia; Breast Carcinoma; Carcinogenesis; Carcinoma of bladder; Carcinoma of lung; Carcinoma, Spindle-Cell; Endometrial Carcinoma; Glioblastoma; Glioma; LI-FRAUMENI SYNDROME 1; Leukemia, T-Cell; Li-Fraumeni Syndrome; Li-Fraumeni syndrome (LFS); Malignant neoplasm of breast; Malignant neopla…	Neoplasms; Immune System Diseases; Hemic and Lymphatic Diseases; Nutritional and Metabolic Diseases; Nervous System Diseases; Congenital, Hereditary, and Neonatal Diseases and Abnormalities; Cardiovascular Diseases; Skin and Connective Tissue Diseases; Male Urogenital Diseases; Female Urogenital Diseases and Pregnancy Complications; Respiratory Tract Diseases; Endocrine System Diseases
EBI-11565273	Q9BY76	E40K	undefined	match	Arteriosclerosis; Atherosclerosis; Cardiovascular Diseases; Coronary Arteriosclerosis; Coronary Artery Disease; Coronary heart disease	Cardiovascular Diseases
EBI-1162583	P54278	T511K	decreasing	partial/positional match	Hereditary non-polyposis colorectal cancer 4 (HNPCC4)	Neoplasms; Digestive System Diseases; Congenital, Hereditary, and Neonatal Diseases and Abnormalities; Nutritional and Metabolic Diseases
EBI-1162585	P54278	T597S	decreasing	match	Hereditary non-polyposis colorectal cancer 4 (HNPCC4)	Neoplasms; Digestive System Diseases; Congenital, Hereditary, and Neonatal Diseases and Abnormalities; Nutritional and Metabolic Diseases
EBI-1162587	P54278	M622I	decreasing	match	Hereditary non-polyposis colorectal cancer 4 (HNPCC4)	Neoplasms; Digestive System Diseases; Congenital, Hereditary, and Neonatal Diseases and Abnormalities; Nutritional and Metabolic Diseases
EBI-1164594	Q99497	L166P	decreasing	match	Central neuroblastoma; Neuroblastoma; PARKINSON DISEASE 7, AUTOSOMAL RECESSIVE EARLY-ONSET; Parkinson Disease; Parkinson disease 7 (PARK7); Young onset Parkinson disease	Neoplasms; Nervous System Diseases
EBI-11691583	Q8IU80	Y141C	no effect	match	Iron-refractory iron deficiency anemia (IRIDA)	Hemic and Lymphatic Diseases; Nutritional and Metabolic Diseases
EBI-11693442	O76090	R25C	disrupting	partial/positional match	Macular dystrophy, vitelliform, 2 (VMD2); Vitelliform Macular Dystrophy	Eye Diseases; Congenital, Hereditary, and Neonatal Diseases and Abnormalities
EBI-11693444	O76090	G299E	disrupting	match	Macular dystrophy, vitelliform, 2 (VMD2); Vitelliform Macular Dystrophy	Eye Diseases; Congenital, Hereditary, and Neonatal Diseases and Abnormalities
EBI-11693447	O76090	D301E	disrupting	match	Macular dystrophy, vitelliform, 2 (VMD2); Vitelliform Macular Dystrophy	Eye Diseases; Congenital, Hereditary, and Neonatal Diseases and Abnormalities
EBI-11693449	O76090	D312N	disrupting	match	BESTROPHINOPATHY, AUTOSOMAL RECESSIVE; DYSFUNCTION - SKIN DISORDERS; Vitelliform Macular Dystrophy	Congenital, Hereditary, and Neonatal Diseases and Abnormalities; Eye Diseases; Skin and Connective Tissue Diseases
EBI-11693467	O76090	D301N	decreasing	match	Macular dystrophy, vitelliform, 2 (VMD2); Vitelliform Macular Dystrophy	Eye Diseases; Congenital, Hereditary, and Neonatal Diseases and Abnormalities
EBI-11693469	O76090	D312N	decreasing	match	BESTROPHINOPATHY, AUTOSOMAL RECESSIVE; DYSFUNCTION - SKIN DISORDERS; Vitelliform Macular Dystrophy	Congenital, Hereditary, and Neonatal Diseases and Abnormalities; Eye Diseases; Skin and Connective Tissue Diseases
EBI-11693471	O76090	D301N	decreasing	match	Macular dystrophy, vitelliform, 2 (VMD2); Vitelliform Macular Dystrophy	Eye Diseases; Congenital, Hereditary, and Neonatal Diseases and Abnormalities
EBI-11693473	O76090	D312N	decreasing	match	BESTROPHINOPATHY, AUTOSOMAL RECESSIVE; DYSFUNCTION - SKIN DISORDERS; Vitelliform Macular Dystrophy	Congenital, Hereditary, and Neonatal Diseases and Abnormalities; Eye Diseases; Skin and Connective Tissue Diseases
EBI-11708453	Q15051	I393N	decreasing	match	Nephronophthisis	Male Urogenital Diseases; Female Urogenital Diseases and Pregnancy Complications
EBI-11787154	Q15485	T236M	decreasing	match	Leishmaniasis, Visceral; Peritonitis	Parasitic Diseases; Bacterial Infections and Mycoses; Digestive System Diseases
EBI-11787156	Q15485	T236M	decreasing	match	Leishmaniasis, Visceral; Peritonitis	Parasitic Diseases; Bacterial Infections and Mycoses; Digestive System Diseases
EBI-11820439	Q5S007	G2019S	increasing	match	Abnormal behavior; Acute myocardial infarction; Akinesia; Anosmia; Autosomal Dominant Parkinsonism; Autosomal dominant late onset Parkinson disease; Bradykinesia; Breast Carcinoma; Central neuroblastoma; Cognition Disorders; DYSFUNCTION - SKIN DISORDERS; Depressive disorder; Dyskinetic syndrome; Frontotemporal Lobar Degeneration; GRN-related frontotemporal dementia; Hallucinations; Hyperactive be…	Behavior and Behavior Mechanisms; Cardiovascular Diseases; Nervous System Diseases; Skin and Connective Tissue Diseases; Neoplasms; Mental Disorders; Nutritional and Metabolic Diseases; Eye Diseases; Musculoskeletal Diseases; Otorhinolaryngologic Diseases; Congenital, Hereditary, and Neonatal Diseases and Abnormalities
EBI-11820496	Q5S007	G2019S	increasing	match	Abnormal behavior; Acute myocardial infarction; Akinesia; Anosmia; Autosomal Dominant Parkinsonism; Autosomal dominant late onset Parkinson disease; Bradykinesia; Breast Carcinoma; Central neuroblastoma; Cognition Disorders; DYSFUNCTION - SKIN DISORDERS; Depressive disorder; Dyskinetic syndrome; Frontotemporal Lobar Degeneration; GRN-related frontotemporal dementia; Hallucinations; Hyperactive be…	Behavior and Behavior Mechanisms; Cardiovascular Diseases; Nervous System Diseases; Skin and Connective Tissue Diseases; Neoplasms; Mental Disorders; Nutritional and Metabolic Diseases; Eye Diseases; Musculoskeletal Diseases; Otorhinolaryngologic Diseases; Congenital, Hereditary, and Neonatal Diseases and Abnormalities
EBI-11820523	Q5S007	G2019S	increasing	match	Abnormal behavior; Acute myocardial infarction; Akinesia; Anosmia; Autosomal Dominant Parkinsonism; Autosomal dominant late onset Parkinson disease; Bradykinesia; Breast Carcinoma; Central neuroblastoma; Cognition Disorders; DYSFUNCTION - SKIN DISORDERS; Depressive disorder; Dyskinetic syndrome; Frontotemporal Lobar Degeneration; GRN-related frontotemporal dementia; Hallucinations; Hyperactive be…	Behavior and Behavior Mechanisms; Cardiovascular Diseases; Nervous System Diseases; Skin and Connective Tissue Diseases; Neoplasms; Mental Disorders; Nutritional and Metabolic Diseases; Eye Diseases; Musculoskeletal Diseases; Otorhinolaryngologic Diseases; Congenital, Hereditary, and Neonatal Diseases and Abnormalities
EBI-11820618	Q5S007	G2019S	increasing	match	Abnormal behavior; Acute myocardial infarction; Akinesia; Anosmia; Autosomal Dominant Parkinsonism; Autosomal dominant late onset Parkinson disease; Bradykinesia; Breast Carcinoma; Central neuroblastoma; Cognition Disorders; DYSFUNCTION - SKIN DISORDERS; Depressive disorder; Dyskinetic syndrome; Frontotemporal Lobar Degeneration; GRN-related frontotemporal dementia; Hallucinations; Hyperactive be…	Behavior and Behavior Mechanisms; Cardiovascular Diseases; Nervous System Diseases; Skin and Connective Tissue Diseases; Neoplasms; Mental Disorders; Nutritional and Metabolic Diseases; Eye Diseases; Musculoskeletal Diseases; Otorhinolaryngologic Diseases; Congenital, Hereditary, and Neonatal Diseases and Abnormalities
EBI-11821071	Q5S007	G2019S	undefined	match	Abnormal behavior; Acute myocardial infarction; Akinesia; Anosmia; Autosomal Dominant Parkinsonism; Autosomal dominant late onset Parkinson disease; Bradykinesia; Breast Carcinoma; Central neuroblastoma; Cognition Disorders; DYSFUNCTION - SKIN DISORDERS; Depressive disorder; Dyskinetic syndrome; Frontotemporal Lobar Degeneration; GRN-related frontotemporal dementia; Hallucinations; Hyperactive be…	Behavior and Behavior Mechanisms; Cardiovascular Diseases; Nervous System Diseases; Skin and Connective Tissue Diseases; Neoplasms; Mental Disorders; Nutritional and Metabolic Diseases; Eye Diseases; Musculoskeletal Diseases; Otorhinolaryngologic Diseases; Congenital, Hereditary, and Neonatal Diseases and Abnormalities
EBI-11821096	Q5S007	G2019S	undefined	match	Abnormal behavior; Acute myocardial infarction; Akinesia; Anosmia; Autosomal Dominant Parkinsonism; Autosomal dominant late onset Parkinson disease; Bradykinesia; Breast Carcinoma; Central neuroblastoma; Cognition Disorders; DYSFUNCTION - SKIN DISORDERS; Depressive disorder; Dyskinetic syndrome; Frontotemporal Lobar Degeneration; GRN-related frontotemporal dementia; Hallucinations; Hyperactive be…	Behavior and Behavior Mechanisms; Cardiovascular Diseases; Nervous System Diseases; Skin and Connective Tissue Diseases; Neoplasms; Mental Disorders; Nutritional and Metabolic Diseases; Eye Diseases; Musculoskeletal Diseases; Otorhinolaryngologic Diseases; Congenital, Hereditary, and Neonatal Diseases and Abnormalities
EBI-11821109	Q5S007	G2019S	undefined	match	Abnormal behavior; Acute myocardial infarction; Akinesia; Anosmia; Autosomal Dominant Parkinsonism; Autosomal dominant late onset Parkinson disease; Bradykinesia; Breast Carcinoma; Central neuroblastoma; Cognition Disorders; DYSFUNCTION - SKIN DISORDERS; Depressive disorder; Dyskinetic syndrome; Frontotemporal Lobar Degeneration; GRN-related frontotemporal dementia; Hallucinations; Hyperactive be…	Behavior and Behavior Mechanisms; Cardiovascular Diseases; Nervous System Diseases; Skin and Connective Tissue Diseases; Neoplasms; Mental Disorders; Nutritional and Metabolic Diseases; Eye Diseases; Musculoskeletal Diseases; Otorhinolaryngologic Diseases; Congenital, Hereditary, and Neonatal Diseases and Abnormalities
EBI-11829603	Q5S007	G2019S	increasing	match	Abnormal behavior; Acute myocardial infarction; Akinesia; Anosmia; Autosomal Dominant Parkinsonism; Autosomal dominant late onset Parkinson disease; Bradykinesia; Breast Carcinoma; Central neuroblastoma; Cognition Disorders; DYSFUNCTION - SKIN DISORDERS; Depressive disorder; Dyskinetic syndrome; Frontotemporal Lobar Degeneration; GRN-related frontotemporal dementia; Hallucinations; Hyperactive be…	Behavior and Behavior Mechanisms; Cardiovascular Diseases; Nervous System Diseases; Skin and Connective Tissue Diseases; Neoplasms; Mental Disorders; Nutritional and Metabolic Diseases; Eye Diseases; Musculoskeletal Diseases; Otorhinolaryngologic Diseases; Congenital, Hereditary, and Neonatal Diseases and Abnormalities
EBI-11829605	Q5S007	R1441C	no effect	match	Anxiety; Anxiety Disorders; Autosomal Dominant Parkinsonism; Cognition Disorders; DYSFUNCTION - SKIN DISORDERS; Dementia; Depressive Symptoms; Impaired cognition; Mild cognitive disorder; Movement Disorders; PARKINSON DISEASE 2, AUTOSOMAL RECESSIVE JUVENILE; PARKINSON DISEASE 8 (disorder); PARKINSON DISEASE, LATE-ONSET; Parkinson Disease; Parkinson Disease, Familial, Type 1; Parkinson disease (PA…	Behavior and Behavior Mechanisms; Mental Disorders; Nervous System Diseases; Skin and Connective Tissue Diseases
EBI-11829607	Q5S007	G2019S	increasing	match	Abnormal behavior; Acute myocardial infarction; Akinesia; Anosmia; Autosomal Dominant Parkinsonism; Autosomal dominant late onset Parkinson disease; Bradykinesia; Breast Carcinoma; Central neuroblastoma; Cognition Disorders; DYSFUNCTION - SKIN DISORDERS; Depressive disorder; Dyskinetic syndrome; Frontotemporal Lobar Degeneration; GRN-related frontotemporal dementia; Hallucinations; Hyperactive be…	Behavior and Behavior Mechanisms; Cardiovascular Diseases; Nervous System Diseases; Skin and Connective Tissue Diseases; Neoplasms; Mental Disorders; Nutritional and Metabolic Diseases; Eye Diseases; Musculoskeletal Diseases; Otorhinolaryngologic Diseases; Congenital, Hereditary, and Neonatal Diseases and Abnormalities
EBI-11829609	Q5S007	R1441C	no effect	match	Anxiety; Anxiety Disorders; Autosomal Dominant Parkinsonism; Cognition Disorders; DYSFUNCTION - SKIN DISORDERS; Dementia; Depressive Symptoms; Impaired cognition; Mild cognitive disorder; Movement Disorders; PARKINSON DISEASE 2, AUTOSOMAL RECESSIVE JUVENILE; PARKINSON DISEASE 8 (disorder); PARKINSON DISEASE, LATE-ONSET; Parkinson Disease; Parkinson Disease, Familial, Type 1; Parkinson disease (PA…	Behavior and Behavior Mechanisms; Mental Disorders; Nervous System Diseases; Skin and Connective Tissue Diseases
EBI-1187778	P43246	P622L	disrupting	match	Colorectal cancer, hereditary nonpolyposis, type 1; Hereditary Nonpolyposis Colorectal Cancer; Hereditary non-polyposis colorectal cancer 1 (HNPCC1)	Neoplasms; Congenital, Hereditary, and Neonatal Diseases and Abnormalities; Nutritional and Metabolic Diseases; Digestive System Diseases
EBI-1187780	P43246	R524P	disrupting	match	Colorectal cancer, hereditary nonpolyposis, type 1; Hereditary Nonpolyposis Colorectal Cancer; Hereditary non-polyposis colorectal cancer 1 (HNPCC1); Neoplastic Syndromes, Hereditary; ovarian neoplasm	Neoplasms; Congenital, Hereditary, and Neonatal Diseases and Abnormalities; Nutritional and Metabolic Diseases; Digestive System Diseases; Endocrine System Diseases; Female Urogenital Diseases and Pregnancy Complications
EBI-1187814	P43246	K393M	decreasing	match	Hereditary non-polyposis colorectal cancer 1 (HNPCC1)	Neoplasms; Digestive System Diseases; Congenital, Hereditary, and Neonatal Diseases and Abnormalities; Nutritional and Metabolic Diseases
EBI-1187816	P43246	R524P	decreasing	match	Colorectal cancer, hereditary nonpolyposis, type 1; Hereditary Nonpolyposis Colorectal Cancer; Hereditary non-polyposis colorectal cancer 1 (HNPCC1); Neoplastic Syndromes, Hereditary; ovarian neoplasm	Neoplasms; Congenital, Hereditary, and Neonatal Diseases and Abnormalities; Nutritional and Metabolic Diseases; Digestive System Diseases; Endocrine System Diseases; Female Urogenital Diseases and Pregnancy Complications
EBI-1187818	P43246	P622L	decreasing	match	Colorectal cancer, hereditary nonpolyposis, type 1; Hereditary Nonpolyposis Colorectal Cancer; Hereditary non-polyposis colorectal cancer 1 (HNPCC1)	Neoplasms; Congenital, Hereditary, and Neonatal Diseases and Abnormalities; Nutritional and Metabolic Diseases; Digestive System Diseases
EBI-1187820	P43246	G674S	decreasing	match	Colorectal cancer, hereditary nonpolyposis, type 1; Hereditary Nonpolyposis Colorectal Cancer; Hereditary non-polyposis colorectal cancer 1 (HNPCC1)	Neoplasms; Congenital, Hereditary, and Neonatal Diseases and Abnormalities; Nutritional and Metabolic Diseases; Digestive System Diseases
EBI-1187822	P43246	T905R	decreasing	match	Hereditary non-polyposis colorectal cancer 1 (HNPCC1)	Neoplasms; Digestive System Diseases; Congenital, Hereditary, and Neonatal Diseases and Abnormalities; Nutritional and Metabolic Diseases
EBI-1187824	P43246	D167H	decreasing	match	Colorectal cancer, hereditary nonpolyposis, type 1; Hereditary non-polyposis colorectal cancer 1 (HNPCC1)	Neoplasms; Congenital, Hereditary, and Neonatal Diseases and Abnormalities; Nutritional and Metabolic Diseases; Digestive System Diseases
EBI-11878335	Q5S007	G2019S	undefined	match	Abnormal behavior; Acute myocardial infarction; Akinesia; Anosmia; Autosomal Dominant Parkinsonism; Autosomal dominant late onset Parkinson disease; Bradykinesia; Breast Carcinoma; Central neuroblastoma; Cognition Disorders; DYSFUNCTION - SKIN DISORDERS; Depressive disorder; Dyskinetic syndrome; Frontotemporal Lobar Degeneration; GRN-related frontotemporal dementia; Hallucinations; Hyperactive be…	Behavior and Behavior Mechanisms; Cardiovascular Diseases; Nervous System Diseases; Skin and Connective Tissue Diseases; Neoplasms; Mental Disorders; Nutritional and Metabolic Diseases; Eye Diseases; Musculoskeletal Diseases; Otorhinolaryngologic Diseases; Congenital, Hereditary, and Neonatal Diseases and Abnormalities
EBI-11891275	Q5S007	R1441C	no effect	match	Anxiety; Anxiety Disorders; Autosomal Dominant Parkinsonism; Cognition Disorders; DYSFUNCTION - SKIN DISORDERS; Dementia; Depressive Symptoms; Impaired cognition; Mild cognitive disorder; Movement Disorders; PARKINSON DISEASE 2, AUTOSOMAL RECESSIVE JUVENILE; PARKINSON DISEASE 8 (disorder); PARKINSON DISEASE, LATE-ONSET; Parkinson Disease; Parkinson Disease, Familial, Type 1; Parkinson disease (PA…	Behavior and Behavior Mechanisms; Mental Disorders; Nervous System Diseases; Skin and Connective Tissue Diseases
EBI-11891277	Q5S007	G2019S	increasing	match	Abnormal behavior; Acute myocardial infarction; Akinesia; Anosmia; Autosomal Dominant Parkinsonism; Autosomal dominant late onset Parkinson disease; Bradykinesia; Breast Carcinoma; Central neuroblastoma; Cognition Disorders; DYSFUNCTION - SKIN DISORDERS; Depressive disorder; Dyskinetic syndrome; Frontotemporal Lobar Degeneration; GRN-related frontotemporal dementia; Hallucinations; Hyperactive be…	Behavior and Behavior Mechanisms; Cardiovascular Diseases; Nervous System Diseases; Skin and Connective Tissue Diseases; Neoplasms; Mental Disorders; Nutritional and Metabolic Diseases; Eye Diseases; Musculoskeletal Diseases; Otorhinolaryngologic Diseases; Congenital, Hereditary, and Neonatal Diseases and Abnormalities
EBI-11891460	Q5S007	R1441C	no effect	match	Anxiety; Anxiety Disorders; Autosomal Dominant Parkinsonism; Cognition Disorders; DYSFUNCTION - SKIN DISORDERS; Dementia; Depressive Symptoms; Impaired cognition; Mild cognitive disorder; Movement Disorders; PARKINSON DISEASE 2, AUTOSOMAL RECESSIVE JUVENILE; PARKINSON DISEASE 8 (disorder); PARKINSON DISEASE, LATE-ONSET; Parkinson Disease; Parkinson Disease, Familial, Type 1; Parkinson disease (PA…	Behavior and Behavior Mechanisms; Mental Disorders; Nervous System Diseases; Skin and Connective Tissue Diseases
EBI-11891462	Q5S007	G2019S	increasing	match	Abnormal behavior; Acute myocardial infarction; Akinesia; Anosmia; Autosomal Dominant Parkinsonism; Autosomal dominant late onset Parkinson disease; Bradykinesia; Breast Carcinoma; Central neuroblastoma; Cognition Disorders; DYSFUNCTION - SKIN DISORDERS; Depressive disorder; Dyskinetic syndrome; Frontotemporal Lobar Degeneration; GRN-related frontotemporal dementia; Hallucinations; Hyperactive be…	Behavior and Behavior Mechanisms; Cardiovascular Diseases; Nervous System Diseases; Skin and Connective Tissue Diseases; Neoplasms; Mental Disorders; Nutritional and Metabolic Diseases; Eye Diseases; Musculoskeletal Diseases; Otorhinolaryngologic Diseases; Congenital, Hereditary, and Neonatal Diseases and Abnormalities
EBI-11891471	Q5S007	G2019S	undefined	match	Abnormal behavior; Acute myocardial infarction; Akinesia; Anosmia; Autosomal Dominant Parkinsonism; Autosomal dominant late onset Parkinson disease; Bradykinesia; Breast Carcinoma; Central neuroblastoma; Cognition Disorders; DYSFUNCTION - SKIN DISORDERS; Depressive disorder; Dyskinetic syndrome; Frontotemporal Lobar Degeneration; GRN-related frontotemporal dementia; Hallucinations; Hyperactive be…	Behavior and Behavior Mechanisms; Cardiovascular Diseases; Nervous System Diseases; Skin and Connective Tissue Diseases; Neoplasms; Mental Disorders; Nutritional and Metabolic Diseases; Eye Diseases; Musculoskeletal Diseases; Otorhinolaryngologic Diseases; Congenital, Hereditary, and Neonatal Diseases and Abnormalities
EBI-11891475	Q5S007	G2019S	undefined	match	Abnormal behavior; Acute myocardial infarction; Akinesia; Anosmia; Autosomal Dominant Parkinsonism; Autosomal dominant late onset Parkinson disease; Bradykinesia; Breast Carcinoma; Central neuroblastoma; Cognition Disorders; DYSFUNCTION - SKIN DISORDERS; Depressive disorder; Dyskinetic syndrome; Frontotemporal Lobar Degeneration; GRN-related frontotemporal dementia; Hallucinations; Hyperactive be…	Behavior and Behavior Mechanisms; Cardiovascular Diseases; Nervous System Diseases; Skin and Connective Tissue Diseases; Neoplasms; Mental Disorders; Nutritional and Metabolic Diseases; Eye Diseases; Musculoskeletal Diseases; Otorhinolaryngologic Diseases; Congenital, Hereditary, and Neonatal Diseases and Abnormalities
EBI-11891482	Q5S007	G2019S	undefined	match	Abnormal behavior; Acute myocardial infarction; Akinesia; Anosmia; Autosomal Dominant Parkinsonism; Autosomal dominant late onset Parkinson disease; Bradykinesia; Breast Carcinoma; Central neuroblastoma; Cognition Disorders; DYSFUNCTION - SKIN DISORDERS; Depressive disorder; Dyskinetic syndrome; Frontotemporal Lobar Degeneration; GRN-related frontotemporal dementia; Hallucinations; Hyperactive be…	Behavior and Behavior Mechanisms; Cardiovascular Diseases; Nervous System Diseases; Skin and Connective Tissue Diseases; Neoplasms; Mental Disorders; Nutritional and Metabolic Diseases; Eye Diseases; Musculoskeletal Diseases; Otorhinolaryngologic Diseases; Congenital, Hereditary, and Neonatal Diseases and Abnormalities
EBI-11892274	P08603	Y402H	no effect	match	Age related macular degeneration; Alzheimer Disease, Late Onset; Alzheimer's Disease; Arteriosclerosis; Atherosclerosis; Atypical Hemolytic Uremic Syndrome; BASAL LAMINAR DRUSEN (disorder); Carcinoma of lung; Cardiovascular Diseases; Chronic kidney disease stage 5; Coronary Arteriosclerosis; Coronary Artery Disease; Coronary heart disease; Diabetes; Diabetes Mellitus; Diabetes Mellitus, Non-Insul…	Eye Diseases; Nervous System Diseases; Mental Disorders; Cardiovascular Diseases; Hemic and Lymphatic Diseases; Female Urogenital Diseases and Pregnancy Complications; Male Urogenital Diseases; Congenital, Hereditary, and Neonatal Diseases and Abnormalities; Respiratory Tract Diseases; Neoplasms; Nutritional and Metabolic Diseases; Endocrine System Diseases; Skin and Connective Tissue Diseases; I…
EBI-11892651	Q9NRM1	S216L	decreasing	match	Amelogenesis Imperfecta, Type IB; Amelogenesis Imperfecta, Type Ic	Congenital, Hereditary, and Neonatal Diseases and Abnormalities; Stomatognathic Diseases
EBI-11893627	Q9NRM1	S191A,S216L	disrupting	match	Amelogenesis Imperfecta, Type IB; Amelogenesis Imperfecta, Type Ic	Congenital, Hereditary, and Neonatal Diseases and Abnormalities; Stomatognathic Diseases
EBI-11893635	Q9NRM1	S191A,S216L	disrupting	match	Amelogenesis Imperfecta, Type IB; Amelogenesis Imperfecta, Type Ic	Congenital, Hereditary, and Neonatal Diseases and Abnormalities; Stomatognathic Diseases
EBI-11893640	Q9NRM1	S216L	no effect	match	Amelogenesis Imperfecta, Type IB; Amelogenesis Imperfecta, Type Ic	Congenital, Hereditary, and Neonatal Diseases and Abnormalities; Stomatognathic Diseases
EBI-11896527	P50148	Q209L	undefined	match	Uveal melanoma; melanoma	Neoplasms; Eye Diseases
EBI-11896564	P50148	Q209L	undefined	match	Uveal melanoma; melanoma	Neoplasms; Eye Diseases
EBI-11897468	Q71U36	P263T	undefined	match	Lissencephaly 3; Lissencephaly 3 (LIS3)	Behavior and Behavior Mechanisms; Congenital, Hereditary, and Neonatal Diseases and Abnormalities; Nervous System Diseases; Mental Disorders; Musculoskeletal Diseases
EBI-11897795	Q71U36	R402H	undefined	match	Lissencephaly 3; Lissencephaly 3 (LIS3)	Behavior and Behavior Mechanisms; Congenital, Hereditary, and Neonatal Diseases and Abnormalities; Nervous System Diseases; Mental Disorders; Musculoskeletal Diseases
EBI-11898471	Q71U36	P263T	decreasing	match	Lissencephaly 3; Lissencephaly 3 (LIS3)	Behavior and Behavior Mechanisms; Congenital, Hereditary, and Neonatal Diseases and Abnormalities; Nervous System Diseases; Mental Disorders; Musculoskeletal Diseases
EBI-11898474	Q71U36	R402H	decreasing	match	Lissencephaly 3; Lissencephaly 3 (LIS3)	Behavior and Behavior Mechanisms; Congenital, Hereditary, and Neonatal Diseases and Abnormalities; Nervous System Diseases; Mental Disorders; Musculoskeletal Diseases
EBI-1215959	P00533	L858R	increasing	match	ADENOCARCINOMA OF LUNG, RESPONSE TO TYROSINE KINASE INHIBITOR IN, SOMATIC; Addictive Behavior; Adenocarcinoma; Adenocarcinoma of lung (disorder); Adenocarcinoma of lung, stage IV; Adenocarcinoma, Tubular; Breast Carcinoma; Bronchioloalveolar Adenocarcinoma; Carcinogenesis; Carcinoma of lung; Li-Fraumeni Syndrome; Lung Neoplasms; MYELOPROLIFERATIVE DISORDER, CHRONIC, WITH EOSINOPHILIA; Malignant n…	Respiratory Tract Diseases; Neoplasms; Behavior and Behavior Mechanisms; Skin and Connective Tissue Diseases; Congenital, Hereditary, and Neonatal Diseases and Abnormalities; Nutritional and Metabolic Diseases; Hemic and Lymphatic Diseases; Male Urogenital Diseases; Endocrine System Diseases; Nervous System Diseases
EBI-1215961	P00533	G719S	increasing	match	Adenocarcinoma; Colon Carcinoma; Malignant tumor of colon; NONSMALL CELL LUNG CANCER, RESPONSE TO TYROSINE KINASE INHIBITOR IN, SOMATIC; Non-Small Cell Lung Carcinoma; Squamous cell carcinoma; Squamous cell carcinoma of the head and neck	Neoplasms; Digestive System Diseases; Respiratory Tract Diseases
EBI-12499403	Q96KN7-1	G746E	disrupting	match	LEBER CONGENITAL AMAUROSIS 6 (disorder); Leber congenital amaurosis 6 (LCA6)	Eye Diseases
EBI-12501459	O75161-1	G754R	disrupting	match	NEPHRONOPHTHISIS 4; Nephronophthisis 4 (NPHP4)	Female Urogenital Diseases and Pregnancy Complications; Male Urogenital Diseases
EBI-12501503	O75161-1	G754R	disrupting	match	NEPHRONOPHTHISIS 4; Nephronophthisis 4 (NPHP4)	Female Urogenital Diseases and Pregnancy Complications; Male Urogenital Diseases
EBI-12504324	Q6ZVN8	D172A	decreasing	partial/positional match	HEMOCHROMATOSIS, TYPE 2A; Hemochromatosis 2A (HFE2A)	Congenital, Hereditary, and Neonatal Diseases and Abnormalities; Nutritional and Metabolic Diseases
EBI-12504417	P35222	S37A	undefined	match	Adenoma; Hyperparathyroidism, Primary; Medulloblastoma; Medulloblastoma (MDB); Parathyroid Adenoma	Neoplasms; Endocrine System Diseases
EBI-12504507	P50461	C58G	disrupting	match	CARDIOMYOPATHY, FAMILIAL HYPERTROPHIC, 12; Cardiomyopathy, familial hypertrophic 12 (CMH12); Hypertrophic Cardiomyopathy	Cardiovascular Diseases; Congenital, Hereditary, and Neonatal Diseases and Abnormalities
EBI-12504521	P50461	C58G	decreasing	match	CARDIOMYOPATHY, FAMILIAL HYPERTROPHIC, 12; Cardiomyopathy, familial hypertrophic 12 (CMH12); Hypertrophic Cardiomyopathy	Cardiovascular Diseases; Congenital, Hereditary, and Neonatal Diseases and Abnormalities
EBI-12504567	P50461	C58G	decreasing	match	CARDIOMYOPATHY, FAMILIAL HYPERTROPHIC, 12; Cardiomyopathy, familial hypertrophic 12 (CMH12); Hypertrophic Cardiomyopathy	Cardiovascular Diseases; Congenital, Hereditary, and Neonatal Diseases and Abnormalities
EBI-12509155	Q5S007	G2019S	no effect	match	Abnormal behavior; Acute myocardial infarction; Akinesia; Anosmia; Autosomal Dominant Parkinsonism; Autosomal dominant late onset Parkinson disease; Bradykinesia; Breast Carcinoma; Central neuroblastoma; Cognition Disorders; DYSFUNCTION - SKIN DISORDERS; Depressive disorder; Dyskinetic syndrome; Frontotemporal Lobar Degeneration; GRN-related frontotemporal dementia; Hallucinations; Hyperactive be…	Behavior and Behavior Mechanisms; Cardiovascular Diseases; Nervous System Diseases; Skin and Connective Tissue Diseases; Neoplasms; Mental Disorders; Nutritional and Metabolic Diseases; Eye Diseases; Musculoskeletal Diseases; Otorhinolaryngologic Diseases; Congenital, Hereditary, and Neonatal Diseases and Abnormalities
EBI-12509159	Q5S007	R1441C	decreasing	match	Anxiety; Anxiety Disorders; Autosomal Dominant Parkinsonism; Cognition Disorders; DYSFUNCTION - SKIN DISORDERS; Dementia; Depressive Symptoms; Impaired cognition; Mild cognitive disorder; Movement Disorders; PARKINSON DISEASE 2, AUTOSOMAL RECESSIVE JUVENILE; PARKINSON DISEASE 8 (disorder); PARKINSON DISEASE, LATE-ONSET; Parkinson Disease; Parkinson Disease, Familial, Type 1; Parkinson disease (PA…	Behavior and Behavior Mechanisms; Mental Disorders; Nervous System Diseases; Skin and Connective Tissue Diseases
EBI-12509175	Q5S007	I2020T	increasing	match	Autosomal dominant late onset Parkinson disease; PARKINSON DISEASE 8 (disorder); Parkinson Disease; Parkinson Disease, Familial, Type 1; Parkinson disease 8 (PARK8)	Nervous System Diseases
EBI-12509179	Q5S007	G2385R	increasing	match	Alzheimer's Disease; Dyskinetic syndrome; Dystonia, Primary; Essential Tremor; Motor symptoms; PARKINSON DISEASE 8 (disorder); Parkinson Disease; Parkinson Disease, Familial, Type 1; Parkinsonian Disorders; Shy-Drager Syndrome; Young onset Parkinson disease	Nervous System Diseases; Mental Disorders; Cardiovascular Diseases
EBI-12509230	Q5S007	G2019S	increasing	match	Abnormal behavior; Acute myocardial infarction; Akinesia; Anosmia; Autosomal Dominant Parkinsonism; Autosomal dominant late onset Parkinson disease; Bradykinesia; Breast Carcinoma; Central neuroblastoma; Cognition Disorders; DYSFUNCTION - SKIN DISORDERS; Depressive disorder; Dyskinetic syndrome; Frontotemporal Lobar Degeneration; GRN-related frontotemporal dementia; Hallucinations; Hyperactive be…	Behavior and Behavior Mechanisms; Cardiovascular Diseases; Nervous System Diseases; Skin and Connective Tissue Diseases; Neoplasms; Mental Disorders; Nutritional and Metabolic Diseases; Eye Diseases; Musculoskeletal Diseases; Otorhinolaryngologic Diseases; Congenital, Hereditary, and Neonatal Diseases and Abnormalities
EBI-12509232	Q5S007	R1441C	decreasing	match	Anxiety; Anxiety Disorders; Autosomal Dominant Parkinsonism; Cognition Disorders; DYSFUNCTION - SKIN DISORDERS; Dementia; Depressive Symptoms; Impaired cognition; Mild cognitive disorder; Movement Disorders; PARKINSON DISEASE 2, AUTOSOMAL RECESSIVE JUVENILE; PARKINSON DISEASE 8 (disorder); PARKINSON DISEASE, LATE-ONSET; Parkinson Disease; Parkinson Disease, Familial, Type 1; Parkinson disease (PA…	Behavior and Behavior Mechanisms; Mental Disorders; Nervous System Diseases; Skin and Connective Tissue Diseases
EBI-12509242	Q5S007	I2020T	increasing	match	Autosomal dominant late onset Parkinson disease; PARKINSON DISEASE 8 (disorder); Parkinson Disease; Parkinson Disease, Familial, Type 1; Parkinson disease 8 (PARK8)	Nervous System Diseases
EBI-12509246	Q5S007	G2385R	decreasing	match	Alzheimer's Disease; Dyskinetic syndrome; Dystonia, Primary; Essential Tremor; Motor symptoms; PARKINSON DISEASE 8 (disorder); Parkinson Disease; Parkinson Disease, Familial, Type 1; Parkinsonian Disorders; Shy-Drager Syndrome; Young onset Parkinson disease	Nervous System Diseases; Mental Disorders; Cardiovascular Diseases
EBI-12509284	Q5S007	G2019S	increasing	match	Abnormal behavior; Acute myocardial infarction; Akinesia; Anosmia; Autosomal Dominant Parkinsonism; Autosomal dominant late onset Parkinson disease; Bradykinesia; Breast Carcinoma; Central neuroblastoma; Cognition Disorders; DYSFUNCTION - SKIN DISORDERS; Depressive disorder; Dyskinetic syndrome; Frontotemporal Lobar Degeneration; GRN-related frontotemporal dementia; Hallucinations; Hyperactive be…	Behavior and Behavior Mechanisms; Cardiovascular Diseases; Nervous System Diseases; Skin and Connective Tissue Diseases; Neoplasms; Mental Disorders; Nutritional and Metabolic Diseases; Eye Diseases; Musculoskeletal Diseases; Otorhinolaryngologic Diseases; Congenital, Hereditary, and Neonatal Diseases and Abnormalities
EBI-12509286	Q5S007	R1441C	decreasing	match	Anxiety; Anxiety Disorders; Autosomal Dominant Parkinsonism; Cognition Disorders; DYSFUNCTION - SKIN DISORDERS; Dementia; Depressive Symptoms; Impaired cognition; Mild cognitive disorder; Movement Disorders; PARKINSON DISEASE 2, AUTOSOMAL RECESSIVE JUVENILE; PARKINSON DISEASE 8 (disorder); PARKINSON DISEASE, LATE-ONSET; Parkinson Disease; Parkinson Disease, Familial, Type 1; Parkinson disease (PA…	Behavior and Behavior Mechanisms; Mental Disorders; Nervous System Diseases; Skin and Connective Tissue Diseases
EBI-12509297	Q5S007	I2020T	increasing	match	Autosomal dominant late onset Parkinson disease; PARKINSON DISEASE 8 (disorder); Parkinson Disease; Parkinson Disease, Familial, Type 1; Parkinson disease 8 (PARK8)	Nervous System Diseases
EBI-12509301	Q5S007	G2385R	increasing	match	Alzheimer's Disease; Dyskinetic syndrome; Dystonia, Primary; Essential Tremor; Motor symptoms; PARKINSON DISEASE 8 (disorder); Parkinson Disease; Parkinson Disease, Familial, Type 1; Parkinsonian Disorders; Shy-Drager Syndrome; Young onset Parkinson disease	Nervous System Diseases; Mental Disorders; Cardiovascular Diseases
EBI-12520220	Q5S007	R1398H	increasing	match	Parkinson Disease	Nervous System Diseases
EBI-12520222	Q5S007	R1441G	decreasing	match	Anxiety; Anxiety Disorders; Autosomal Dominant Parkinsonism; Cognition Disorders; DYSFUNCTION - SKIN DISORDERS; Dementia; Depressive Symptoms; Impaired cognition; Mild cognitive disorder; Movement Disorders; PARKINSON DISEASE 2, AUTOSOMAL RECESSIVE JUVENILE; PARKINSON DISEASE 8 (disorder); PARKINSON DISEASE, LATE-ONSET; Parkinson Disease; Parkinson Disease, Familial, Type 1; Parkinson disease 8 (…	Behavior and Behavior Mechanisms; Mental Disorders; Nervous System Diseases; Skin and Connective Tissue Diseases
EBI-12520237	Q5S007	R1398H	increasing	match	Parkinson Disease	Nervous System Diseases
EBI-12520239	Q5S007	R1441G	decreasing	match	Anxiety; Anxiety Disorders; Autosomal Dominant Parkinsonism; Cognition Disorders; DYSFUNCTION - SKIN DISORDERS; Dementia; Depressive Symptoms; Impaired cognition; Mild cognitive disorder; Movement Disorders; PARKINSON DISEASE 2, AUTOSOMAL RECESSIVE JUVENILE; PARKINSON DISEASE 8 (disorder); PARKINSON DISEASE, LATE-ONSET; Parkinson Disease; Parkinson Disease, Familial, Type 1; Parkinson disease 8 (…	Behavior and Behavior Mechanisms; Mental Disorders; Nervous System Diseases; Skin and Connective Tissue Diseases
EBI-12520266	Q5S007	R1441C	decreasing	match	Anxiety; Anxiety Disorders; Autosomal Dominant Parkinsonism; Cognition Disorders; DYSFUNCTION - SKIN DISORDERS; Dementia; Depressive Symptoms; Impaired cognition; Mild cognitive disorder; Movement Disorders; PARKINSON DISEASE 2, AUTOSOMAL RECESSIVE JUVENILE; PARKINSON DISEASE 8 (disorder); PARKINSON DISEASE, LATE-ONSET; Parkinson Disease; Parkinson Disease, Familial, Type 1; Parkinson disease (PA…	Behavior and Behavior Mechanisms; Mental Disorders; Nervous System Diseases; Skin and Connective Tissue Diseases
EBI-12520268	Q5S007	R1441H	decreasing	match	PARKINSON DISEASE 8 (disorder); Parkinson Disease; Parkinson disease 8 (PARK8); Parkinsonian Disorders	Nervous System Diseases
EBI-12520270	Q5S007	Y1699C	decreasing	match	Amyotrophic Lateral Sclerosis; Autosomal dominant late onset Parkinson disease; Dementia; Dyskinetic syndrome; Neurodegenerative Disorders; PARKINSON DISEASE 8 (disorder); Parkinson Disease; Parkinson disease 8 (PARK8); Parkinsonian Disorders; Presenile dementia	Nervous System Diseases; Nutritional and Metabolic Diseases; Mental Disorders
EBI-12520371	Q5S007	R1398H	decreasing	match	Parkinson Disease	Nervous System Diseases
EBI-12520434	Q5S007	R1398H	decreasing	match	Parkinson Disease	Nervous System Diseases
EBI-12552144	Q5S007	R1441G	decreasing	match	Anxiety; Anxiety Disorders; Autosomal Dominant Parkinsonism; Cognition Disorders; DYSFUNCTION - SKIN DISORDERS; Dementia; Depressive Symptoms; Impaired cognition; Mild cognitive disorder; Movement Disorders; PARKINSON DISEASE 2, AUTOSOMAL RECESSIVE JUVENILE; PARKINSON DISEASE 8 (disorder); PARKINSON DISEASE, LATE-ONSET; Parkinson Disease; Parkinson Disease, Familial, Type 1; Parkinson disease 8 (…	Behavior and Behavior Mechanisms; Mental Disorders; Nervous System Diseases; Skin and Connective Tissue Diseases
EBI-12562193	O60260	K161N	disrupting	match	PARKINSON DISEASE 2, AUTOSOMAL RECESSIVE JUVENILE; Parkinson disease 2 (PARK2)	Nervous System Diseases
EBI-12593140	O75190-2	F93L	no effect	match	MUSCULAR DYSTROPHY, LIMB-GIRDLE, TYPE 1E; Myopathy	Congenital, Hereditary, and Neonatal Diseases and Abnormalities; Nervous System Diseases; Musculoskeletal Diseases
EBI-12593142	O75190-2	F93L	no effect	match	MUSCULAR DYSTROPHY, LIMB-GIRDLE, TYPE 1E; Myopathy	Congenital, Hereditary, and Neonatal Diseases and Abnormalities; Nervous System Diseases; Musculoskeletal Diseases
EBI-12594932	Q8IXL6	G379R	no effect	match	Raine syndrome (RNS)	Musculoskeletal Diseases; Stomatognathic Diseases; Nervous System Diseases; Eye Diseases; Congenital, Hereditary, and Neonatal Diseases and Abnormalities
EBI-12594936	Q8IXL6	R549W	no effect	match	RAINE SYNDROME; Raine syndrome (RNS)	Musculoskeletal Diseases; Congenital, Hereditary, and Neonatal Diseases and Abnormalities; Nervous System Diseases; Stomatognathic Diseases; Eye Diseases
EBI-12594938	Q8IXL6	P328S	no effect	match	RAINE SYNDROME; Raine syndrome (RNS)	Musculoskeletal Diseases; Congenital, Hereditary, and Neonatal Diseases and Abnormalities; Nervous System Diseases; Stomatognathic Diseases; Eye Diseases
EBI-12594940	Q8IXL6	G379E	no effect	match	RAINE SYNDROME; Raine syndrome (RNS)	Musculoskeletal Diseases; Congenital, Hereditary, and Neonatal Diseases and Abnormalities; Nervous System Diseases; Stomatognathic Diseases; Eye Diseases
EBI-12594945	Q8IXL6	I258N,G280R	no effect	match	RAINE SYNDROME; Raine syndrome (RNS)	Musculoskeletal Diseases; Congenital, Hereditary, and Neonatal Diseases and Abnormalities; Nervous System Diseases; Stomatognathic Diseases; Eye Diseases
EBI-12594948	Q8IXL6	D451N	no effect	match	Raine syndrome (RNS)	Musculoskeletal Diseases; Stomatognathic Diseases; Nervous System Diseases; Eye Diseases; Congenital, Hereditary, and Neonatal Diseases and Abnormalities
EBI-12598231	O75190-2	F93L	no effect	match	MUSCULAR DYSTROPHY, LIMB-GIRDLE, TYPE 1E; Myopathy	Congenital, Hereditary, and Neonatal Diseases and Abnormalities; Nervous System Diseases; Musculoskeletal Diseases
EBI-12598250	O75190-2	F93L	no effect	match	MUSCULAR DYSTROPHY, LIMB-GIRDLE, TYPE 1E; Myopathy	Congenital, Hereditary, and Neonatal Diseases and Abnormalities; Nervous System Diseases; Musculoskeletal Diseases
EBI-12598257	O75190-2	F93L	no effect	match	MUSCULAR DYSTROPHY, LIMB-GIRDLE, TYPE 1E; Myopathy	Congenital, Hereditary, and Neonatal Diseases and Abnormalities; Nervous System Diseases; Musculoskeletal Diseases
EBI-12598660	Q8IYM1	D197N	disrupting	match	Asthenozoospermia; SPERMATOGENIC FAILURE 10; Spermatogenic failure 10 (SPGF10)	Male Urogenital Diseases
EBI-12598662	Q8IYM1	T89M	disrupting	match	Asthenozoospermia; SPERMATOGENIC FAILURE 10; Spermatogenic failure 10 (SPGF10)	Male Urogenital Diseases
EBI-12598669	Q8IYM1	T89M	decreasing	match	Asthenozoospermia; SPERMATOGENIC FAILURE 10; Spermatogenic failure 10 (SPGF10)	Male Urogenital Diseases
EBI-12598671	Q8IYM1	D197N	disrupting	match	Asthenozoospermia; SPERMATOGENIC FAILURE 10; Spermatogenic failure 10 (SPGF10)	Male Urogenital Diseases
EBI-12598681	Q8IYM1	T89M	decreasing	match	Asthenozoospermia; SPERMATOGENIC FAILURE 10; Spermatogenic failure 10 (SPGF10)	Male Urogenital Diseases
EBI-12598683	Q8IYM1	D197N	disrupting	match	Asthenozoospermia; SPERMATOGENIC FAILURE 10; Spermatogenic failure 10 (SPGF10)	Male Urogenital Diseases
EBI-12598866	Q8IYM1	T89M	disrupting	match	Asthenozoospermia; SPERMATOGENIC FAILURE 10; Spermatogenic failure 10 (SPGF10)	Male Urogenital Diseases
EBI-12598868	Q8IYM1	D197N	disrupting	match	Asthenozoospermia; SPERMATOGENIC FAILURE 10; Spermatogenic failure 10 (SPGF10)	Male Urogenital Diseases
EBI-12599829	O60828	Y65C	disrupting	match	Renpenning syndrome 1; Renpenning syndrome 1 (RENS1)	Nervous System Diseases; Congenital, Hereditary, and Neonatal Diseases and Abnormalities
EBI-1263803	P38398	M1775R	disrupting	match	BREAST-OVARIAN CANCER, FAMILIAL, SUSCEPTIBILITY TO, 1; Breast Cancer, Familial; Breast Carcinoma; Breast cancer (BC); Hereditary Breast and Ovarian Cancer Syndrome; Malignant neoplasm of breast; Neoplastic Syndromes, Hereditary; Promyelocytic leukemia	Congenital, Hereditary, and Neonatal Diseases and Abnormalities; Endocrine System Diseases; Neoplasms; Female Urogenital Diseases and Pregnancy Complications; Skin and Connective Tissue Diseases
EBI-1265971	P01112	G12V	undefined	match	COSTELLO SYNDROME, SEVERE; Carcinogenesis; Carcinoma of lung; Costello syndrome (disorder); Esophageal Neoplasms; Esophageal carcinoma; Glioma; Hematologic Neoplasms; Immunologic Deficiency Syndromes; MYOPATHY, CONGENITAL, WITH EXCESS OF MUSCLE SPINDLES; Malignant neoplasm of esophagus; Malignant neoplasm of lung; Malignant neoplasm of urinary bladder; NEVUS, EPIDERMAL (disorder); Organoid Nevus …	Musculoskeletal Diseases; Congenital, Hereditary, and Neonatal Diseases and Abnormalities; Neoplasms; Respiratory Tract Diseases; Digestive System Diseases; Hemic and Lymphatic Diseases; Immune System Diseases; Nervous System Diseases; Male Urogenital Diseases; Female Urogenital Diseases and Pregnancy Complications
EBI-1266015	P01112	G12V	undefined	match	COSTELLO SYNDROME, SEVERE; Carcinogenesis; Carcinoma of lung; Costello syndrome (disorder); Esophageal Neoplasms; Esophageal carcinoma; Glioma; Hematologic Neoplasms; Immunologic Deficiency Syndromes; MYOPATHY, CONGENITAL, WITH EXCESS OF MUSCLE SPINDLES; Malignant neoplasm of esophagus; Malignant neoplasm of lung; Malignant neoplasm of urinary bladder; NEVUS, EPIDERMAL (disorder); Organoid Nevus …	Musculoskeletal Diseases; Congenital, Hereditary, and Neonatal Diseases and Abnormalities; Neoplasms; Respiratory Tract Diseases; Digestive System Diseases; Hemic and Lymphatic Diseases; Immune System Diseases; Nervous System Diseases; Male Urogenital Diseases; Female Urogenital Diseases and Pregnancy Complications
EBI-12688067	Q8IYM1	D197N	disrupting	match	Asthenozoospermia; SPERMATOGENIC FAILURE 10; Spermatogenic failure 10 (SPGF10)	Male Urogenital Diseases
EBI-12688070	Q8IYM1	D197N	disrupting	match	Asthenozoospermia; SPERMATOGENIC FAILURE 10; Spermatogenic failure 10 (SPGF10)	Male Urogenital Diseases
EBI-12688073	Q8IYM1	D197N	disrupting	match	Asthenozoospermia; SPERMATOGENIC FAILURE 10; Spermatogenic failure 10 (SPGF10)	Male Urogenital Diseases
EBI-12688076	Q8IYM1	D197N	disrupting	match	Asthenozoospermia; SPERMATOGENIC FAILURE 10; Spermatogenic failure 10 (SPGF10)	Male Urogenital Diseases
EBI-12688472	Q96CV9	E50K	no effect	match	GLAUCOMA 1, OPEN ANGLE, E; Glaucoma; Glaucoma 1, open angle, E (GLC1E); Glaucoma, Primary Open Angle; Intraocular pressure disorder; Low Tension Glaucoma; Myxoid cyst; Synovial Cyst	Eye Diseases; Skin and Connective Tissue Diseases; Neoplasms
EBI-12688504	P04264	L161P	causing	match	Epidermolytic hyperkeratosis (EHK); Hyperkeratosis, Epidermolytic	Congenital, Hereditary, and Neonatal Diseases and Abnormalities; Skin and Connective Tissue Diseases
EBI-12688524	P02538	N171K	no effect	match	Dermatologic disorders; PACHYONYCHIA CONGENITA 3; Pachyonychia Congenita; Pachyonychia congenita 3 (PC3)	Skin and Connective Tissue Diseases; Congenital, Hereditary, and Neonatal Diseases and Abnormalities
EBI-12688528	P02538	F174V	no effect	match	PACHYONYCHIA CONGENITA 3; Pachyonychia congenita 3 (PC3)	Skin and Connective Tissue Diseases; Congenital, Hereditary, and Neonatal Diseases and Abnormalities
EBI-12688532	P02538	I462S	disrupting	match	PACHYONYCHIA CONGENITA 3; Pachyonychia congenita 3 (PC3)	Skin and Connective Tissue Diseases; Congenital, Hereditary, and Neonatal Diseases and Abnormalities
EBI-12688536	P02538	A463P	disrupting	match	PACHYONYCHIA CONGENITA 3; Pachyonychia congenita 3 (PC3)	Skin and Connective Tissue Diseases; Congenital, Hereditary, and Neonatal Diseases and Abnormalities
EBI-12688556	P04264	L161P	causing	match	Epidermolytic hyperkeratosis (EHK); Hyperkeratosis, Epidermolytic	Congenital, Hereditary, and Neonatal Diseases and Abnormalities; Skin and Connective Tissue Diseases
EBI-12688576	P11802	R24C	no effect	match	Carcinogenesis; Compensatory Hyperinsulinemia; Diabetes; Diabetes Mellitus; Diabetes Mellitus, Insulin-Dependent; Hereditary Melanoma; Lymphoma; MELANOMA, CUTANEOUS MALIGNANT, SUSCEPTIBILITY TO, 3; Malignant lymphoma, lymphocytic, intermediate differentiation, diffuse; Melanoma, B16; Melanoma, cutaneous malignant 3 (CMM3); Multiple tumors; Neoplasm Metastasis; Obesity; Papilloma; Pituitary Adenom…	Neoplasms; Nutritional and Metabolic Diseases; Endocrine System Diseases; Immune System Diseases; Hemic and Lymphatic Diseases; Skin and Connective Tissue Diseases; Nervous System Diseases; Male Urogenital Diseases
EBI-12688580	P11802	R24H	no effect	match	MELANOMA, CUTANEOUS MALIGNANT, SUSCEPTIBILITY TO, 3; Melanoma, cutaneous malignant 3 (CMM3); melanoma	Skin and Connective Tissue Diseases; Neoplasms
EBI-12688584	P11802	N41S	no effect	match	MELANOMA, CUTANEOUS MALIGNANT, SUSCEPTIBILITY TO, 3; Melanoma, cutaneous malignant 3 (CMM3)	Skin and Connective Tissue Diseases; Neoplasms
EBI-12688608	P63261	T89I	causing	match	Deafness, Autosomal Dominant 20; Deafness, autosomal dominant, 20 (DFNA20)	Otorhinolaryngologic Diseases; Nervous System Diseases
EBI-12688612	P63261	P264L	causing	match	Deafness, Autosomal Dominant 20; Deafness, autosomal dominant, 20 (DFNA20)	Otorhinolaryngologic Diseases; Nervous System Diseases
EBI-12688632	O75771	E233G	no effect	match	Breast Cancer, Familial; Breast Carcinoma; Malignant neoplasm of breast	Neoplasms; Skin and Connective Tissue Diseases
EBI-12688704	Q99836	R196C	no effect	match	MYD88 deficiency (MYD88D)	Immune System Diseases
EBI-12688744	P45381	E24G	no effect	match	Canavan Disease; Canavan disease (CAND)	Nutritional and Metabolic Diseases; Nervous System Diseases; Congenital, Hereditary, and Neonatal Diseases and Abnormalities
EBI-12688748	P45381	M195R	no effect	match	Canavan disease (CAND)	Nervous System Diseases; Congenital, Hereditary, and Neonatal Diseases and Abnormalities; Nutritional and Metabolic Diseases
EBI-12688752	P45381	E285A	disrupting	match	Canavan Disease; Canavan disease (CAND)	Nutritional and Metabolic Diseases; Nervous System Diseases; Congenital, Hereditary, and Neonatal Diseases and Abnormalities
EBI-12688772	P09467	G164S	no effect	match	Fructose-1,6-Diphosphatase Deficiency; Fructose-1,6-bisphosphatase deficiency (FBP1D); Hypoglycemia	Nutritional and Metabolic Diseases; Congenital, Hereditary, and Neonatal Diseases and Abnormalities
EBI-12688776	P09467	F194S	no effect	match	Fructose-1,6-Diphosphatase Deficiency; Fructose-1,6-bisphosphatase deficiency (FBP1D)	Nutritional and Metabolic Diseases; Congenital, Hereditary, and Neonatal Diseases and Abnormalities
EBI-12688804	Q13049	P130S	no effect	match	BARDET-BIEDL SYNDROME 11; Bardet-Biedl Syndrome; Bardet-Biedl syndrome 11 (BBS11)	Nervous System Diseases; Congenital, Hereditary, and Neonatal Diseases and Abnormalities
EBI-12688808	Q13049	R394H	disrupting	match	Limb-girdle muscular dystrophy 2H (LGMD2H); Limb-girdle muscular dystrophy type 2H	Musculoskeletal Diseases; Nervous System Diseases; Congenital, Hereditary, and Neonatal Diseases and Abnormalities
EBI-12688812	Q13049	D487N	disrupting	match	Limb-girdle muscular dystrophy 2H (LGMD2H); Limb-girdle muscular dystrophy type 2H; Muscular Dystrophies, Limb-Girdle	Musculoskeletal Diseases; Nervous System Diseases; Congenital, Hereditary, and Neonatal Diseases and Abnormalities
EBI-12688832	P06753	M9R	no effect	match	Nemaline myopathy 1; Nemaline myopathy 1 (NEM1)	Musculoskeletal Diseases; Nervous System Diseases
EBI-12688836	P06753	L100M	no effect	match	Congenital Fiber Type Disproportion; Myopathy, congenital, with fiber-type disproportion (CFTD)	Musculoskeletal Diseases; Nervous System Diseases
EBI-12688840	P06753	R168G	disrupting	match	Congenital Fiber Type Disproportion; Myopathy, congenital, with fiber-type disproportion (CFTD); Nemaline myopathy 1	Musculoskeletal Diseases; Nervous System Diseases
EBI-12688844	P06753	R245G	disrupting	match	Congenital Fiber Type Disproportion; Myopathy, congenital, with fiber-type disproportion (CFTD)	Musculoskeletal Diseases; Nervous System Diseases
EBI-12688864	P23526	D86G	no effect	match	Hydrops Fetalis; Hypermethioninemia with Deficiency of S-Adenosylhomocysteine Hydrolase; Hypermethioninemia with S-adenosylhomocysteine hydrolase deficiency (HMAHCHD)	Female Urogenital Diseases and Pregnancy Complications; Hemic and Lymphatic Diseases; Congenital, Hereditary, and Neonatal Diseases and Abnormalities; Immune System Diseases; Nutritional and Metabolic Diseases
EBI-12688868	P23526	A89V	no effect	match	Hypermethioninemia with Deficiency of S-Adenosylhomocysteine Hydrolase; Hypermethioninemia with S-adenosylhomocysteine hydrolase deficiency (HMAHCHD)	Nutritional and Metabolic Diseases; Congenital, Hereditary, and Neonatal Diseases and Abnormalities
EBI-12688872	P23526	Y143C	no effect	match	Hypermethioninemia with Deficiency of S-Adenosylhomocysteine Hydrolase; Hypermethioninemia with S-adenosylhomocysteine hydrolase deficiency (HMAHCHD)	Nutritional and Metabolic Diseases; Congenital, Hereditary, and Neonatal Diseases and Abnormalities
EBI-12688892	P35908	N186K	no effect	match	Ichthyosis Bullosa of Siemens; Ichthyosis bullosa of Siemens (IBS)	Congenital, Hereditary, and Neonatal Diseases and Abnormalities; Skin and Connective Tissue Diseases
EBI-12688896	P35908	I477N	no effect	match	Ichthyosis bullosa of Siemens (IBS)	Congenital, Hereditary, and Neonatal Diseases and Abnormalities; Skin and Connective Tissue Diseases
EBI-12688900	P35908	L484P	no effect	match	Ichthyosis Bullosa of Siemens; Ichthyosis bullosa of Siemens (IBS)	Congenital, Hereditary, and Neonatal Diseases and Abnormalities; Skin and Connective Tissue Diseases
EBI-12688920	P02538	N171K	no effect	match	Dermatologic disorders; PACHYONYCHIA CONGENITA 3; Pachyonychia Congenita; Pachyonychia congenita 3 (PC3)	Skin and Connective Tissue Diseases; Congenital, Hereditary, and Neonatal Diseases and Abnormalities
EBI-12688924	P02538	F174V	no effect	match	PACHYONYCHIA CONGENITA 3; Pachyonychia congenita 3 (PC3)	Skin and Connective Tissue Diseases; Congenital, Hereditary, and Neonatal Diseases and Abnormalities
EBI-12688928	P02538	I462S	no effect	match	PACHYONYCHIA CONGENITA 3; Pachyonychia congenita 3 (PC3)	Skin and Connective Tissue Diseases; Congenital, Hereditary, and Neonatal Diseases and Abnormalities
EBI-12688932	P02538	A463P	no effect	match	PACHYONYCHIA CONGENITA 3; Pachyonychia congenita 3 (PC3)	Skin and Connective Tissue Diseases; Congenital, Hereditary, and Neonatal Diseases and Abnormalities
EBI-12688952	P04264	L161P	causing	match	Epidermolytic hyperkeratosis (EHK); Hyperkeratosis, Epidermolytic	Congenital, Hereditary, and Neonatal Diseases and Abnormalities; Skin and Connective Tissue Diseases
EBI-12689000	P06753	M9R	no effect	match	Nemaline myopathy 1; Nemaline myopathy 1 (NEM1)	Musculoskeletal Diseases; Nervous System Diseases
EBI-12689004	P06753	L100M	no effect	match	Congenital Fiber Type Disproportion; Myopathy, congenital, with fiber-type disproportion (CFTD)	Musculoskeletal Diseases; Nervous System Diseases
EBI-12689008	P06753	R168G	no effect	match	Congenital Fiber Type Disproportion; Myopathy, congenital, with fiber-type disproportion (CFTD); Nemaline myopathy 1	Musculoskeletal Diseases; Nervous System Diseases
EBI-12689012	P06753	R245G	no effect	match	Congenital Fiber Type Disproportion; Myopathy, congenital, with fiber-type disproportion (CFTD)	Musculoskeletal Diseases; Nervous System Diseases
EBI-12689032	Q13049	P130S	no effect	match	BARDET-BIEDL SYNDROME 11; Bardet-Biedl Syndrome; Bardet-Biedl syndrome 11 (BBS11)	Nervous System Diseases; Congenital, Hereditary, and Neonatal Diseases and Abnormalities
EBI-12689036	Q13049	R394H	disrupting	match	Limb-girdle muscular dystrophy 2H (LGMD2H); Limb-girdle muscular dystrophy type 2H	Musculoskeletal Diseases; Nervous System Diseases; Congenital, Hereditary, and Neonatal Diseases and Abnormalities
EBI-12689040	Q13049	D487N	disrupting	match	Limb-girdle muscular dystrophy 2H (LGMD2H); Limb-girdle muscular dystrophy type 2H; Muscular Dystrophies, Limb-Girdle	Musculoskeletal Diseases; Nervous System Diseases; Congenital, Hereditary, and Neonatal Diseases and Abnormalities
EBI-12689092	P06753	M9R	no effect	match	Nemaline myopathy 1; Nemaline myopathy 1 (NEM1)	Musculoskeletal Diseases; Nervous System Diseases
EBI-12689096	P06753	L100M	disrupting	match	Congenital Fiber Type Disproportion; Myopathy, congenital, with fiber-type disproportion (CFTD)	Musculoskeletal Diseases; Nervous System Diseases
EBI-12689100	P06753	R168G	disrupting	match	Congenital Fiber Type Disproportion; Myopathy, congenital, with fiber-type disproportion (CFTD); Nemaline myopathy 1	Musculoskeletal Diseases; Nervous System Diseases
EBI-12689104	P06753	R245G	disrupting	match	Congenital Fiber Type Disproportion; Myopathy, congenital, with fiber-type disproportion (CFTD)	Musculoskeletal Diseases; Nervous System Diseases
EBI-12689124	P09467	G164S	no effect	match	Fructose-1,6-Diphosphatase Deficiency; Fructose-1,6-bisphosphatase deficiency (FBP1D); Hypoglycemia	Nutritional and Metabolic Diseases; Congenital, Hereditary, and Neonatal Diseases and Abnormalities
EBI-12689128	P09467	F194S	no effect	match	Fructose-1,6-Diphosphatase Deficiency; Fructose-1,6-bisphosphatase deficiency (FBP1D)	Nutritional and Metabolic Diseases; Congenital, Hereditary, and Neonatal Diseases and Abnormalities
EBI-12689156	P02538	N171K	no effect	match	Dermatologic disorders; PACHYONYCHIA CONGENITA 3; Pachyonychia Congenita; Pachyonychia congenita 3 (PC3)	Skin and Connective Tissue Diseases; Congenital, Hereditary, and Neonatal Diseases and Abnormalities
EBI-12689160	P02538	F174V	no effect	match	PACHYONYCHIA CONGENITA 3; Pachyonychia congenita 3 (PC3)	Skin and Connective Tissue Diseases; Congenital, Hereditary, and Neonatal Diseases and Abnormalities
EBI-12689164	P02538	I462S	no effect	match	PACHYONYCHIA CONGENITA 3; Pachyonychia congenita 3 (PC3)	Skin and Connective Tissue Diseases; Congenital, Hereditary, and Neonatal Diseases and Abnormalities
EBI-12689168	P02538	A463P	no effect	match	PACHYONYCHIA CONGENITA 3; Pachyonychia congenita 3 (PC3)	Skin and Connective Tissue Diseases; Congenital, Hereditary, and Neonatal Diseases and Abnormalities
EBI-12689188	P35908	N186K	no effect	match	Ichthyosis Bullosa of Siemens; Ichthyosis bullosa of Siemens (IBS)	Congenital, Hereditary, and Neonatal Diseases and Abnormalities; Skin and Connective Tissue Diseases
EBI-12689192	P35908	I477N	disrupting	match	Ichthyosis bullosa of Siemens (IBS)	Congenital, Hereditary, and Neonatal Diseases and Abnormalities; Skin and Connective Tissue Diseases
EBI-12689196	P35908	L484P	no effect	match	Ichthyosis Bullosa of Siemens; Ichthyosis bullosa of Siemens (IBS)	Congenital, Hereditary, and Neonatal Diseases and Abnormalities; Skin and Connective Tissue Diseases
EBI-12689216	P02538	F174V	causing	match	PACHYONYCHIA CONGENITA 3; Pachyonychia congenita 3 (PC3)	Skin and Connective Tissue Diseases; Congenital, Hereditary, and Neonatal Diseases and Abnormalities
EBI-12689236	P02538	N171K	no effect	match	Dermatologic disorders; PACHYONYCHIA CONGENITA 3; Pachyonychia Congenita; Pachyonychia congenita 3 (PC3)	Skin and Connective Tissue Diseases; Congenital, Hereditary, and Neonatal Diseases and Abnormalities
EBI-12689240	P02538	F174V	no effect	match	PACHYONYCHIA CONGENITA 3; Pachyonychia congenita 3 (PC3)	Skin and Connective Tissue Diseases; Congenital, Hereditary, and Neonatal Diseases and Abnormalities
EBI-12689244	P02538	I462S	no effect	match	PACHYONYCHIA CONGENITA 3; Pachyonychia congenita 3 (PC3)	Skin and Connective Tissue Diseases; Congenital, Hereditary, and Neonatal Diseases and Abnormalities
EBI-12689248	P02538	A463P	no effect	match	PACHYONYCHIA CONGENITA 3; Pachyonychia congenita 3 (PC3)	Skin and Connective Tissue Diseases; Congenital, Hereditary, and Neonatal Diseases and Abnormalities
EBI-12689268	P35908	N186K	no effect	match	Ichthyosis Bullosa of Siemens; Ichthyosis bullosa of Siemens (IBS)	Congenital, Hereditary, and Neonatal Diseases and Abnormalities; Skin and Connective Tissue Diseases
EBI-12689272	P35908	I477N	disrupting	match	Ichthyosis bullosa of Siemens (IBS)	Congenital, Hereditary, and Neonatal Diseases and Abnormalities; Skin and Connective Tissue Diseases
EBI-12689276	P35908	L484P	disrupting	match	Ichthyosis Bullosa of Siemens; Ichthyosis bullosa of Siemens (IBS)	Congenital, Hereditary, and Neonatal Diseases and Abnormalities; Skin and Connective Tissue Diseases
EBI-12689296	P02538	N171K	no effect	match	Dermatologic disorders; PACHYONYCHIA CONGENITA 3; Pachyonychia Congenita; Pachyonychia congenita 3 (PC3)	Skin and Connective Tissue Diseases; Congenital, Hereditary, and Neonatal Diseases and Abnormalities
EBI-12689300	P02538	F174V	no effect	match	PACHYONYCHIA CONGENITA 3; Pachyonychia congenita 3 (PC3)	Skin and Connective Tissue Diseases; Congenital, Hereditary, and Neonatal Diseases and Abnormalities
EBI-12689304	P02538	I462S	no effect	match	PACHYONYCHIA CONGENITA 3; Pachyonychia congenita 3 (PC3)	Skin and Connective Tissue Diseases; Congenital, Hereditary, and Neonatal Diseases and Abnormalities
EBI-12689308	P02538	A463P	no effect	match	PACHYONYCHIA CONGENITA 3; Pachyonychia congenita 3 (PC3)	Skin and Connective Tissue Diseases; Congenital, Hereditary, and Neonatal Diseases and Abnormalities
EBI-12689328	P35908	N186K	no effect	match	Ichthyosis Bullosa of Siemens; Ichthyosis bullosa of Siemens (IBS)	Congenital, Hereditary, and Neonatal Diseases and Abnormalities; Skin and Connective Tissue Diseases
EBI-12689332	P35908	I477N	disrupting	match	Ichthyosis bullosa of Siemens (IBS)	Congenital, Hereditary, and Neonatal Diseases and Abnormalities; Skin and Connective Tissue Diseases
EBI-12689336	P35908	L484P	no effect	match	Ichthyosis Bullosa of Siemens; Ichthyosis bullosa of Siemens (IBS)	Congenital, Hereditary, and Neonatal Diseases and Abnormalities; Skin and Connective Tissue Diseases
EBI-12689356	P60709	R183W	causing	match	Dystonia, juvenile-onset (DJO); Juvenile-onset dystonia	Nervous System Diseases
EBI-12689376	P63261	T89I	causing	match	Deafness, Autosomal Dominant 20; Deafness, autosomal dominant, 20 (DFNA20)	Otorhinolaryngologic Diseases; Nervous System Diseases
EBI-12689380	P63261	P264L	causing	match	Deafness, Autosomal Dominant 20; Deafness, autosomal dominant, 20 (DFNA20)	Otorhinolaryngologic Diseases; Nervous System Diseases
EBI-12689400	P02538	N171K	no effect	match	Dermatologic disorders; PACHYONYCHIA CONGENITA 3; Pachyonychia Congenita; Pachyonychia congenita 3 (PC3)	Skin and Connective Tissue Diseases; Congenital, Hereditary, and Neonatal Diseases and Abnormalities
EBI-12689404	P02538	F174V	no effect	match	PACHYONYCHIA CONGENITA 3; Pachyonychia congenita 3 (PC3)	Skin and Connective Tissue Diseases; Congenital, Hereditary, and Neonatal Diseases and Abnormalities
EBI-12689408	P02538	I462S	no effect	match	PACHYONYCHIA CONGENITA 3; Pachyonychia congenita 3 (PC3)	Skin and Connective Tissue Diseases; Congenital, Hereditary, and Neonatal Diseases and Abnormalities
EBI-12689412	P02538	A463P	disrupting	match	PACHYONYCHIA CONGENITA 3; Pachyonychia congenita 3 (PC3)	Skin and Connective Tissue Diseases; Congenital, Hereditary, and Neonatal Diseases and Abnormalities
EBI-12689432	P11802	R24C	no effect	match	Carcinogenesis; Compensatory Hyperinsulinemia; Diabetes; Diabetes Mellitus; Diabetes Mellitus, Insulin-Dependent; Hereditary Melanoma; Lymphoma; MELANOMA, CUTANEOUS MALIGNANT, SUSCEPTIBILITY TO, 3; Malignant lymphoma, lymphocytic, intermediate differentiation, diffuse; Melanoma, B16; Melanoma, cutaneous malignant 3 (CMM3); Multiple tumors; Neoplasm Metastasis; Obesity; Papilloma; Pituitary Adenom…	Neoplasms; Nutritional and Metabolic Diseases; Endocrine System Diseases; Immune System Diseases; Hemic and Lymphatic Diseases; Skin and Connective Tissue Diseases; Nervous System Diseases; Male Urogenital Diseases
EBI-12689436	P11802	R24H	no effect	match	MELANOMA, CUTANEOUS MALIGNANT, SUSCEPTIBILITY TO, 3; Melanoma, cutaneous malignant 3 (CMM3); melanoma	Skin and Connective Tissue Diseases; Neoplasms
EBI-12689440	P11802	N41S	no effect	match	MELANOMA, CUTANEOUS MALIGNANT, SUSCEPTIBILITY TO, 3; Melanoma, cutaneous malignant 3 (CMM3)	Skin and Connective Tissue Diseases; Neoplasms
EBI-12689464	P11802	N41S	causing	match	MELANOMA, CUTANEOUS MALIGNANT, SUSCEPTIBILITY TO, 3; Melanoma, cutaneous malignant 3 (CMM3)	Skin and Connective Tissue Diseases; Neoplasms
EBI-12689484	P63261	T89I	no effect	match	Deafness, Autosomal Dominant 20; Deafness, autosomal dominant, 20 (DFNA20)	Otorhinolaryngologic Diseases; Nervous System Diseases
EBI-12689488	P63261	I122V	disrupting	match	Deafness, Autosomal Dominant 20; Deafness, autosomal dominant, 20 (DFNA20)	Otorhinolaryngologic Diseases; Nervous System Diseases
EBI-12689492	P63261	P264L	disrupting	match	Deafness, Autosomal Dominant 20; Deafness, autosomal dominant, 20 (DFNA20)	Otorhinolaryngologic Diseases; Nervous System Diseases
EBI-12689512	P11802	R24C	no effect	match	Carcinogenesis; Compensatory Hyperinsulinemia; Diabetes; Diabetes Mellitus; Diabetes Mellitus, Insulin-Dependent; Hereditary Melanoma; Lymphoma; MELANOMA, CUTANEOUS MALIGNANT, SUSCEPTIBILITY TO, 3; Malignant lymphoma, lymphocytic, intermediate differentiation, diffuse; Melanoma, B16; Melanoma, cutaneous malignant 3 (CMM3); Multiple tumors; Neoplasm Metastasis; Obesity; Papilloma; Pituitary Adenom…	Neoplasms; Nutritional and Metabolic Diseases; Endocrine System Diseases; Immune System Diseases; Hemic and Lymphatic Diseases; Skin and Connective Tissue Diseases; Nervous System Diseases; Male Urogenital Diseases
EBI-12689516	P11802	R24H	no effect	match	MELANOMA, CUTANEOUS MALIGNANT, SUSCEPTIBILITY TO, 3; Melanoma, cutaneous malignant 3 (CMM3); melanoma	Skin and Connective Tissue Diseases; Neoplasms
EBI-12689520	P11802	N41S	no effect	match	MELANOMA, CUTANEOUS MALIGNANT, SUSCEPTIBILITY TO, 3; Melanoma, cutaneous malignant 3 (CMM3)	Skin and Connective Tissue Diseases; Neoplasms
EBI-12689544	P46527	I119T	no effect	match	Acromegaly	Nervous System Diseases; Endocrine System Diseases; Musculoskeletal Diseases
EBI-12689564	Q99836	R196C	no effect	match	MYD88 deficiency (MYD88D)	Immune System Diseases
EBI-12689636	P06753	M9R	causing	match	Nemaline myopathy 1; Nemaline myopathy 1 (NEM1)	Musculoskeletal Diseases; Nervous System Diseases
EBI-12689656	P04264	L161P	causing	match	Epidermolytic hyperkeratosis (EHK); Hyperkeratosis, Epidermolytic	Congenital, Hereditary, and Neonatal Diseases and Abnormalities; Skin and Connective Tissue Diseases
EBI-12689676	O43707	K255E	causing	match	Focal glomerulosclerosis; Focal segmental glomerulosclerosis 1 (FSGS1)	Male Urogenital Diseases; Female Urogenital Diseases and Pregnancy Complications
EBI-12689696	Q96CV9	E50K	causing	match	GLAUCOMA 1, OPEN ANGLE, E; Glaucoma; Glaucoma 1, open angle, E (GLC1E); Glaucoma, Primary Open Angle; Intraocular pressure disorder; Low Tension Glaucoma; Myxoid cyst; Synovial Cyst	Eye Diseases; Skin and Connective Tissue Diseases; Neoplasms
EBI-12689716	P63261	T89I	causing	match	Deafness, Autosomal Dominant 20; Deafness, autosomal dominant, 20 (DFNA20)	Otorhinolaryngologic Diseases; Nervous System Diseases
EBI-12689736	Q13049	P130S	no effect	match	BARDET-BIEDL SYNDROME 11; Bardet-Biedl Syndrome; Bardet-Biedl syndrome 11 (BBS11)	Nervous System Diseases; Congenital, Hereditary, and Neonatal Diseases and Abnormalities
EBI-12689740	Q13049	R394H	disrupting	match	Limb-girdle muscular dystrophy 2H (LGMD2H); Limb-girdle muscular dystrophy type 2H	Musculoskeletal Diseases; Nervous System Diseases; Congenital, Hereditary, and Neonatal Diseases and Abnormalities
EBI-12689744	Q13049	D487N	disrupting	match	Limb-girdle muscular dystrophy 2H (LGMD2H); Limb-girdle muscular dystrophy type 2H; Muscular Dystrophies, Limb-Girdle	Musculoskeletal Diseases; Nervous System Diseases; Congenital, Hereditary, and Neonatal Diseases and Abnormalities
EBI-12689764	P11802	R24C	no effect	match	Carcinogenesis; Compensatory Hyperinsulinemia; Diabetes; Diabetes Mellitus; Diabetes Mellitus, Insulin-Dependent; Hereditary Melanoma; Lymphoma; MELANOMA, CUTANEOUS MALIGNANT, SUSCEPTIBILITY TO, 3; Malignant lymphoma, lymphocytic, intermediate differentiation, diffuse; Melanoma, B16; Melanoma, cutaneous malignant 3 (CMM3); Multiple tumors; Neoplasm Metastasis; Obesity; Papilloma; Pituitary Adenom…	Neoplasms; Nutritional and Metabolic Diseases; Endocrine System Diseases; Immune System Diseases; Hemic and Lymphatic Diseases; Skin and Connective Tissue Diseases; Nervous System Diseases; Male Urogenital Diseases
EBI-12689768	P11802	R24H	no effect	match	MELANOMA, CUTANEOUS MALIGNANT, SUSCEPTIBILITY TO, 3; Melanoma, cutaneous malignant 3 (CMM3); melanoma	Skin and Connective Tissue Diseases; Neoplasms
EBI-12689772	P11802	N41S	no effect	match	MELANOMA, CUTANEOUS MALIGNANT, SUSCEPTIBILITY TO, 3; Melanoma, cutaneous malignant 3 (CMM3)	Skin and Connective Tissue Diseases; Neoplasms
EBI-12689828	P06753	M9R	no effect	match	Nemaline myopathy 1; Nemaline myopathy 1 (NEM1)	Musculoskeletal Diseases; Nervous System Diseases
EBI-12689832	P06753	L100M	no effect	match	Congenital Fiber Type Disproportion; Myopathy, congenital, with fiber-type disproportion (CFTD)	Musculoskeletal Diseases; Nervous System Diseases
EBI-12689836	P06753	R168G	no effect	match	Congenital Fiber Type Disproportion; Myopathy, congenital, with fiber-type disproportion (CFTD); Nemaline myopathy 1	Musculoskeletal Diseases; Nervous System Diseases
EBI-12689840	P06753	R245G	no effect	match	Congenital Fiber Type Disproportion; Myopathy, congenital, with fiber-type disproportion (CFTD)	Musculoskeletal Diseases; Nervous System Diseases
EBI-12689888	P11802	R24C	disrupting	match	Carcinogenesis; Compensatory Hyperinsulinemia; Diabetes; Diabetes Mellitus; Diabetes Mellitus, Insulin-Dependent; Hereditary Melanoma; Lymphoma; MELANOMA, CUTANEOUS MALIGNANT, SUSCEPTIBILITY TO, 3; Malignant lymphoma, lymphocytic, intermediate differentiation, diffuse; Melanoma, B16; Melanoma, cutaneous malignant 3 (CMM3); Multiple tumors; Neoplasm Metastasis; Obesity; Papilloma; Pituitary Adenom…	Neoplasms; Nutritional and Metabolic Diseases; Endocrine System Diseases; Immune System Diseases; Hemic and Lymphatic Diseases; Skin and Connective Tissue Diseases; Nervous System Diseases; Male Urogenital Diseases
EBI-12689892	P11802	R24H	disrupting	match	MELANOMA, CUTANEOUS MALIGNANT, SUSCEPTIBILITY TO, 3; Melanoma, cutaneous malignant 3 (CMM3); melanoma	Skin and Connective Tissue Diseases; Neoplasms
EBI-12689896	P11802	N41S	no effect	match	MELANOMA, CUTANEOUS MALIGNANT, SUSCEPTIBILITY TO, 3; Melanoma, cutaneous malignant 3 (CMM3)	Skin and Connective Tissue Diseases; Neoplasms
EBI-12689920	P45381	E24G	disrupting	match	Canavan Disease; Canavan disease (CAND)	Nutritional and Metabolic Diseases; Nervous System Diseases; Congenital, Hereditary, and Neonatal Diseases and Abnormalities
EBI-12689924	P45381	M195R	disrupting	match	Canavan disease (CAND)	Nervous System Diseases; Congenital, Hereditary, and Neonatal Diseases and Abnormalities; Nutritional and Metabolic Diseases
EBI-12689928	P45381	E285A	disrupting	match	Canavan Disease; Canavan disease (CAND)	Nutritional and Metabolic Diseases; Nervous System Diseases; Congenital, Hereditary, and Neonatal Diseases and Abnormalities
EBI-12689976	Q8TAF8	Y127C	disrupting	match	Deafness, Autosomal Recessive 67; Deafness, autosomal recessive, 67 (DFNB67)	Nervous System Diseases; Otorhinolaryngologic Diseases
EBI-12689980	Q8TAF8	T165M	disrupting	match	Deafness, Autosomal Recessive 67; Deafness, autosomal recessive, 67 (DFNB67)	Nervous System Diseases; Otorhinolaryngologic Diseases
EBI-12690000	Q96CV9	E50K	disrupting	match	GLAUCOMA 1, OPEN ANGLE, E; Glaucoma; Glaucoma 1, open angle, E (GLC1E); Glaucoma, Primary Open Angle; Intraocular pressure disorder; Low Tension Glaucoma; Myxoid cyst; Synovial Cyst	Eye Diseases; Skin and Connective Tissue Diseases; Neoplasms
EBI-12690053	Q969G2	R84C	no effect	match	PITUITARY HORMONE DEFICIENCY, COMBINED, 4; Pituitary hormone deficiency, combined, 4 (CPHD4)	Nervous System Diseases; Endocrine System Diseases; Musculoskeletal Diseases; Congenital, Hereditary, and Neonatal Diseases and Abnormalities
EBI-12690057	Q969G2	L190R	disrupting	match	PITUITARY HORMONE DEFICIENCY, COMBINED, 4; Pituitary hormone deficiency, combined, 4 (CPHD4)	Nervous System Diseases; Endocrine System Diseases; Musculoskeletal Diseases; Congenital, Hereditary, and Neonatal Diseases and Abnormalities
EBI-12690061	Q969G2	A210P	disrupting	match	PITUITARY HORMONE DEFICIENCY, COMBINED, 4; Pituitary hormone deficiency, combined, 4 (CPHD4)	Nervous System Diseases; Endocrine System Diseases; Musculoskeletal Diseases; Congenital, Hereditary, and Neonatal Diseases and Abnormalities
EBI-12690065	Q969G2	P389T	no effect	match	PITUITARY HORMONE DEFICIENCY, COMBINED, 4; Pituitary hormone deficiency, combined, 4 (CPHD4)	Nervous System Diseases; Endocrine System Diseases; Musculoskeletal Diseases; Congenital, Hereditary, and Neonatal Diseases and Abnormalities
EBI-12690080	P78337	E130K	disrupting	match	Clubfoot, congenital, with or without deficiency of long bones and/or mirror-image polydactyly (CCF); Congenital clubfoot	Musculoskeletal Diseases; Congenital, Hereditary, and Neonatal Diseases and Abnormalities
EBI-12690120	Q9Y397	R148W	no effect	match	MENTAL RETARDATION, X-LINKED, SYNDROMIC, RAYMOND TYPE; Mental retardation, X-linked, syndromic, ZDHHC9-related (MRXSZ)	Congenital, Hereditary, and Neonatal Diseases and Abnormalities; Nervous System Diseases
EBI-12690124	Q9Y397	P150S	no effect	match	MENTAL RETARDATION, X-LINKED, SYNDROMIC, RAYMOND TYPE; Mental retardation, X-linked, syndromic, ZDHHC9-related (MRXSZ)	Congenital, Hereditary, and Neonatal Diseases and Abnormalities; Nervous System Diseases
EBI-12690146	Q13485	R361C	no effect	match	JUVENILE POLYPOSIS/HEREDITARY HEMORRHAGIC TELANGIECTASIA SYNDROME (disorder); Juvenile polyposis syndrome; Juvenile polyposis syndrome (JPS); Neoplastic Syndromes, Hereditary	Cardiovascular Diseases; Congenital, Hereditary, and Neonatal Diseases and Abnormalities; Hemic and Lymphatic Diseases; Digestive System Diseases; Neoplasms
EBI-12690198	Q9Y397	R148W	causing	match	MENTAL RETARDATION, X-LINKED, SYNDROMIC, RAYMOND TYPE; Mental retardation, X-linked, syndromic, ZDHHC9-related (MRXSZ)	Congenital, Hereditary, and Neonatal Diseases and Abnormalities; Nervous System Diseases
EBI-12690202	Q9Y397	P150S	causing	match	MENTAL RETARDATION, X-LINKED, SYNDROMIC, RAYMOND TYPE; Mental retardation, X-linked, syndromic, ZDHHC9-related (MRXSZ)	Congenital, Hereditary, and Neonatal Diseases and Abnormalities; Nervous System Diseases
EBI-12690224	Q13485	R361C	disrupting	match	JUVENILE POLYPOSIS/HEREDITARY HEMORRHAGIC TELANGIECTASIA SYNDROME (disorder); Juvenile polyposis syndrome; Juvenile polyposis syndrome (JPS); Neoplastic Syndromes, Hereditary	Cardiovascular Diseases; Congenital, Hereditary, and Neonatal Diseases and Abnormalities; Hemic and Lymphatic Diseases; Digestive System Diseases; Neoplasms
EBI-12690247	P56693	S135T	no effect	match	WAARDENBURG SYNDROME, TYPE IIE; Waardenburg syndrome 2E (WS2E)	Congenital, Hereditary, and Neonatal Diseases and Abnormalities
EBI-12690265	Q969G2	R84C	causing	match	PITUITARY HORMONE DEFICIENCY, COMBINED, 4; Pituitary hormone deficiency, combined, 4 (CPHD4)	Nervous System Diseases; Endocrine System Diseases; Musculoskeletal Diseases; Congenital, Hereditary, and Neonatal Diseases and Abnormalities
EBI-12690295	Q13485	R361C	causing	match	JUVENILE POLYPOSIS/HEREDITARY HEMORRHAGIC TELANGIECTASIA SYNDROME (disorder); Juvenile polyposis syndrome; Juvenile polyposis syndrome (JPS); Neoplastic Syndromes, Hereditary	Cardiovascular Diseases; Congenital, Hereditary, and Neonatal Diseases and Abnormalities; Hemic and Lymphatic Diseases; Digestive System Diseases; Neoplasms
EBI-12690349	Q969G2	R84C	disrupting	match	PITUITARY HORMONE DEFICIENCY, COMBINED, 4; Pituitary hormone deficiency, combined, 4 (CPHD4)	Nervous System Diseases; Endocrine System Diseases; Musculoskeletal Diseases; Congenital, Hereditary, and Neonatal Diseases and Abnormalities
EBI-12690353	Q969G2	L190R	disrupting	match	PITUITARY HORMONE DEFICIENCY, COMBINED, 4; Pituitary hormone deficiency, combined, 4 (CPHD4)	Nervous System Diseases; Endocrine System Diseases; Musculoskeletal Diseases; Congenital, Hereditary, and Neonatal Diseases and Abnormalities
EBI-12690357	Q969G2	A210P	disrupting	match	PITUITARY HORMONE DEFICIENCY, COMBINED, 4; Pituitary hormone deficiency, combined, 4 (CPHD4)	Nervous System Diseases; Endocrine System Diseases; Musculoskeletal Diseases; Congenital, Hereditary, and Neonatal Diseases and Abnormalities
EBI-12690361	Q969G2	P389T	no effect	match	PITUITARY HORMONE DEFICIENCY, COMBINED, 4; Pituitary hormone deficiency, combined, 4 (CPHD4)	Nervous System Diseases; Endocrine System Diseases; Musculoskeletal Diseases; Congenital, Hereditary, and Neonatal Diseases and Abnormalities
EBI-12690412	Q969G2	R84C	causing	match	PITUITARY HORMONE DEFICIENCY, COMBINED, 4; Pituitary hormone deficiency, combined, 4 (CPHD4)	Nervous System Diseases; Endocrine System Diseases; Musculoskeletal Diseases; Congenital, Hereditary, and Neonatal Diseases and Abnormalities
EBI-12690430	Q9UBX0	Q6H	no effect	match	Kallmann Syndrome; Pituitary hormone deficiency, combined, 5 (CPHD5); Septo-Optic Dysplasia	Congenital, Hereditary, and Neonatal Diseases and Abnormalities; Endocrine System Diseases; Female Urogenital Diseases and Pregnancy Complications; Male Urogenital Diseases; Nervous System Diseases
EBI-12690434	Q9UBX0	I26T	no effect	match	Panhypopituitarism; Pituitary hormone deficiency, combined, 5 (CPHD5); Septo-Optic Dysplasia	Endocrine System Diseases; Nervous System Diseases; Congenital, Hereditary, and Neonatal Diseases and Abnormalities
EBI-12690442	Q9UBX0	R160C	disrupting	match	Septo-Optic Dysplasia; Septooptic dysplasia (SOD)	Nervous System Diseases; Congenital, Hereditary, and Neonatal Diseases and Abnormalities
EBI-12690457	Q969G2	R84C	no effect	match	PITUITARY HORMONE DEFICIENCY, COMBINED, 4; Pituitary hormone deficiency, combined, 4 (CPHD4)	Nervous System Diseases; Endocrine System Diseases; Musculoskeletal Diseases; Congenital, Hereditary, and Neonatal Diseases and Abnormalities
EBI-12690461	Q969G2	L190R	disrupting	match	PITUITARY HORMONE DEFICIENCY, COMBINED, 4; Pituitary hormone deficiency, combined, 4 (CPHD4)	Nervous System Diseases; Endocrine System Diseases; Musculoskeletal Diseases; Congenital, Hereditary, and Neonatal Diseases and Abnormalities
EBI-12690465	Q969G2	A210P	disrupting	match	PITUITARY HORMONE DEFICIENCY, COMBINED, 4; Pituitary hormone deficiency, combined, 4 (CPHD4)	Nervous System Diseases; Endocrine System Diseases; Musculoskeletal Diseases; Congenital, Hereditary, and Neonatal Diseases and Abnormalities
EBI-12690469	Q969G2	P389T	no effect	match	PITUITARY HORMONE DEFICIENCY, COMBINED, 4; Pituitary hormone deficiency, combined, 4 (CPHD4)	Nervous System Diseases; Endocrine System Diseases; Musculoskeletal Diseases; Congenital, Hereditary, and Neonatal Diseases and Abnormalities
EBI-12690484	Q15319	L223P	disrupting	match	Deafness, Autosomal Dominant 15; Deafness, autosomal dominant, 15 (DFNA15)	Nervous System Diseases; Otorhinolaryngologic Diseases
EBI-12690488	Q15319	L289F	no effect	match	Deafness, Autosomal Dominant 15; Deafness, autosomal dominant, 15 (DFNA15)	Nervous System Diseases; Otorhinolaryngologic Diseases
EBI-12690523	P37231	P113Q	causing	match	Diabetes; Diabetes Mellitus; Diabetes Mellitus, Non-Insulin-Dependent; Obesity; Obesity, Morbid	Nutritional and Metabolic Diseases; Endocrine System Diseases
EBI-12690546	P05549-5	R249G	disrupting	match	Branchio-Oculo-Facial Syndrome	Congenital, Hereditary, and Neonatal Diseases and Abnormalities
EBI-12690576	Q9BZS1	L242P	no effect	match	Immunodeficiency polyendocrinopathy, enteropathy, X-linked syndrome (IPEX)	Congenital, Hereditary, and Neonatal Diseases and Abnormalities; Nutritional and Metabolic Diseases; Endocrine System Diseases; Immune System Diseases
EBI-12690580	Q9BZS1	I363V	disrupting	match	Immunodeficiency polyendocrinopathy, enteropathy, X-linked syndrome (IPEX)	Congenital, Hereditary, and Neonatal Diseases and Abnormalities; Nutritional and Metabolic Diseases; Endocrine System Diseases; Immune System Diseases
EBI-12690642	P10828	A268G	no effect	match	Generalized thyroid hormone resistance (GTHR)	Endocrine System Diseases
EBI-12690654	P10828	P453H	no effect	match	Generalized thyroid hormone resistance (GTHR); THYROID HORMONE RESISTANCE, GENERALIZED, AUTOSOMAL DOMINANT	Endocrine System Diseases
EBI-12690674	P28358	M319K	disrupting	match	Vertical Talus; Vertical talus, congenital (CVT)	Musculoskeletal Diseases; Congenital, Hereditary, and Neonatal Diseases and Abnormalities
EBI-12690764	P05549-5	R249G	disrupting	match	Branchio-Oculo-Facial Syndrome	Congenital, Hereditary, and Neonatal Diseases and Abnormalities
EBI-12690785	Q9UBX0	Q6H	no effect	match	Kallmann Syndrome; Pituitary hormone deficiency, combined, 5 (CPHD5); Septo-Optic Dysplasia	Congenital, Hereditary, and Neonatal Diseases and Abnormalities; Endocrine System Diseases; Female Urogenital Diseases and Pregnancy Complications; Male Urogenital Diseases; Nervous System Diseases
EBI-12690789	Q9UBX0	I26T	disrupting	match	Panhypopituitarism; Pituitary hormone deficiency, combined, 5 (CPHD5); Septo-Optic Dysplasia	Endocrine System Diseases; Nervous System Diseases; Congenital, Hereditary, and Neonatal Diseases and Abnormalities
EBI-12690797	Q9UBX0	R160C	disrupting	match	Septo-Optic Dysplasia; Septooptic dysplasia (SOD)	Nervous System Diseases; Congenital, Hereditary, and Neonatal Diseases and Abnormalities
EBI-12690812	Q969G2	R84C	disrupting	match	PITUITARY HORMONE DEFICIENCY, COMBINED, 4; Pituitary hormone deficiency, combined, 4 (CPHD4)	Nervous System Diseases; Endocrine System Diseases; Musculoskeletal Diseases; Congenital, Hereditary, and Neonatal Diseases and Abnormalities
EBI-12690816	Q969G2	L190R	disrupting	match	PITUITARY HORMONE DEFICIENCY, COMBINED, 4; Pituitary hormone deficiency, combined, 4 (CPHD4)	Nervous System Diseases; Endocrine System Diseases; Musculoskeletal Diseases; Congenital, Hereditary, and Neonatal Diseases and Abnormalities
EBI-12690820	Q969G2	A210P	disrupting	match	PITUITARY HORMONE DEFICIENCY, COMBINED, 4; Pituitary hormone deficiency, combined, 4 (CPHD4)	Nervous System Diseases; Endocrine System Diseases; Musculoskeletal Diseases; Congenital, Hereditary, and Neonatal Diseases and Abnormalities
EBI-12690824	Q969G2	P389T	no effect	match	PITUITARY HORMONE DEFICIENCY, COMBINED, 4; Pituitary hormone deficiency, combined, 4 (CPHD4)	Nervous System Diseases; Endocrine System Diseases; Musculoskeletal Diseases; Congenital, Hereditary, and Neonatal Diseases and Abnormalities
EBI-12690890	Q9UBX0	Q6H	no effect	match	Kallmann Syndrome; Pituitary hormone deficiency, combined, 5 (CPHD5); Septo-Optic Dysplasia	Congenital, Hereditary, and Neonatal Diseases and Abnormalities; Endocrine System Diseases; Female Urogenital Diseases and Pregnancy Complications; Male Urogenital Diseases; Nervous System Diseases
EBI-12690894	Q9UBX0	I26T	no effect	match	Panhypopituitarism; Pituitary hormone deficiency, combined, 5 (CPHD5); Septo-Optic Dysplasia	Endocrine System Diseases; Nervous System Diseases; Congenital, Hereditary, and Neonatal Diseases and Abnormalities
EBI-12690902	Q9UBX0	R160C	disrupting	match	Septo-Optic Dysplasia; Septooptic dysplasia (SOD)	Nervous System Diseases; Congenital, Hereditary, and Neonatal Diseases and Abnormalities
EBI-12690917	Q969G2	R84C	disrupting	match	PITUITARY HORMONE DEFICIENCY, COMBINED, 4; Pituitary hormone deficiency, combined, 4 (CPHD4)	Nervous System Diseases; Endocrine System Diseases; Musculoskeletal Diseases; Congenital, Hereditary, and Neonatal Diseases and Abnormalities
EBI-12690921	Q969G2	L190R	disrupting	match	PITUITARY HORMONE DEFICIENCY, COMBINED, 4; Pituitary hormone deficiency, combined, 4 (CPHD4)	Nervous System Diseases; Endocrine System Diseases; Musculoskeletal Diseases; Congenital, Hereditary, and Neonatal Diseases and Abnormalities
EBI-12690925	Q969G2	A210P	disrupting	match	PITUITARY HORMONE DEFICIENCY, COMBINED, 4; Pituitary hormone deficiency, combined, 4 (CPHD4)	Nervous System Diseases; Endocrine System Diseases; Musculoskeletal Diseases; Congenital, Hereditary, and Neonatal Diseases and Abnormalities
EBI-12690929	Q969G2	P389T	no effect	match	PITUITARY HORMONE DEFICIENCY, COMBINED, 4; Pituitary hormone deficiency, combined, 4 (CPHD4)	Nervous System Diseases; Endocrine System Diseases; Musculoskeletal Diseases; Congenital, Hereditary, and Neonatal Diseases and Abnormalities
EBI-12690946	Q969G2	R84C	disrupting	match	PITUITARY HORMONE DEFICIENCY, COMBINED, 4; Pituitary hormone deficiency, combined, 4 (CPHD4)	Nervous System Diseases; Endocrine System Diseases; Musculoskeletal Diseases; Congenital, Hereditary, and Neonatal Diseases and Abnormalities
EBI-12690950	Q969G2	L190R	disrupting	match	PITUITARY HORMONE DEFICIENCY, COMBINED, 4; Pituitary hormone deficiency, combined, 4 (CPHD4)	Nervous System Diseases; Endocrine System Diseases; Musculoskeletal Diseases; Congenital, Hereditary, and Neonatal Diseases and Abnormalities
EBI-12690954	Q969G2	A210P	disrupting	match	PITUITARY HORMONE DEFICIENCY, COMBINED, 4; Pituitary hormone deficiency, combined, 4 (CPHD4)	Nervous System Diseases; Endocrine System Diseases; Musculoskeletal Diseases; Congenital, Hereditary, and Neonatal Diseases and Abnormalities
EBI-12690958	Q969G2	P389T	no effect	match	PITUITARY HORMONE DEFICIENCY, COMBINED, 4; Pituitary hormone deficiency, combined, 4 (CPHD4)	Nervous System Diseases; Endocrine System Diseases; Musculoskeletal Diseases; Congenital, Hereditary, and Neonatal Diseases and Abnormalities
EBI-12690988	P56693	S135T	no effect	match	WAARDENBURG SYNDROME, TYPE IIE; Waardenburg syndrome 2E (WS2E)	Congenital, Hereditary, and Neonatal Diseases and Abnormalities
EBI-12691050	Q9Y397	R148W	no effect	match	MENTAL RETARDATION, X-LINKED, SYNDROMIC, RAYMOND TYPE; Mental retardation, X-linked, syndromic, ZDHHC9-related (MRXSZ)	Congenital, Hereditary, and Neonatal Diseases and Abnormalities; Nervous System Diseases
EBI-12691054	Q9Y397	P150S	no effect	match	MENTAL RETARDATION, X-LINKED, SYNDROMIC, RAYMOND TYPE; Mental retardation, X-linked, syndromic, ZDHHC9-related (MRXSZ)	Congenital, Hereditary, and Neonatal Diseases and Abnormalities; Nervous System Diseases
EBI-12691072	P23409	A90D	no effect	match	MYOPATHY, CENTRONUCLEAR, 3; Myopathy, centronuclear, 3 (CNM3)	Nervous System Diseases; Musculoskeletal Diseases
EBI-12691076	P23409	A112S	disrupting	match	MYOPATHY, CENTRONUCLEAR, 3; Myopathy, centronuclear, 3 (CNM3)	Nervous System Diseases; Musculoskeletal Diseases
EBI-12691095	P05549-5	R249G	disrupting	match	Branchio-Oculo-Facial Syndrome	Congenital, Hereditary, and Neonatal Diseases and Abnormalities
EBI-12691176	P10828	A268G	no effect	match	Generalized thyroid hormone resistance (GTHR)	Endocrine System Diseases
EBI-12691188	P10828	P453H	no effect	match	Generalized thyroid hormone resistance (GTHR); THYROID HORMONE RESISTANCE, GENERALIZED, AUTOSOMAL DOMINANT	Endocrine System Diseases
EBI-12691225	Q13485	R361C	disrupting	match	JUVENILE POLYPOSIS/HEREDITARY HEMORRHAGIC TELANGIECTASIA SYNDROME (disorder); Juvenile polyposis syndrome; Juvenile polyposis syndrome (JPS); Neoplastic Syndromes, Hereditary	Cardiovascular Diseases; Congenital, Hereditary, and Neonatal Diseases and Abnormalities; Hemic and Lymphatic Diseases; Digestive System Diseases; Neoplasms
EBI-12691250	O43186	R41W	disrupting	match	Cone-rod dystrophy 2 (CORD2); Retinitis Pigmentosa	Eye Diseases; Congenital, Hereditary, and Neonatal Diseases and Abnormalities
EBI-12691328	P23409	A90D	no effect	match	MYOPATHY, CENTRONUCLEAR, 3; Myopathy, centronuclear, 3 (CNM3)	Nervous System Diseases; Musculoskeletal Diseases
EBI-12691332	P23409	A112S	disrupting	match	MYOPATHY, CENTRONUCLEAR, 3; Myopathy, centronuclear, 3 (CNM3)	Nervous System Diseases; Musculoskeletal Diseases
EBI-12691376	P10828	A268G	no effect	match	Generalized thyroid hormone resistance (GTHR)	Endocrine System Diseases
EBI-12691388	P10828	P453H	no effect	match	Generalized thyroid hormone resistance (GTHR); THYROID HORMONE RESISTANCE, GENERALIZED, AUTOSOMAL DOMINANT	Endocrine System Diseases
EBI-12691406	Q969G2	R84C	disrupting	match	PITUITARY HORMONE DEFICIENCY, COMBINED, 4; Pituitary hormone deficiency, combined, 4 (CPHD4)	Nervous System Diseases; Endocrine System Diseases; Musculoskeletal Diseases; Congenital, Hereditary, and Neonatal Diseases and Abnormalities
EBI-12691410	Q969G2	L190R	disrupting	match	PITUITARY HORMONE DEFICIENCY, COMBINED, 4; Pituitary hormone deficiency, combined, 4 (CPHD4)	Nervous System Diseases; Endocrine System Diseases; Musculoskeletal Diseases; Congenital, Hereditary, and Neonatal Diseases and Abnormalities
EBI-12691414	Q969G2	A210P	disrupting	match	PITUITARY HORMONE DEFICIENCY, COMBINED, 4; Pituitary hormone deficiency, combined, 4 (CPHD4)	Nervous System Diseases; Endocrine System Diseases; Musculoskeletal Diseases; Congenital, Hereditary, and Neonatal Diseases and Abnormalities
EBI-12691418	Q969G2	P389T	no effect	match	PITUITARY HORMONE DEFICIENCY, COMBINED, 4; Pituitary hormone deficiency, combined, 4 (CPHD4)	Nervous System Diseases; Endocrine System Diseases; Musculoskeletal Diseases; Congenital, Hereditary, and Neonatal Diseases and Abnormalities
EBI-12691437	P05549-5	R249G	disrupting	match	Branchio-Oculo-Facial Syndrome	Congenital, Hereditary, and Neonatal Diseases and Abnormalities
EBI-12691461	Q15583-2	S162F	causing	match	HOLOPROSENCEPHALY 4 (disorder)	Musculoskeletal Diseases; Congenital, Hereditary, and Neonatal Diseases and Abnormalities; Nervous System Diseases
EBI-12691494	Q969G2	R84C	no effect	match	PITUITARY HORMONE DEFICIENCY, COMBINED, 4; Pituitary hormone deficiency, combined, 4 (CPHD4)	Nervous System Diseases; Endocrine System Diseases; Musculoskeletal Diseases; Congenital, Hereditary, and Neonatal Diseases and Abnormalities
EBI-12691498	Q969G2	L190R	disrupting	match	PITUITARY HORMONE DEFICIENCY, COMBINED, 4; Pituitary hormone deficiency, combined, 4 (CPHD4)	Nervous System Diseases; Endocrine System Diseases; Musculoskeletal Diseases; Congenital, Hereditary, and Neonatal Diseases and Abnormalities
EBI-12691502	Q969G2	A210P	disrupting	match	PITUITARY HORMONE DEFICIENCY, COMBINED, 4; Pituitary hormone deficiency, combined, 4 (CPHD4)	Nervous System Diseases; Endocrine System Diseases; Musculoskeletal Diseases; Congenital, Hereditary, and Neonatal Diseases and Abnormalities
EBI-12691506	Q969G2	P389T	no effect	match	PITUITARY HORMONE DEFICIENCY, COMBINED, 4; Pituitary hormone deficiency, combined, 4 (CPHD4)	Nervous System Diseases; Endocrine System Diseases; Musculoskeletal Diseases; Congenital, Hereditary, and Neonatal Diseases and Abnormalities
EBI-12691550	Q15583-2	S28C	disrupting	match	HOLOPROSENCEPHALY 4 (disorder)	Musculoskeletal Diseases; Congenital, Hereditary, and Neonatal Diseases and Abnormalities; Nervous System Diseases
EBI-12691562	Q15583-2	S162F	no effect	match	HOLOPROSENCEPHALY 4 (disorder)	Musculoskeletal Diseases; Congenital, Hereditary, and Neonatal Diseases and Abnormalities; Nervous System Diseases
EBI-12691577	Q9Y397	R148W	causing	match	MENTAL RETARDATION, X-LINKED, SYNDROMIC, RAYMOND TYPE; Mental retardation, X-linked, syndromic, ZDHHC9-related (MRXSZ)	Congenital, Hereditary, and Neonatal Diseases and Abnormalities; Nervous System Diseases
EBI-12691581	Q9Y397	P150S	causing	match	MENTAL RETARDATION, X-LINKED, SYNDROMIC, RAYMOND TYPE; Mental retardation, X-linked, syndromic, ZDHHC9-related (MRXSZ)	Congenital, Hereditary, and Neonatal Diseases and Abnormalities; Nervous System Diseases
EBI-12691614	Q15319	L223P	disrupting	match	Deafness, Autosomal Dominant 15; Deafness, autosomal dominant, 15 (DFNA15)	Nervous System Diseases; Otorhinolaryngologic Diseases
EBI-12691618	Q15319	L289F	disrupting	match	Deafness, Autosomal Dominant 15; Deafness, autosomal dominant, 15 (DFNA15)	Nervous System Diseases; Otorhinolaryngologic Diseases
EBI-12691668	P23409	A90D	no effect	match	MYOPATHY, CENTRONUCLEAR, 3; Myopathy, centronuclear, 3 (CNM3)	Nervous System Diseases; Musculoskeletal Diseases
EBI-12691672	P23409	A112S	disrupting	match	MYOPATHY, CENTRONUCLEAR, 3; Myopathy, centronuclear, 3 (CNM3)	Nervous System Diseases; Musculoskeletal Diseases
EBI-12691719	Q15583-2	S28C	disrupting	match	HOLOPROSENCEPHALY 4 (disorder)	Musculoskeletal Diseases; Congenital, Hereditary, and Neonatal Diseases and Abnormalities; Nervous System Diseases
EBI-12691731	Q15583-2	S162F	no effect	match	HOLOPROSENCEPHALY 4 (disorder)	Musculoskeletal Diseases; Congenital, Hereditary, and Neonatal Diseases and Abnormalities; Nervous System Diseases
EBI-12691749	Q969G2	R84C	disrupting	match	PITUITARY HORMONE DEFICIENCY, COMBINED, 4; Pituitary hormone deficiency, combined, 4 (CPHD4)	Nervous System Diseases; Endocrine System Diseases; Musculoskeletal Diseases; Congenital, Hereditary, and Neonatal Diseases and Abnormalities
EBI-12691753	Q969G2	L190R	disrupting	match	PITUITARY HORMONE DEFICIENCY, COMBINED, 4; Pituitary hormone deficiency, combined, 4 (CPHD4)	Nervous System Diseases; Endocrine System Diseases; Musculoskeletal Diseases; Congenital, Hereditary, and Neonatal Diseases and Abnormalities
EBI-12691757	Q969G2	A210P	disrupting	match	PITUITARY HORMONE DEFICIENCY, COMBINED, 4; Pituitary hormone deficiency, combined, 4 (CPHD4)	Nervous System Diseases; Endocrine System Diseases; Musculoskeletal Diseases; Congenital, Hereditary, and Neonatal Diseases and Abnormalities
EBI-12691761	Q969G2	P389T	no effect	match	PITUITARY HORMONE DEFICIENCY, COMBINED, 4; Pituitary hormone deficiency, combined, 4 (CPHD4)	Nervous System Diseases; Endocrine System Diseases; Musculoskeletal Diseases; Congenital, Hereditary, and Neonatal Diseases and Abnormalities
EBI-12691823	P78337	E130K	disrupting	match	Clubfoot, congenital, with or without deficiency of long bones and/or mirror-image polydactyly (CCF); Congenital clubfoot	Musculoskeletal Diseases; Congenital, Hereditary, and Neonatal Diseases and Abnormalities
EBI-12691879	P28358	M319K	disrupting	match	Vertical Talus; Vertical talus, congenital (CVT)	Musculoskeletal Diseases; Congenital, Hereditary, and Neonatal Diseases and Abnormalities
EBI-12691894	Q969G2	R84C	disrupting	match	PITUITARY HORMONE DEFICIENCY, COMBINED, 4; Pituitary hormone deficiency, combined, 4 (CPHD4)	Nervous System Diseases; Endocrine System Diseases; Musculoskeletal Diseases; Congenital, Hereditary, and Neonatal Diseases and Abnormalities
EBI-12691898	Q969G2	L190R	disrupting	match	PITUITARY HORMONE DEFICIENCY, COMBINED, 4; Pituitary hormone deficiency, combined, 4 (CPHD4)	Nervous System Diseases; Endocrine System Diseases; Musculoskeletal Diseases; Congenital, Hereditary, and Neonatal Diseases and Abnormalities
EBI-12691902	Q969G2	A210P	disrupting	match	PITUITARY HORMONE DEFICIENCY, COMBINED, 4; Pituitary hormone deficiency, combined, 4 (CPHD4)	Nervous System Diseases; Endocrine System Diseases; Musculoskeletal Diseases; Congenital, Hereditary, and Neonatal Diseases and Abnormalities
EBI-12691906	Q969G2	P389T	no effect	match	PITUITARY HORMONE DEFICIENCY, COMBINED, 4; Pituitary hormone deficiency, combined, 4 (CPHD4)	Nervous System Diseases; Endocrine System Diseases; Musculoskeletal Diseases; Congenital, Hereditary, and Neonatal Diseases and Abnormalities
EBI-12691929	Q13485	R361C	no effect	match	JUVENILE POLYPOSIS/HEREDITARY HEMORRHAGIC TELANGIECTASIA SYNDROME (disorder); Juvenile polyposis syndrome; Juvenile polyposis syndrome (JPS); Neoplastic Syndromes, Hereditary	Cardiovascular Diseases; Congenital, Hereditary, and Neonatal Diseases and Abnormalities; Hemic and Lymphatic Diseases; Digestive System Diseases; Neoplasms
EBI-12691952	Q15583-2	S28C	disrupting	match	HOLOPROSENCEPHALY 4 (disorder)	Musculoskeletal Diseases; Congenital, Hereditary, and Neonatal Diseases and Abnormalities; Nervous System Diseases
EBI-12691964	Q15583-2	S162F	no effect	match	HOLOPROSENCEPHALY 4 (disorder)	Musculoskeletal Diseases; Congenital, Hereditary, and Neonatal Diseases and Abnormalities; Nervous System Diseases
EBI-12692051	Q15583-2	S28C	disrupting	match	HOLOPROSENCEPHALY 4 (disorder)	Musculoskeletal Diseases; Congenital, Hereditary, and Neonatal Diseases and Abnormalities; Nervous System Diseases
EBI-12692063	Q15583-2	S162F	no effect	match	HOLOPROSENCEPHALY 4 (disorder)	Musculoskeletal Diseases; Congenital, Hereditary, and Neonatal Diseases and Abnormalities; Nervous System Diseases
EBI-12692081	O75603	G63S	causing	match	Hypoparathyroidism familial isolated; Hypoparathyroidism, familial isolated (FIH)	Endocrine System Diseases
EBI-12692115	P05549-5	R249G	disrupting	match	Branchio-Oculo-Facial Syndrome	Congenital, Hereditary, and Neonatal Diseases and Abnormalities
EBI-12692155	Q15583-2	S28C	disrupting	match	HOLOPROSENCEPHALY 4 (disorder)	Musculoskeletal Diseases; Congenital, Hereditary, and Neonatal Diseases and Abnormalities; Nervous System Diseases
EBI-12692167	Q15583-2	S162F	no effect	match	HOLOPROSENCEPHALY 4 (disorder)	Musculoskeletal Diseases; Congenital, Hereditary, and Neonatal Diseases and Abnormalities; Nervous System Diseases
EBI-12692187	O15409	R553H	disrupting	match	Apraxia, Developmental Verbal; Speech and language disorder; Speech-language disorder 1 (SPCH1)	Behavior and Behavior Mechanisms; Nervous System Diseases
EBI-12692210	Q9BZS1	L242P	no effect	match	Immunodeficiency polyendocrinopathy, enteropathy, X-linked syndrome (IPEX)	Congenital, Hereditary, and Neonatal Diseases and Abnormalities; Nutritional and Metabolic Diseases; Endocrine System Diseases; Immune System Diseases
EBI-12692214	Q9BZS1	I363V	disrupting	match	Immunodeficiency polyendocrinopathy, enteropathy, X-linked syndrome (IPEX)	Congenital, Hereditary, and Neonatal Diseases and Abnormalities; Nutritional and Metabolic Diseases; Endocrine System Diseases; Immune System Diseases
EBI-12692229	P56693	S135T	no effect	match	WAARDENBURG SYNDROME, TYPE IIE; Waardenburg syndrome 2E (WS2E)	Congenital, Hereditary, and Neonatal Diseases and Abnormalities
EBI-12692251	Q13485	R361C	no effect	match	JUVENILE POLYPOSIS/HEREDITARY HEMORRHAGIC TELANGIECTASIA SYNDROME (disorder); Juvenile polyposis syndrome; Juvenile polyposis syndrome (JPS); Neoplastic Syndromes, Hereditary	Cardiovascular Diseases; Congenital, Hereditary, and Neonatal Diseases and Abnormalities; Hemic and Lymphatic Diseases; Digestive System Diseases; Neoplasms
EBI-12692315	P05549-5	R249G	disrupting	match	Branchio-Oculo-Facial Syndrome	Congenital, Hereditary, and Neonatal Diseases and Abnormalities
EBI-12692337	Q969G2	R84C	causing	match	PITUITARY HORMONE DEFICIENCY, COMBINED, 4; Pituitary hormone deficiency, combined, 4 (CPHD4)	Nervous System Diseases; Endocrine System Diseases; Musculoskeletal Diseases; Congenital, Hereditary, and Neonatal Diseases and Abnormalities
EBI-12692352	Q15319	L223P	disrupting	match	Deafness, Autosomal Dominant 15; Deafness, autosomal dominant, 15 (DFNA15)	Nervous System Diseases; Otorhinolaryngologic Diseases
EBI-12692356	Q15319	L289F	disrupting	match	Deafness, Autosomal Dominant 15; Deafness, autosomal dominant, 15 (DFNA15)	Nervous System Diseases; Otorhinolaryngologic Diseases
EBI-12692375	Q13485	R361C	disrupting	match	JUVENILE POLYPOSIS/HEREDITARY HEMORRHAGIC TELANGIECTASIA SYNDROME (disorder); Juvenile polyposis syndrome; Juvenile polyposis syndrome (JPS); Neoplastic Syndromes, Hereditary	Cardiovascular Diseases; Congenital, Hereditary, and Neonatal Diseases and Abnormalities; Hemic and Lymphatic Diseases; Digestive System Diseases; Neoplasms
EBI-12692431	P05549-5	R249G	disrupting	match	Branchio-Oculo-Facial Syndrome	Congenital, Hereditary, and Neonatal Diseases and Abnormalities
EBI-12692465	Q9Y397	R148W	causing	match	MENTAL RETARDATION, X-LINKED, SYNDROMIC, RAYMOND TYPE; Mental retardation, X-linked, syndromic, ZDHHC9-related (MRXSZ)	Congenital, Hereditary, and Neonatal Diseases and Abnormalities; Nervous System Diseases
EBI-12692469	Q9Y397	P150S	causing	match	MENTAL RETARDATION, X-LINKED, SYNDROMIC, RAYMOND TYPE; Mental retardation, X-linked, syndromic, ZDHHC9-related (MRXSZ)	Congenital, Hereditary, and Neonatal Diseases and Abnormalities; Nervous System Diseases
EBI-12692487	P23409	A90D	no effect	match	MYOPATHY, CENTRONUCLEAR, 3; Myopathy, centronuclear, 3 (CNM3)	Nervous System Diseases; Musculoskeletal Diseases
EBI-12692491	P23409	A112S	disrupting	match	MYOPATHY, CENTRONUCLEAR, 3; Myopathy, centronuclear, 3 (CNM3)	Nervous System Diseases; Musculoskeletal Diseases
EBI-12692535	Q15583-2	S28C	disrupting	match	HOLOPROSENCEPHALY 4 (disorder)	Musculoskeletal Diseases; Congenital, Hereditary, and Neonatal Diseases and Abnormalities; Nervous System Diseases
EBI-12692547	Q15583-2	S162F	no effect	match	HOLOPROSENCEPHALY 4 (disorder)	Musculoskeletal Diseases; Congenital, Hereditary, and Neonatal Diseases and Abnormalities; Nervous System Diseases
EBI-12692564	O43186	R41W	no effect	match	Cone-rod dystrophy 2 (CORD2); Retinitis Pigmentosa	Eye Diseases; Congenital, Hereditary, and Neonatal Diseases and Abnormalities
EBI-12692591	P28358	M319K	no effect	match	Vertical Talus; Vertical talus, congenital (CVT)	Musculoskeletal Diseases; Congenital, Hereditary, and Neonatal Diseases and Abnormalities
EBI-12692606	P78337	E130K	disrupting	match	Clubfoot, congenital, with or without deficiency of long bones and/or mirror-image polydactyly (CCF); Congenital clubfoot	Musculoskeletal Diseases; Congenital, Hereditary, and Neonatal Diseases and Abnormalities
EBI-12692665	Q13485	R361C	no effect	match	JUVENILE POLYPOSIS/HEREDITARY HEMORRHAGIC TELANGIECTASIA SYNDROME (disorder); Juvenile polyposis syndrome; Juvenile polyposis syndrome (JPS); Neoplastic Syndromes, Hereditary	Cardiovascular Diseases; Congenital, Hereditary, and Neonatal Diseases and Abnormalities; Hemic and Lymphatic Diseases; Digestive System Diseases; Neoplasms
EBI-12692691	P28358	M319K	disrupting	match	Vertical Talus; Vertical talus, congenital (CVT)	Musculoskeletal Diseases; Congenital, Hereditary, and Neonatal Diseases and Abnormalities
EBI-12692713	P05549-5	R249G	disrupting	match	Branchio-Oculo-Facial Syndrome	Congenital, Hereditary, and Neonatal Diseases and Abnormalities
EBI-12692735	Q15319	L223P	disrupting	match	Deafness, Autosomal Dominant 15; Deafness, autosomal dominant, 15 (DFNA15)	Nervous System Diseases; Otorhinolaryngologic Diseases
EBI-12692739	Q15319	L289F	disrupting	match	Deafness, Autosomal Dominant 15; Deafness, autosomal dominant, 15 (DFNA15)	Nervous System Diseases; Otorhinolaryngologic Diseases
EBI-12692774	P23409	A90D	no effect	match	MYOPATHY, CENTRONUCLEAR, 3; Myopathy, centronuclear, 3 (CNM3)	Nervous System Diseases; Musculoskeletal Diseases
EBI-12692778	P23409	A112S	disrupting	match	MYOPATHY, CENTRONUCLEAR, 3; Myopathy, centronuclear, 3 (CNM3)	Nervous System Diseases; Musculoskeletal Diseases
EBI-12692795	Q9UBX0	Q6H	no effect	match	Kallmann Syndrome; Pituitary hormone deficiency, combined, 5 (CPHD5); Septo-Optic Dysplasia	Congenital, Hereditary, and Neonatal Diseases and Abnormalities; Endocrine System Diseases; Female Urogenital Diseases and Pregnancy Complications; Male Urogenital Diseases; Nervous System Diseases
EBI-12692799	Q9UBX0	I26T	no effect	match	Panhypopituitarism; Pituitary hormone deficiency, combined, 5 (CPHD5); Septo-Optic Dysplasia	Endocrine System Diseases; Nervous System Diseases; Congenital, Hereditary, and Neonatal Diseases and Abnormalities
EBI-12692807	Q9UBX0	R160C	disrupting	match	Septo-Optic Dysplasia; Septooptic dysplasia (SOD)	Nervous System Diseases; Congenital, Hereditary, and Neonatal Diseases and Abnormalities
EBI-12692822	Q969G2	R84C	no effect	match	PITUITARY HORMONE DEFICIENCY, COMBINED, 4; Pituitary hormone deficiency, combined, 4 (CPHD4)	Nervous System Diseases; Endocrine System Diseases; Musculoskeletal Diseases; Congenital, Hereditary, and Neonatal Diseases and Abnormalities
EBI-12692826	Q969G2	L190R	disrupting	match	PITUITARY HORMONE DEFICIENCY, COMBINED, 4; Pituitary hormone deficiency, combined, 4 (CPHD4)	Nervous System Diseases; Endocrine System Diseases; Musculoskeletal Diseases; Congenital, Hereditary, and Neonatal Diseases and Abnormalities
EBI-12692830	Q969G2	A210P	disrupting	match	PITUITARY HORMONE DEFICIENCY, COMBINED, 4; Pituitary hormone deficiency, combined, 4 (CPHD4)	Nervous System Diseases; Endocrine System Diseases; Musculoskeletal Diseases; Congenital, Hereditary, and Neonatal Diseases and Abnormalities
EBI-12692834	Q969G2	P389T	no effect	match	PITUITARY HORMONE DEFICIENCY, COMBINED, 4; Pituitary hormone deficiency, combined, 4 (CPHD4)	Nervous System Diseases; Endocrine System Diseases; Musculoskeletal Diseases; Congenital, Hereditary, and Neonatal Diseases and Abnormalities
EBI-12692867	Q9UBX0	Q6H	disrupting	match	Kallmann Syndrome; Pituitary hormone deficiency, combined, 5 (CPHD5); Septo-Optic Dysplasia	Congenital, Hereditary, and Neonatal Diseases and Abnormalities; Endocrine System Diseases; Female Urogenital Diseases and Pregnancy Complications; Male Urogenital Diseases; Nervous System Diseases
EBI-12692871	Q9UBX0	I26T	no effect	match	Panhypopituitarism; Pituitary hormone deficiency, combined, 5 (CPHD5); Septo-Optic Dysplasia	Endocrine System Diseases; Nervous System Diseases; Congenital, Hereditary, and Neonatal Diseases and Abnormalities
EBI-12692879	Q9UBX0	R160C	disrupting	match	Septo-Optic Dysplasia; Septooptic dysplasia (SOD)	Nervous System Diseases; Congenital, Hereditary, and Neonatal Diseases and Abnormalities
EBI-12692894	P28358	M319K	disrupting	match	Vertical Talus; Vertical talus, congenital (CVT)	Musculoskeletal Diseases; Congenital, Hereditary, and Neonatal Diseases and Abnormalities
EBI-12692909	Q969G2	R84C	disrupting	match	PITUITARY HORMONE DEFICIENCY, COMBINED, 4; Pituitary hormone deficiency, combined, 4 (CPHD4)	Nervous System Diseases; Endocrine System Diseases; Musculoskeletal Diseases; Congenital, Hereditary, and Neonatal Diseases and Abnormalities
EBI-12692913	Q969G2	L190R	disrupting	match	PITUITARY HORMONE DEFICIENCY, COMBINED, 4; Pituitary hormone deficiency, combined, 4 (CPHD4)	Nervous System Diseases; Endocrine System Diseases; Musculoskeletal Diseases; Congenital, Hereditary, and Neonatal Diseases and Abnormalities
EBI-12692917	Q969G2	A210P	disrupting	match	PITUITARY HORMONE DEFICIENCY, COMBINED, 4; Pituitary hormone deficiency, combined, 4 (CPHD4)	Nervous System Diseases; Endocrine System Diseases; Musculoskeletal Diseases; Congenital, Hereditary, and Neonatal Diseases and Abnormalities
EBI-12692921	Q969G2	P389T	no effect	match	PITUITARY HORMONE DEFICIENCY, COMBINED, 4; Pituitary hormone deficiency, combined, 4 (CPHD4)	Nervous System Diseases; Endocrine System Diseases; Musculoskeletal Diseases; Congenital, Hereditary, and Neonatal Diseases and Abnormalities
EBI-12692953	P23409	A90D	no effect	match	MYOPATHY, CENTRONUCLEAR, 3; Myopathy, centronuclear, 3 (CNM3)	Nervous System Diseases; Musculoskeletal Diseases
EBI-12692957	P23409	A112S	no effect	match	MYOPATHY, CENTRONUCLEAR, 3; Myopathy, centronuclear, 3 (CNM3)	Nervous System Diseases; Musculoskeletal Diseases
EBI-12693001	Q15583-2	S28C	disrupting	match	HOLOPROSENCEPHALY 4 (disorder)	Musculoskeletal Diseases; Congenital, Hereditary, and Neonatal Diseases and Abnormalities; Nervous System Diseases
EBI-12693013	Q15583-2	S162F	no effect	match	HOLOPROSENCEPHALY 4 (disorder)	Musculoskeletal Diseases; Congenital, Hereditary, and Neonatal Diseases and Abnormalities; Nervous System Diseases
EBI-12693050	Q13485	R361C	disrupting	match	JUVENILE POLYPOSIS/HEREDITARY HEMORRHAGIC TELANGIECTASIA SYNDROME (disorder); Juvenile polyposis syndrome; Juvenile polyposis syndrome (JPS); Neoplastic Syndromes, Hereditary	Cardiovascular Diseases; Congenital, Hereditary, and Neonatal Diseases and Abnormalities; Hemic and Lymphatic Diseases; Digestive System Diseases; Neoplasms
EBI-12693080	Q13485	R361C	disrupting	match	JUVENILE POLYPOSIS/HEREDITARY HEMORRHAGIC TELANGIECTASIA SYNDROME (disorder); Juvenile polyposis syndrome; Juvenile polyposis syndrome (JPS); Neoplastic Syndromes, Hereditary	Cardiovascular Diseases; Congenital, Hereditary, and Neonatal Diseases and Abnormalities; Hemic and Lymphatic Diseases; Digestive System Diseases; Neoplasms
EBI-12693105	Q969G2	R84C	causing	match	PITUITARY HORMONE DEFICIENCY, COMBINED, 4; Pituitary hormone deficiency, combined, 4 (CPHD4)	Nervous System Diseases; Endocrine System Diseases; Musculoskeletal Diseases; Congenital, Hereditary, and Neonatal Diseases and Abnormalities
EBI-12693164	Q9Y397	R148W	no effect	match	MENTAL RETARDATION, X-LINKED, SYNDROMIC, RAYMOND TYPE; Mental retardation, X-linked, syndromic, ZDHHC9-related (MRXSZ)	Congenital, Hereditary, and Neonatal Diseases and Abnormalities; Nervous System Diseases
EBI-12693168	Q9Y397	P150S	no effect	match	MENTAL RETARDATION, X-LINKED, SYNDROMIC, RAYMOND TYPE; Mental retardation, X-linked, syndromic, ZDHHC9-related (MRXSZ)	Congenital, Hereditary, and Neonatal Diseases and Abnormalities; Nervous System Diseases
EBI-12693216	Q9UBX0	Q6H	no effect	match	Kallmann Syndrome; Pituitary hormone deficiency, combined, 5 (CPHD5); Septo-Optic Dysplasia	Congenital, Hereditary, and Neonatal Diseases and Abnormalities; Endocrine System Diseases; Female Urogenital Diseases and Pregnancy Complications; Male Urogenital Diseases; Nervous System Diseases
EBI-12693220	Q9UBX0	I26T	no effect	match	Panhypopituitarism; Pituitary hormone deficiency, combined, 5 (CPHD5); Septo-Optic Dysplasia	Endocrine System Diseases; Nervous System Diseases; Congenital, Hereditary, and Neonatal Diseases and Abnormalities
EBI-12693228	Q9UBX0	R160C	disrupting	match	Septo-Optic Dysplasia; Septooptic dysplasia (SOD)	Nervous System Diseases; Congenital, Hereditary, and Neonatal Diseases and Abnormalities
EBI-12693243	Q969G2	R84C	disrupting	match	PITUITARY HORMONE DEFICIENCY, COMBINED, 4; Pituitary hormone deficiency, combined, 4 (CPHD4)	Nervous System Diseases; Endocrine System Diseases; Musculoskeletal Diseases; Congenital, Hereditary, and Neonatal Diseases and Abnormalities
EBI-12693247	Q969G2	L190R	disrupting	match	PITUITARY HORMONE DEFICIENCY, COMBINED, 4; Pituitary hormone deficiency, combined, 4 (CPHD4)	Nervous System Diseases; Endocrine System Diseases; Musculoskeletal Diseases; Congenital, Hereditary, and Neonatal Diseases and Abnormalities
EBI-12693251	Q969G2	A210P	disrupting	match	PITUITARY HORMONE DEFICIENCY, COMBINED, 4; Pituitary hormone deficiency, combined, 4 (CPHD4)	Nervous System Diseases; Endocrine System Diseases; Musculoskeletal Diseases; Congenital, Hereditary, and Neonatal Diseases and Abnormalities
EBI-12693255	Q969G2	P389T	no effect	match	PITUITARY HORMONE DEFICIENCY, COMBINED, 4; Pituitary hormone deficiency, combined, 4 (CPHD4)	Nervous System Diseases; Endocrine System Diseases; Musculoskeletal Diseases; Congenital, Hereditary, and Neonatal Diseases and Abnormalities
EBI-12693317	Q9Y397	R148W	causing	match	MENTAL RETARDATION, X-LINKED, SYNDROMIC, RAYMOND TYPE; Mental retardation, X-linked, syndromic, ZDHHC9-related (MRXSZ)	Congenital, Hereditary, and Neonatal Diseases and Abnormalities; Nervous System Diseases
EBI-12693395	O75603	R47L	no effect	match	Hypoparathyroidism familial isolated; Hypoparathyroidism, familial isolated (FIH)	Endocrine System Diseases
EBI-12693399	O75603	G63S	no effect	match	Hypoparathyroidism familial isolated; Hypoparathyroidism, familial isolated (FIH)	Endocrine System Diseases
EBI-12693414	Q13485	R361C	causing	match	JUVENILE POLYPOSIS/HEREDITARY HEMORRHAGIC TELANGIECTASIA SYNDROME (disorder); Juvenile polyposis syndrome; Juvenile polyposis syndrome (JPS); Neoplastic Syndromes, Hereditary	Cardiovascular Diseases; Congenital, Hereditary, and Neonatal Diseases and Abnormalities; Hemic and Lymphatic Diseases; Digestive System Diseases; Neoplasms
EBI-12693485	P05549-5	R249G	disrupting	match	Branchio-Oculo-Facial Syndrome	Congenital, Hereditary, and Neonatal Diseases and Abnormalities
EBI-12693506	P28358	M319K	disrupting	match	Vertical Talus; Vertical talus, congenital (CVT)	Musculoskeletal Diseases; Congenital, Hereditary, and Neonatal Diseases and Abnormalities
EBI-12693521	Q969G2	R84C	disrupting	match	PITUITARY HORMONE DEFICIENCY, COMBINED, 4; Pituitary hormone deficiency, combined, 4 (CPHD4)	Nervous System Diseases; Endocrine System Diseases; Musculoskeletal Diseases; Congenital, Hereditary, and Neonatal Diseases and Abnormalities
EBI-12693525	Q969G2	L190R	disrupting	match	PITUITARY HORMONE DEFICIENCY, COMBINED, 4; Pituitary hormone deficiency, combined, 4 (CPHD4)	Nervous System Diseases; Endocrine System Diseases; Musculoskeletal Diseases; Congenital, Hereditary, and Neonatal Diseases and Abnormalities
EBI-12693529	Q969G2	A210P	disrupting	match	PITUITARY HORMONE DEFICIENCY, COMBINED, 4; Pituitary hormone deficiency, combined, 4 (CPHD4)	Nervous System Diseases; Endocrine System Diseases; Musculoskeletal Diseases; Congenital, Hereditary, and Neonatal Diseases and Abnormalities
EBI-12693533	Q969G2	P389T	no effect	match	PITUITARY HORMONE DEFICIENCY, COMBINED, 4; Pituitary hormone deficiency, combined, 4 (CPHD4)	Nervous System Diseases; Endocrine System Diseases; Musculoskeletal Diseases; Congenital, Hereditary, and Neonatal Diseases and Abnormalities
EBI-12693566	P10828	A268G	no effect	match	Generalized thyroid hormone resistance (GTHR)	Endocrine System Diseases
EBI-12693578	P10828	P453H	no effect	match	Generalized thyroid hormone resistance (GTHR); THYROID HORMONE RESISTANCE, GENERALIZED, AUTOSOMAL DOMINANT	Endocrine System Diseases
EBI-12693610	Q9Y458	G118C	disrupting	match	CLEFT PALATE, X-LINKED; Cleft Palate with Ankyloglossia; Cleft palate with or without ankyloglossia, X-linked (CPX)	Congenital, Hereditary, and Neonatal Diseases and Abnormalities; Musculoskeletal Diseases; Stomatognathic Diseases
EBI-12693637	P05549-5	R249G	disrupting	match	Branchio-Oculo-Facial Syndrome	Congenital, Hereditary, and Neonatal Diseases and Abnormalities
EBI-12693659	P56693	S135T	disrupting	match	WAARDENBURG SYNDROME, TYPE IIE; Waardenburg syndrome 2E (WS2E)	Congenital, Hereditary, and Neonatal Diseases and Abnormalities
EBI-12693691	Q969G2	R84C	causing	match	PITUITARY HORMONE DEFICIENCY, COMBINED, 4; Pituitary hormone deficiency, combined, 4 (CPHD4)	Nervous System Diseases; Endocrine System Diseases; Musculoskeletal Diseases; Congenital, Hereditary, and Neonatal Diseases and Abnormalities
EBI-12693706	Q15319	L223P	disrupting	match	Deafness, Autosomal Dominant 15; Deafness, autosomal dominant, 15 (DFNA15)	Nervous System Diseases; Otorhinolaryngologic Diseases
EBI-12693710	Q15319	L289F	disrupting	match	Deafness, Autosomal Dominant 15; Deafness, autosomal dominant, 15 (DFNA15)	Nervous System Diseases; Otorhinolaryngologic Diseases
EBI-12693729	Q13485	R361C	no effect	match	JUVENILE POLYPOSIS/HEREDITARY HEMORRHAGIC TELANGIECTASIA SYNDROME (disorder); Juvenile polyposis syndrome; Juvenile polyposis syndrome (JPS); Neoplastic Syndromes, Hereditary	Cardiovascular Diseases; Congenital, Hereditary, and Neonatal Diseases and Abnormalities; Hemic and Lymphatic Diseases; Digestive System Diseases; Neoplasms
EBI-12693796	Q9Y397	R148W	no effect	match	MENTAL RETARDATION, X-LINKED, SYNDROMIC, RAYMOND TYPE; Mental retardation, X-linked, syndromic, ZDHHC9-related (MRXSZ)	Congenital, Hereditary, and Neonatal Diseases and Abnormalities; Nervous System Diseases
EBI-12693800	Q9Y397	P150S	no effect	match	MENTAL RETARDATION, X-LINKED, SYNDROMIC, RAYMOND TYPE; Mental retardation, X-linked, syndromic, ZDHHC9-related (MRXSZ)	Congenital, Hereditary, and Neonatal Diseases and Abnormalities; Nervous System Diseases
EBI-12693836	O75603	R47L	no effect	match	Hypoparathyroidism familial isolated; Hypoparathyroidism, familial isolated (FIH)	Endocrine System Diseases
EBI-12693840	O75603	G63S	no effect	match	Hypoparathyroidism familial isolated; Hypoparathyroidism, familial isolated (FIH)	Endocrine System Diseases
EBI-12693859	Q13485	R361C	no effect	match	JUVENILE POLYPOSIS/HEREDITARY HEMORRHAGIC TELANGIECTASIA SYNDROME (disorder); Juvenile polyposis syndrome; Juvenile polyposis syndrome (JPS); Neoplastic Syndromes, Hereditary	Cardiovascular Diseases; Congenital, Hereditary, and Neonatal Diseases and Abnormalities; Hemic and Lymphatic Diseases; Digestive System Diseases; Neoplasms
EBI-12693911	Q9Y397	R148W	no effect	match	MENTAL RETARDATION, X-LINKED, SYNDROMIC, RAYMOND TYPE; Mental retardation, X-linked, syndromic, ZDHHC9-related (MRXSZ)	Congenital, Hereditary, and Neonatal Diseases and Abnormalities; Nervous System Diseases
EBI-12693915	Q9Y397	P150S	no effect	match	MENTAL RETARDATION, X-LINKED, SYNDROMIC, RAYMOND TYPE; Mental retardation, X-linked, syndromic, ZDHHC9-related (MRXSZ)	Congenital, Hereditary, and Neonatal Diseases and Abnormalities; Nervous System Diseases
EBI-12693984	Q13485	R361C	disrupting	match	JUVENILE POLYPOSIS/HEREDITARY HEMORRHAGIC TELANGIECTASIA SYNDROME (disorder); Juvenile polyposis syndrome; Juvenile polyposis syndrome (JPS); Neoplastic Syndromes, Hereditary	Cardiovascular Diseases; Congenital, Hereditary, and Neonatal Diseases and Abnormalities; Hemic and Lymphatic Diseases; Digestive System Diseases; Neoplasms
EBI-12694011	P05549-5	R249G	disrupting	match	Branchio-Oculo-Facial Syndrome	Congenital, Hereditary, and Neonatal Diseases and Abnormalities
EBI-12694055	Q13485	R361C	no effect	match	JUVENILE POLYPOSIS/HEREDITARY HEMORRHAGIC TELANGIECTASIA SYNDROME (disorder); Juvenile polyposis syndrome; Juvenile polyposis syndrome (JPS); Neoplastic Syndromes, Hereditary	Cardiovascular Diseases; Congenital, Hereditary, and Neonatal Diseases and Abnormalities; Hemic and Lymphatic Diseases; Digestive System Diseases; Neoplasms
EBI-12694099	Q15583-2	S162F	causing	match	HOLOPROSENCEPHALY 4 (disorder)	Musculoskeletal Diseases; Congenital, Hereditary, and Neonatal Diseases and Abnormalities; Nervous System Diseases
EBI-12694117	Q969G2	R84C	disrupting	match	PITUITARY HORMONE DEFICIENCY, COMBINED, 4; Pituitary hormone deficiency, combined, 4 (CPHD4)	Nervous System Diseases; Endocrine System Diseases; Musculoskeletal Diseases; Congenital, Hereditary, and Neonatal Diseases and Abnormalities
EBI-12694121	Q969G2	L190R	disrupting	match	PITUITARY HORMONE DEFICIENCY, COMBINED, 4; Pituitary hormone deficiency, combined, 4 (CPHD4)	Nervous System Diseases; Endocrine System Diseases; Musculoskeletal Diseases; Congenital, Hereditary, and Neonatal Diseases and Abnormalities
EBI-12694125	Q969G2	A210P	disrupting	match	PITUITARY HORMONE DEFICIENCY, COMBINED, 4; Pituitary hormone deficiency, combined, 4 (CPHD4)	Nervous System Diseases; Endocrine System Diseases; Musculoskeletal Diseases; Congenital, Hereditary, and Neonatal Diseases and Abnormalities
EBI-12694129	Q969G2	P389T	disrupting	match	PITUITARY HORMONE DEFICIENCY, COMBINED, 4; Pituitary hormone deficiency, combined, 4 (CPHD4)	Nervous System Diseases; Endocrine System Diseases; Musculoskeletal Diseases; Congenital, Hereditary, and Neonatal Diseases and Abnormalities
EBI-12694146	Q15583-2	S28C	disrupting	match	HOLOPROSENCEPHALY 4 (disorder)	Musculoskeletal Diseases; Congenital, Hereditary, and Neonatal Diseases and Abnormalities; Nervous System Diseases
EBI-12694158	Q15583-2	S162F	no effect	match	HOLOPROSENCEPHALY 4 (disorder)	Musculoskeletal Diseases; Congenital, Hereditary, and Neonatal Diseases and Abnormalities; Nervous System Diseases
EBI-12694176	Q15583-2	S28C	disrupting	match	HOLOPROSENCEPHALY 4 (disorder)	Musculoskeletal Diseases; Congenital, Hereditary, and Neonatal Diseases and Abnormalities; Nervous System Diseases
EBI-12694188	Q15583-2	S162F	no effect	match	HOLOPROSENCEPHALY 4 (disorder)	Musculoskeletal Diseases; Congenital, Hereditary, and Neonatal Diseases and Abnormalities; Nervous System Diseases
EBI-12694206	Q9UBX0	Q6H	no effect	match	Kallmann Syndrome; Pituitary hormone deficiency, combined, 5 (CPHD5); Septo-Optic Dysplasia	Congenital, Hereditary, and Neonatal Diseases and Abnormalities; Endocrine System Diseases; Female Urogenital Diseases and Pregnancy Complications; Male Urogenital Diseases; Nervous System Diseases
EBI-12694210	Q9UBX0	I26T	disrupting	match	Panhypopituitarism; Pituitary hormone deficiency, combined, 5 (CPHD5); Septo-Optic Dysplasia	Endocrine System Diseases; Nervous System Diseases; Congenital, Hereditary, and Neonatal Diseases and Abnormalities
EBI-12694218	Q9UBX0	R160C	disrupting	match	Septo-Optic Dysplasia; Septooptic dysplasia (SOD)	Nervous System Diseases; Congenital, Hereditary, and Neonatal Diseases and Abnormalities
EBI-12694233	Q969G2	R84C	disrupting	match	PITUITARY HORMONE DEFICIENCY, COMBINED, 4; Pituitary hormone deficiency, combined, 4 (CPHD4)	Nervous System Diseases; Endocrine System Diseases; Musculoskeletal Diseases; Congenital, Hereditary, and Neonatal Diseases and Abnormalities
EBI-12694237	Q969G2	L190R	disrupting	match	PITUITARY HORMONE DEFICIENCY, COMBINED, 4; Pituitary hormone deficiency, combined, 4 (CPHD4)	Nervous System Diseases; Endocrine System Diseases; Musculoskeletal Diseases; Congenital, Hereditary, and Neonatal Diseases and Abnormalities
EBI-12694241	Q969G2	A210P	disrupting	match	PITUITARY HORMONE DEFICIENCY, COMBINED, 4; Pituitary hormone deficiency, combined, 4 (CPHD4)	Nervous System Diseases; Endocrine System Diseases; Musculoskeletal Diseases; Congenital, Hereditary, and Neonatal Diseases and Abnormalities
EBI-12694245	Q969G2	P389T	no effect	match	PITUITARY HORMONE DEFICIENCY, COMBINED, 4; Pituitary hormone deficiency, combined, 4 (CPHD4)	Nervous System Diseases; Endocrine System Diseases; Musculoskeletal Diseases; Congenital, Hereditary, and Neonatal Diseases and Abnormalities
EBI-12694286	P10828	A268G	no effect	match	Generalized thyroid hormone resistance (GTHR)	Endocrine System Diseases
EBI-12694298	P10828	P453H	no effect	match	Generalized thyroid hormone resistance (GTHR); THYROID HORMONE RESISTANCE, GENERALIZED, AUTOSOMAL DOMINANT	Endocrine System Diseases
EBI-12694316	P28358	M319K	disrupting	match	Vertical Talus; Vertical talus, congenital (CVT)	Musculoskeletal Diseases; Congenital, Hereditary, and Neonatal Diseases and Abnormalities
EBI-12694348	O75603	R47L	causing	match	Hypoparathyroidism familial isolated; Hypoparathyroidism, familial isolated (FIH)	Endocrine System Diseases
EBI-12694352	O75603	G63S	causing	match	Hypoparathyroidism familial isolated; Hypoparathyroidism, familial isolated (FIH)	Endocrine System Diseases
EBI-12694371	P05549-5	R249G	disrupting	match	Branchio-Oculo-Facial Syndrome	Congenital, Hereditary, and Neonatal Diseases and Abnormalities
EBI-12694393	P10828	P453H	causing	match	Generalized thyroid hormone resistance (GTHR); THYROID HORMONE RESISTANCE, GENERALIZED, AUTOSOMAL DOMINANT	Endocrine System Diseases
EBI-12694461	P56693	S135T	no effect	match	WAARDENBURG SYNDROME, TYPE IIE; Waardenburg syndrome 2E (WS2E)	Congenital, Hereditary, and Neonatal Diseases and Abnormalities
EBI-12694476	Q15583-2	S28C	disrupting	match	HOLOPROSENCEPHALY 4 (disorder)	Musculoskeletal Diseases; Congenital, Hereditary, and Neonatal Diseases and Abnormalities; Nervous System Diseases
EBI-12694488	Q15583-2	S162F	no effect	match	HOLOPROSENCEPHALY 4 (disorder)	Musculoskeletal Diseases; Congenital, Hereditary, and Neonatal Diseases and Abnormalities; Nervous System Diseases
EBI-12694577	P05549-5	R249G	disrupting	match	Branchio-Oculo-Facial Syndrome	Congenital, Hereditary, and Neonatal Diseases and Abnormalities
EBI-12694599	Q969G2	R84C	disrupting	match	PITUITARY HORMONE DEFICIENCY, COMBINED, 4; Pituitary hormone deficiency, combined, 4 (CPHD4)	Nervous System Diseases; Endocrine System Diseases; Musculoskeletal Diseases; Congenital, Hereditary, and Neonatal Diseases and Abnormalities
EBI-12694603	Q969G2	L190R	disrupting	match	PITUITARY HORMONE DEFICIENCY, COMBINED, 4; Pituitary hormone deficiency, combined, 4 (CPHD4)	Nervous System Diseases; Endocrine System Diseases; Musculoskeletal Diseases; Congenital, Hereditary, and Neonatal Diseases and Abnormalities
EBI-12694607	Q969G2	A210P	disrupting	match	PITUITARY HORMONE DEFICIENCY, COMBINED, 4; Pituitary hormone deficiency, combined, 4 (CPHD4)	Nervous System Diseases; Endocrine System Diseases; Musculoskeletal Diseases; Congenital, Hereditary, and Neonatal Diseases and Abnormalities
EBI-12694611	Q969G2	P389T	no effect	match	PITUITARY HORMONE DEFICIENCY, COMBINED, 4; Pituitary hormone deficiency, combined, 4 (CPHD4)	Nervous System Diseases; Endocrine System Diseases; Musculoskeletal Diseases; Congenital, Hereditary, and Neonatal Diseases and Abnormalities
EBI-12694651	P10828	A268G	no effect	match	Generalized thyroid hormone resistance (GTHR)	Endocrine System Diseases
EBI-12694663	P10828	P453H	no effect	match	Generalized thyroid hormone resistance (GTHR); THYROID HORMONE RESISTANCE, GENERALIZED, AUTOSOMAL DOMINANT	Endocrine System Diseases
EBI-12694683	O15409	R553H	disrupting	match	Apraxia, Developmental Verbal; Speech and language disorder; Speech-language disorder 1 (SPCH1)	Behavior and Behavior Mechanisms; Nervous System Diseases
EBI-12694698	P56693	S135T	causing	match	WAARDENBURG SYNDROME, TYPE IIE; Waardenburg syndrome 2E (WS2E)	Congenital, Hereditary, and Neonatal Diseases and Abnormalities
EBI-12694716	P23409	A90D	no effect	match	MYOPATHY, CENTRONUCLEAR, 3; Myopathy, centronuclear, 3 (CNM3)	Nervous System Diseases; Musculoskeletal Diseases
EBI-12694720	P23409	A112S	disrupting	match	MYOPATHY, CENTRONUCLEAR, 3; Myopathy, centronuclear, 3 (CNM3)	Nervous System Diseases; Musculoskeletal Diseases
EBI-12694752	Q9Y397	R148W	no effect	match	MENTAL RETARDATION, X-LINKED, SYNDROMIC, RAYMOND TYPE; Mental retardation, X-linked, syndromic, ZDHHC9-related (MRXSZ)	Congenital, Hereditary, and Neonatal Diseases and Abnormalities; Nervous System Diseases
EBI-12694756	Q9Y397	P150S	no effect	match	MENTAL RETARDATION, X-LINKED, SYNDROMIC, RAYMOND TYPE; Mental retardation, X-linked, syndromic, ZDHHC9-related (MRXSZ)	Congenital, Hereditary, and Neonatal Diseases and Abnormalities; Nervous System Diseases
EBI-12694774	Q15583-2	S28C	disrupting	match	HOLOPROSENCEPHALY 4 (disorder)	Musculoskeletal Diseases; Congenital, Hereditary, and Neonatal Diseases and Abnormalities; Nervous System Diseases
EBI-12694786	Q15583-2	S162F	no effect	match	HOLOPROSENCEPHALY 4 (disorder)	Musculoskeletal Diseases; Congenital, Hereditary, and Neonatal Diseases and Abnormalities; Nervous System Diseases
EBI-12694808	P05549-5	R249G	disrupting	match	Branchio-Oculo-Facial Syndrome	Congenital, Hereditary, and Neonatal Diseases and Abnormalities
EBI-12694830	Q15583-2	S28C	disrupting	match	HOLOPROSENCEPHALY 4 (disorder)	Musculoskeletal Diseases; Congenital, Hereditary, and Neonatal Diseases and Abnormalities; Nervous System Diseases
EBI-12694842	Q15583-2	S162F	no effect	match	HOLOPROSENCEPHALY 4 (disorder)	Musculoskeletal Diseases; Congenital, Hereditary, and Neonatal Diseases and Abnormalities; Nervous System Diseases
EBI-12694860	P23409	A90D	no effect	match	MYOPATHY, CENTRONUCLEAR, 3; Myopathy, centronuclear, 3 (CNM3)	Nervous System Diseases; Musculoskeletal Diseases
EBI-12694864	P23409	A112S	disrupting	match	MYOPATHY, CENTRONUCLEAR, 3; Myopathy, centronuclear, 3 (CNM3)	Nervous System Diseases; Musculoskeletal Diseases
EBI-12694908	Q15583-2	S162F	causing	match	HOLOPROSENCEPHALY 4 (disorder)	Musculoskeletal Diseases; Congenital, Hereditary, and Neonatal Diseases and Abnormalities; Nervous System Diseases
EBI-12694927	P37231	P113Q	no effect	match	Diabetes; Diabetes Mellitus; Diabetes Mellitus, Non-Insulin-Dependent; Obesity; Obesity, Morbid	Nutritional and Metabolic Diseases; Endocrine System Diseases
EBI-12694935	P37231	V318M	no effect	match	DYSFUNCTION - SKIN DISORDERS; Endothelial dysfunction; Familial Partial Lipodystrophy, Type 3; Lipodystrophy	Skin and Connective Tissue Diseases; Cardiovascular Diseases; Nutritional and Metabolic Diseases
EBI-12694995	Q969G2	R84C	disrupting	match	PITUITARY HORMONE DEFICIENCY, COMBINED, 4; Pituitary hormone deficiency, combined, 4 (CPHD4)	Nervous System Diseases; Endocrine System Diseases; Musculoskeletal Diseases; Congenital, Hereditary, and Neonatal Diseases and Abnormalities
EBI-12694999	Q969G2	L190R	disrupting	match	PITUITARY HORMONE DEFICIENCY, COMBINED, 4; Pituitary hormone deficiency, combined, 4 (CPHD4)	Nervous System Diseases; Endocrine System Diseases; Musculoskeletal Diseases; Congenital, Hereditary, and Neonatal Diseases and Abnormalities
EBI-12695003	Q969G2	A210P	disrupting	match	PITUITARY HORMONE DEFICIENCY, COMBINED, 4; Pituitary hormone deficiency, combined, 4 (CPHD4)	Nervous System Diseases; Endocrine System Diseases; Musculoskeletal Diseases; Congenital, Hereditary, and Neonatal Diseases and Abnormalities
EBI-12695007	Q969G2	P389T	no effect	match	PITUITARY HORMONE DEFICIENCY, COMBINED, 4; Pituitary hormone deficiency, combined, 4 (CPHD4)	Nervous System Diseases; Endocrine System Diseases; Musculoskeletal Diseases; Congenital, Hereditary, and Neonatal Diseases and Abnormalities
EBI-12695026	P05549-5	R249G	disrupting	match	Branchio-Oculo-Facial Syndrome	Congenital, Hereditary, and Neonatal Diseases and Abnormalities
EBI-12695063	O75603	G63S	causing	match	Hypoparathyroidism familial isolated; Hypoparathyroidism, familial isolated (FIH)	Endocrine System Diseases
EBI-12695078	Q969G2	R84C	causing	match	PITUITARY HORMONE DEFICIENCY, COMBINED, 4; Pituitary hormone deficiency, combined, 4 (CPHD4)	Nervous System Diseases; Endocrine System Diseases; Musculoskeletal Diseases; Congenital, Hereditary, and Neonatal Diseases and Abnormalities
EBI-12695093	P23409	A90D	causing	match	MYOPATHY, CENTRONUCLEAR, 3; Myopathy, centronuclear, 3 (CNM3)	Nervous System Diseases; Musculoskeletal Diseases
EBI-12695152	Q9Y397	R148W	causing	match	MENTAL RETARDATION, X-LINKED, SYNDROMIC, RAYMOND TYPE; Mental retardation, X-linked, syndromic, ZDHHC9-related (MRXSZ)	Congenital, Hereditary, and Neonatal Diseases and Abnormalities; Nervous System Diseases
EBI-12695156	Q9Y397	P150S	causing	match	MENTAL RETARDATION, X-LINKED, SYNDROMIC, RAYMOND TYPE; Mental retardation, X-linked, syndromic, ZDHHC9-related (MRXSZ)	Congenital, Hereditary, and Neonatal Diseases and Abnormalities; Nervous System Diseases
EBI-12695281	P78337	E130K	disrupting	match	Clubfoot, congenital, with or without deficiency of long bones and/or mirror-image polydactyly (CCF); Congenital clubfoot	Musculoskeletal Diseases; Congenital, Hereditary, and Neonatal Diseases and Abnormalities
EBI-12695299	Q15583-2	S28C	disrupting	match	HOLOPROSENCEPHALY 4 (disorder)	Musculoskeletal Diseases; Congenital, Hereditary, and Neonatal Diseases and Abnormalities; Nervous System Diseases
EBI-12695311	Q15583-2	S162F	no effect	match	HOLOPROSENCEPHALY 4 (disorder)	Musculoskeletal Diseases; Congenital, Hereditary, and Neonatal Diseases and Abnormalities; Nervous System Diseases
EBI-12695329	P28358	M319K	disrupting	match	Vertical Talus; Vertical talus, congenital (CVT)	Musculoskeletal Diseases; Congenital, Hereditary, and Neonatal Diseases and Abnormalities
EBI-12695344	Q969G2	R84C	disrupting	match	PITUITARY HORMONE DEFICIENCY, COMBINED, 4; Pituitary hormone deficiency, combined, 4 (CPHD4)	Nervous System Diseases; Endocrine System Diseases; Musculoskeletal Diseases; Congenital, Hereditary, and Neonatal Diseases and Abnormalities
EBI-12695348	Q969G2	L190R	disrupting	match	PITUITARY HORMONE DEFICIENCY, COMBINED, 4; Pituitary hormone deficiency, combined, 4 (CPHD4)	Nervous System Diseases; Endocrine System Diseases; Musculoskeletal Diseases; Congenital, Hereditary, and Neonatal Diseases and Abnormalities
EBI-12695352	Q969G2	A210P	disrupting	match	PITUITARY HORMONE DEFICIENCY, COMBINED, 4; Pituitary hormone deficiency, combined, 4 (CPHD4)	Nervous System Diseases; Endocrine System Diseases; Musculoskeletal Diseases; Congenital, Hereditary, and Neonatal Diseases and Abnormalities
EBI-12695356	Q969G2	P389T	no effect	match	PITUITARY HORMONE DEFICIENCY, COMBINED, 4; Pituitary hormone deficiency, combined, 4 (CPHD4)	Nervous System Diseases; Endocrine System Diseases; Musculoskeletal Diseases; Congenital, Hereditary, and Neonatal Diseases and Abnormalities
EBI-12695371	Q15319	L223P	disrupting	match	Deafness, Autosomal Dominant 15; Deafness, autosomal dominant, 15 (DFNA15)	Nervous System Diseases; Otorhinolaryngologic Diseases
EBI-12695375	Q15319	L289F	disrupting	match	Deafness, Autosomal Dominant 15; Deafness, autosomal dominant, 15 (DFNA15)	Nervous System Diseases; Otorhinolaryngologic Diseases
EBI-12695407	Q9Y397	R148W	no effect	match	MENTAL RETARDATION, X-LINKED, SYNDROMIC, RAYMOND TYPE; Mental retardation, X-linked, syndromic, ZDHHC9-related (MRXSZ)	Congenital, Hereditary, and Neonatal Diseases and Abnormalities; Nervous System Diseases
EBI-12695411	Q9Y397	P150S	no effect	match	MENTAL RETARDATION, X-LINKED, SYNDROMIC, RAYMOND TYPE; Mental retardation, X-linked, syndromic, ZDHHC9-related (MRXSZ)	Congenital, Hereditary, and Neonatal Diseases and Abnormalities; Nervous System Diseases
EBI-12695429	Q9UBX0	Q6H	no effect	match	Kallmann Syndrome; Pituitary hormone deficiency, combined, 5 (CPHD5); Septo-Optic Dysplasia	Congenital, Hereditary, and Neonatal Diseases and Abnormalities; Endocrine System Diseases; Female Urogenital Diseases and Pregnancy Complications; Male Urogenital Diseases; Nervous System Diseases
EBI-12695433	Q9UBX0	I26T	no effect	match	Panhypopituitarism; Pituitary hormone deficiency, combined, 5 (CPHD5); Septo-Optic Dysplasia	Endocrine System Diseases; Nervous System Diseases; Congenital, Hereditary, and Neonatal Diseases and Abnormalities
EBI-12695441	Q9UBX0	R160C	disrupting	match	Septo-Optic Dysplasia; Septooptic dysplasia (SOD)	Nervous System Diseases; Congenital, Hereditary, and Neonatal Diseases and Abnormalities
EBI-12695456	P28358	M319K	disrupting	match	Vertical Talus; Vertical talus, congenital (CVT)	Musculoskeletal Diseases; Congenital, Hereditary, and Neonatal Diseases and Abnormalities
EBI-12695471	Q15319	L223P	disrupting	match	Deafness, Autosomal Dominant 15; Deafness, autosomal dominant, 15 (DFNA15)	Nervous System Diseases; Otorhinolaryngologic Diseases
EBI-12695475	Q15319	L289F	disrupting	match	Deafness, Autosomal Dominant 15; Deafness, autosomal dominant, 15 (DFNA15)	Nervous System Diseases; Otorhinolaryngologic Diseases
EBI-12695497	Q13485	R361C	no effect	match	JUVENILE POLYPOSIS/HEREDITARY HEMORRHAGIC TELANGIECTASIA SYNDROME (disorder); Juvenile polyposis syndrome; Juvenile polyposis syndrome (JPS); Neoplastic Syndromes, Hereditary	Cardiovascular Diseases; Congenital, Hereditary, and Neonatal Diseases and Abnormalities; Hemic and Lymphatic Diseases; Digestive System Diseases; Neoplasms
EBI-12695541	P05549-5	R249G	disrupting	match	Branchio-Oculo-Facial Syndrome	Congenital, Hereditary, and Neonatal Diseases and Abnormalities
EBI-12695563	P23409	A90D	no effect	match	MYOPATHY, CENTRONUCLEAR, 3; Myopathy, centronuclear, 3 (CNM3)	Nervous System Diseases; Musculoskeletal Diseases
EBI-12695567	P23409	A112S	disrupting	match	MYOPATHY, CENTRONUCLEAR, 3; Myopathy, centronuclear, 3 (CNM3)	Nervous System Diseases; Musculoskeletal Diseases
EBI-12695611	P10828	A268G	disrupting	match	Generalized thyroid hormone resistance (GTHR)	Endocrine System Diseases
EBI-12695623	P10828	P453H	no effect	match	Generalized thyroid hormone resistance (GTHR); THYROID HORMONE RESISTANCE, GENERALIZED, AUTOSOMAL DOMINANT	Endocrine System Diseases
EBI-12695645	Q13485	R361C	disrupting	match	JUVENILE POLYPOSIS/HEREDITARY HEMORRHAGIC TELANGIECTASIA SYNDROME (disorder); Juvenile polyposis syndrome; Juvenile polyposis syndrome (JPS); Neoplastic Syndromes, Hereditary	Cardiovascular Diseases; Congenital, Hereditary, and Neonatal Diseases and Abnormalities; Hemic and Lymphatic Diseases; Digestive System Diseases; Neoplasms
EBI-12703488	Q8N5M1	W94R	disrupting	match	MITOCHONDRIAL COMPLEX V (ATP SYNTHASE) DEFICIENCY, ATPAF2 TYPE; MITOCHONDRIAL COMPLEX V (ATP SYNTHASE) DEFICIENCY, NUCLEAR TYPE 1; Mitochondrial complex V deficiency, nuclear 1 (MC5DN1)	Nutritional and Metabolic Diseases; Musculoskeletal Diseases; Nervous System Diseases
EBI-12703504	P53673	L69P	disrupting	match	CATARACT 23; Cataract 23, multiple types (CTRCT23); Cataract, Lamellar 2	Eye Diseases
EBI-12703508	P53673	F94S	disrupting	match	CATARACT 23; Cataract 23, multiple types (CTRCT23); Cataract, Lamellar 2	Eye Diseases
EBI-12703528	Q5JVL4	P77T	disrupting	match	Epilepsy; Juvenile myoclonic epilepsy 1 (EJM1); Myoclonic Epilepsy, Juvenile	Nervous System Diseases
EBI-12703532	Q5JVL4	R221H	disrupting	match	Epilepsy; Juvenile myoclonic epilepsy 1 (EJM1); Myoclonic Epilepsy, Juvenile	Nervous System Diseases
EBI-12703564	O75771	E233G	disrupting	match	Breast Cancer, Familial; Breast Carcinoma; Malignant neoplasm of breast	Neoplasms; Skin and Connective Tissue Diseases
EBI-12703584	Q7LG56	W64R	disrupting	match	MITOCHONDRIAL DNA DEPLETION SYNDROME 8A (ENCEPHALOMYOPATHIC TYPE WITH RENAL TUBULOPATHY); Mitochondrial DNA depletion syndrome 8A (MTDPS8A)	Nervous System Diseases; Musculoskeletal Diseases; Digestive System Diseases; Nutritional and Metabolic Diseases
EBI-12703588	Q7LG56	C236F	no effect	match	MITOCHONDRIAL DNA DEPLETION SYNDROME 8A (ENCEPHALOMYOPATHIC TYPE WITH RENAL TUBULOPATHY); Mitochondrial DNA depletion syndrome 8A (MTDPS8A)	Nervous System Diseases; Musculoskeletal Diseases; Digestive System Diseases; Nutritional and Metabolic Diseases
EBI-12703620	P28799	A9D	disrupting	match	Dysarthria; FRONTOTEMPORAL LOBAR DEGENERATION WITH TDP43 INCLUSIONS, GRN-RELATED; Frontotemporal Lobar Degeneration; Stuttering; Ubiquitin-positive frontotemporal dementia (UP-FTD)	Nervous System Diseases; Nutritional and Metabolic Diseases; Mental Disorders
EBI-12703664	Q92851-4	V410I	disrupting	match	Autoimmune Lymphoproliferative Syndrome; Breast Cancer, Familial; Breast Carcinoma; Carcinogenesis; Leukoplakia; Lip and Oral Cavity Carcinoma; Malignant neoplasm of breast; Malignant neoplasm of mouth; Malignant neoplasm of ovary; Ovarian Carcinoma	Immune System Diseases; Congenital, Hereditary, and Neonatal Diseases and Abnormalities; Hemic and Lymphatic Diseases; Neoplasms; Skin and Connective Tissue Diseases; Stomatognathic Diseases; Endocrine System Diseases; Female Urogenital Diseases and Pregnancy Complications
EBI-12703700	Q96CV9	E50K	no effect	match	GLAUCOMA 1, OPEN ANGLE, E; Glaucoma; Glaucoma 1, open angle, E (GLC1E); Glaucoma, Primary Open Angle; Intraocular pressure disorder; Low Tension Glaucoma; Myxoid cyst; Synovial Cyst	Eye Diseases; Skin and Connective Tissue Diseases; Neoplasms
EBI-12703748	Q7Z2E3-7	A198V	no effect	match	ATAXIA, EARLY-ONSET, WITH OCULOMOTOR APRAXIA AND HYPOALBUMINEMIA	Nervous System Diseases; Behavior and Behavior Mechanisms; Hemic and Lymphatic Diseases
EBI-12703812	Q9BSI4	P236S	disrupting	match	DYSKERATOSIS CONGENITA, AUTOSOMAL DOMINANT; REVESZ SYNDROME (disorder)	Congenital, Hereditary, and Neonatal Diseases and Abnormalities; Skin and Connective Tissue Diseases; Musculoskeletal Diseases; Nutritional and Metabolic Diseases
EBI-12703816	Q9BSI4	S245Y	no effect	match	DYSKERATOSIS CONGENITA, AUTOSOMAL DOMINANT; REVESZ SYNDROME (disorder)	Congenital, Hereditary, and Neonatal Diseases and Abnormalities; Skin and Connective Tissue Diseases; Musculoskeletal Diseases; Nutritional and Metabolic Diseases
EBI-12703820	Q9BSI4	E281K	no effect	match	DYSKERATOSIS CONGENITA, AUTOSOMAL DOMINANT; REVESZ SYNDROME (disorder)	Congenital, Hereditary, and Neonatal Diseases and Abnormalities; Skin and Connective Tissue Diseases; Musculoskeletal Diseases; Nutritional and Metabolic Diseases
EBI-12703836	O75603	R47L	disrupting	match	Hypoparathyroidism familial isolated; Hypoparathyroidism, familial isolated (FIH)	Endocrine System Diseases
EBI-12703840	O75603	G63S	disrupting	match	Hypoparathyroidism familial isolated; Hypoparathyroidism, familial isolated (FIH)	Endocrine System Diseases
EBI-12703860	Q8N5M1	W94R	disrupting	match	MITOCHONDRIAL COMPLEX V (ATP SYNTHASE) DEFICIENCY, ATPAF2 TYPE; MITOCHONDRIAL COMPLEX V (ATP SYNTHASE) DEFICIENCY, NUCLEAR TYPE 1; Mitochondrial complex V deficiency, nuclear 1 (MC5DN1)	Nutritional and Metabolic Diseases; Musculoskeletal Diseases; Nervous System Diseases
EBI-12703900	O15344	C266R	no effect	match	Opitz GBBB syndrome 1 (GBBB1)	Musculoskeletal Diseases; Male Urogenital Diseases; Female Urogenital Diseases and Pregnancy Complications; Congenital, Hereditary, and Neonatal Diseases and Abnormalities
EBI-12703908	O15344	L626P	no effect	match	Opitz GBBB Syndrome, X-Linked; Opitz GBBB syndrome 1 (GBBB1)	Stomatognathic Diseases; Congenital, Hereditary, and Neonatal Diseases and Abnormalities; Male Urogenital Diseases; Musculoskeletal Diseases; Female Urogenital Diseases and Pregnancy Complications
EBI-12703930	O43395	P493S	no effect	match	Retinitis Pigmentosa 18; Retinitis pigmentosa 18 (RP18)	Congenital, Hereditary, and Neonatal Diseases and Abnormalities; Eye Diseases
EBI-12703934	O43395	T494M	no effect	match	Retinitis Pigmentosa 18; Retinitis pigmentosa 18 (RP18)	Congenital, Hereditary, and Neonatal Diseases and Abnormalities; Eye Diseases
EBI-12703970	P28799	A9D	disrupting	match	Dysarthria; FRONTOTEMPORAL LOBAR DEGENERATION WITH TDP43 INCLUSIONS, GRN-RELATED; Frontotemporal Lobar Degeneration; Stuttering; Ubiquitin-positive frontotemporal dementia (UP-FTD)	Nervous System Diseases; Nutritional and Metabolic Diseases; Mental Disorders
EBI-12703998	P36955	T72M	no effect	match	Age related macular degeneration	Eye Diseases
EBI-12704014	P35219	S100P	disrupting	match	Ataxia; Cerebellar Ataxia; Cerebellar Ataxia, Mental Retardation, And Dysequilibrium Syndrome 3; Cerebellar ataxia, mental retardation, and dysequilibrium syndrome 3 (CMARQ3); Dystonia; Dystonia Disorders	Nervous System Diseases; Behavior and Behavior Mechanisms; Mental Disorders
EBI-12704030	P04264	L161P	causing	match	Epidermolytic hyperkeratosis (EHK); Hyperkeratosis, Epidermolytic	Congenital, Hereditary, and Neonatal Diseases and Abnormalities; Skin and Connective Tissue Diseases
EBI-12704082	P02792	A96T	disrupting	match	Neurodegeneration with brain iron accumulation 3 (NBIA3); Neuroferritinopathy; Nonorganic psychosis; Parkinsonian Disorders; Psychotic Disorders	Nervous System Diseases; Nutritional and Metabolic Diseases; Mental Disorders
EBI-12704102	Q8N5M1	W94R	disrupting	match	MITOCHONDRIAL COMPLEX V (ATP SYNTHASE) DEFICIENCY, ATPAF2 TYPE; MITOCHONDRIAL COMPLEX V (ATP SYNTHASE) DEFICIENCY, NUCLEAR TYPE 1; Mitochondrial complex V deficiency, nuclear 1 (MC5DN1)	Nutritional and Metabolic Diseases; Musculoskeletal Diseases; Nervous System Diseases
EBI-12704136	Q13867	I443V	no effect	match	Alzheimer's Disease	Nervous System Diseases; Mental Disorders
EBI-12704168	P02538	N171K	disrupting	match	Dermatologic disorders; PACHYONYCHIA CONGENITA 3; Pachyonychia Congenita; Pachyonychia congenita 3 (PC3)	Skin and Connective Tissue Diseases; Congenital, Hereditary, and Neonatal Diseases and Abnormalities
EBI-12704172	P02538	F174V	no effect	match	PACHYONYCHIA CONGENITA 3; Pachyonychia congenita 3 (PC3)	Skin and Connective Tissue Diseases; Congenital, Hereditary, and Neonatal Diseases and Abnormalities
EBI-12704176	P02538	I462S	disrupting	match	PACHYONYCHIA CONGENITA 3; Pachyonychia congenita 3 (PC3)	Skin and Connective Tissue Diseases; Congenital, Hereditary, and Neonatal Diseases and Abnormalities
EBI-12704180	P02538	A463P	disrupting	match	PACHYONYCHIA CONGENITA 3; Pachyonychia congenita 3 (PC3)	Skin and Connective Tissue Diseases; Congenital, Hereditary, and Neonatal Diseases and Abnormalities
EBI-12704198	O75771	E233G	disrupting	match	Breast Cancer, Familial; Breast Carcinoma; Malignant neoplasm of breast	Neoplasms; Skin and Connective Tissue Diseases
EBI-12704272	P06753	M9R	no effect	match	Nemaline myopathy 1; Nemaline myopathy 1 (NEM1)	Musculoskeletal Diseases; Nervous System Diseases
EBI-12704276	P06753	L100M	disrupting	match	Congenital Fiber Type Disproportion; Myopathy, congenital, with fiber-type disproportion (CFTD)	Musculoskeletal Diseases; Nervous System Diseases
EBI-12704280	P06753	R168G	disrupting	match	Congenital Fiber Type Disproportion; Myopathy, congenital, with fiber-type disproportion (CFTD); Nemaline myopathy 1	Musculoskeletal Diseases; Nervous System Diseases
EBI-12704284	P06753	R245G	disrupting	match	Congenital Fiber Type Disproportion; Myopathy, congenital, with fiber-type disproportion (CFTD)	Musculoskeletal Diseases; Nervous System Diseases
EBI-12704300	Q9NPC6	S48P	no effect	match	CARDIOMYOPATHY, FAMILIAL HYPERTROPHIC, 16; Cardiomyopathy, familial hypertrophic 16 (CMH16); Hypertrophic Cardiomyopathy	Cardiovascular Diseases; Congenital, Hereditary, and Neonatal Diseases and Abnormalities
EBI-12704304	Q9NPC6	I246M	no effect	match	CARDIOMYOPATHY, FAMILIAL HYPERTROPHIC, 16; Cardiomyopathy, familial hypertrophic 16 (CMH16); Hypertrophic Cardiomyopathy	Cardiovascular Diseases; Congenital, Hereditary, and Neonatal Diseases and Abnormalities
EBI-12704344	Q9Y4Z2	F199S	disrupting	match	Diabetes Mellitus, Non-Insulin-Dependent; Hyperglycemia	Nutritional and Metabolic Diseases; Endocrine System Diseases
EBI-12704360	P04264	L161P	causing	match	Epidermolytic hyperkeratosis (EHK); Hyperkeratosis, Epidermolytic	Congenital, Hereditary, and Neonatal Diseases and Abnormalities; Skin and Connective Tissue Diseases
EBI-12704376	P28799	A9D	disrupting	match	Dysarthria; FRONTOTEMPORAL LOBAR DEGENERATION WITH TDP43 INCLUSIONS, GRN-RELATED; Frontotemporal Lobar Degeneration; Stuttering; Ubiquitin-positive frontotemporal dementia (UP-FTD)	Nervous System Diseases; Nutritional and Metabolic Diseases; Mental Disorders
EBI-12704406	P10809	D29G	no effect	match	Leukodystrophy, Hypomyelinating, 4; Leukodystrophy, hypomyelinating, 4 (HLD4)	Nutritional and Metabolic Diseases; Congenital, Hereditary, and Neonatal Diseases and Abnormalities; Nervous System Diseases
EBI-12704410	P10809	V98I	no effect	match	Spastic Paraplegia, Hereditary; Spastic paraplegia 13, autosomal dominant; Spastic paraplegia 13, autosomal dominant (SPG13)	Nervous System Diseases; Congenital, Hereditary, and Neonatal Diseases and Abnormalities
EBI-12704446	P53673	L69P	disrupting	match	CATARACT 23; Cataract 23, multiple types (CTRCT23); Cataract, Lamellar 2	Eye Diseases
EBI-12704450	P53673	F94S	disrupting	match	CATARACT 23; Cataract 23, multiple types (CTRCT23); Cataract, Lamellar 2	Eye Diseases
EBI-12704470	Q8N5M1	W94R	disrupting	match	MITOCHONDRIAL COMPLEX V (ATP SYNTHASE) DEFICIENCY, ATPAF2 TYPE; MITOCHONDRIAL COMPLEX V (ATP SYNTHASE) DEFICIENCY, NUCLEAR TYPE 1; Mitochondrial complex V deficiency, nuclear 1 (MC5DN1)	Nutritional and Metabolic Diseases; Musculoskeletal Diseases; Nervous System Diseases
EBI-12704486	P40692	G244D	disrupting	match	Hereditary Non-Polyposis Colon Cancer Type 2; Hereditary Nonpolyposis Colorectal Cancer; Hereditary non-polyposis colorectal cancer 2 (HNPCC2)	Neoplasms; Congenital, Hereditary, and Neonatal Diseases and Abnormalities; Digestive System Diseases; Nutritional and Metabolic Diseases
EBI-12704490	P40692	R472I	no effect	match	Colorectal cancer (CRC)	Neoplasms; Digestive System Diseases
EBI-12704494	P40692	A586D	disrupting	partial/positional match	Hereditary Non-Polyposis Colon Cancer Type 2; Hereditary non-polyposis colorectal cancer 2 (HNPCC2)	Neoplasms; Congenital, Hereditary, and Neonatal Diseases and Abnormalities; Digestive System Diseases; Nutritional and Metabolic Diseases
EBI-12704514	P05549-5	R249G	no effect	match	Branchio-Oculo-Facial Syndrome	Congenital, Hereditary, and Neonatal Diseases and Abnormalities
EBI-12704550	Q5JVL4	P77T	disrupting	match	Epilepsy; Juvenile myoclonic epilepsy 1 (EJM1); Myoclonic Epilepsy, Juvenile	Nervous System Diseases
EBI-12704554	Q5JVL4	R221H	disrupting	match	Epilepsy; Juvenile myoclonic epilepsy 1 (EJM1); Myoclonic Epilepsy, Juvenile	Nervous System Diseases
EBI-12704602	O75771	E233G	disrupting	match	Breast Cancer, Familial; Breast Carcinoma; Malignant neoplasm of breast	Neoplasms; Skin and Connective Tissue Diseases
EBI-12704622	Q8N5M1	W94R	disrupting	match	MITOCHONDRIAL COMPLEX V (ATP SYNTHASE) DEFICIENCY, ATPAF2 TYPE; MITOCHONDRIAL COMPLEX V (ATP SYNTHASE) DEFICIENCY, NUCLEAR TYPE 1; Mitochondrial complex V deficiency, nuclear 1 (MC5DN1)	Nutritional and Metabolic Diseases; Musculoskeletal Diseases; Nervous System Diseases
EBI-12704654	P02538	N171K	disrupting	match	Dermatologic disorders; PACHYONYCHIA CONGENITA 3; Pachyonychia Congenita; Pachyonychia congenita 3 (PC3)	Skin and Connective Tissue Diseases; Congenital, Hereditary, and Neonatal Diseases and Abnormalities
EBI-12704658	P02538	F174V	no effect	match	PACHYONYCHIA CONGENITA 3; Pachyonychia congenita 3 (PC3)	Skin and Connective Tissue Diseases; Congenital, Hereditary, and Neonatal Diseases and Abnormalities
EBI-12704662	P02538	I462S	disrupting	match	PACHYONYCHIA CONGENITA 3; Pachyonychia congenita 3 (PC3)	Skin and Connective Tissue Diseases; Congenital, Hereditary, and Neonatal Diseases and Abnormalities
EBI-12704666	P02538	A463P	disrupting	match	PACHYONYCHIA CONGENITA 3; Pachyonychia congenita 3 (PC3)	Skin and Connective Tissue Diseases; Congenital, Hereditary, and Neonatal Diseases and Abnormalities
EBI-12704682	P11802	R24C	no effect	match	Carcinogenesis; Compensatory Hyperinsulinemia; Diabetes; Diabetes Mellitus; Diabetes Mellitus, Insulin-Dependent; Hereditary Melanoma; Lymphoma; MELANOMA, CUTANEOUS MALIGNANT, SUSCEPTIBILITY TO, 3; Malignant lymphoma, lymphocytic, intermediate differentiation, diffuse; Melanoma, B16; Melanoma, cutaneous malignant 3 (CMM3); Multiple tumors; Neoplasm Metastasis; Obesity; Papilloma; Pituitary Adenom…	Neoplasms; Nutritional and Metabolic Diseases; Endocrine System Diseases; Immune System Diseases; Hemic and Lymphatic Diseases; Skin and Connective Tissue Diseases; Nervous System Diseases; Male Urogenital Diseases
EBI-12704686	P11802	R24H	no effect	match	MELANOMA, CUTANEOUS MALIGNANT, SUSCEPTIBILITY TO, 3; Melanoma, cutaneous malignant 3 (CMM3); melanoma	Skin and Connective Tissue Diseases; Neoplasms
EBI-12704690	P11802	N41S	no effect	match	MELANOMA, CUTANEOUS MALIGNANT, SUSCEPTIBILITY TO, 3; Melanoma, cutaneous malignant 3 (CMM3)	Skin and Connective Tissue Diseases; Neoplasms
EBI-12704710	P63261	T89I	no effect	match	Deafness, Autosomal Dominant 20; Deafness, autosomal dominant, 20 (DFNA20)	Otorhinolaryngologic Diseases; Nervous System Diseases
EBI-12704714	P63261	I122V	disrupting	match	Deafness, Autosomal Dominant 20; Deafness, autosomal dominant, 20 (DFNA20)	Otorhinolaryngologic Diseases; Nervous System Diseases
EBI-12704718	P63261	P264L	no effect	match	Deafness, Autosomal Dominant 20; Deafness, autosomal dominant, 20 (DFNA20)	Otorhinolaryngologic Diseases; Nervous System Diseases
EBI-12704734	Q03393	R16C	no effect	match	6-pyruvoyl-tetrahydropterin synthase deficiency; HYPERPHENYLALANINEMIA, BH4-DEFICIENT, A, DUE TO PARTIAL PTS DEFICIENCY; Hyperphenylalaninemia, BH4-deficient, A (HPABH4A)	Nutritional and Metabolic Diseases; Nervous System Diseases; Congenital, Hereditary, and Neonatal Diseases and Abnormalities
EBI-12704814	Q8N5M1	W94R	disrupting	match	MITOCHONDRIAL COMPLEX V (ATP SYNTHASE) DEFICIENCY, ATPAF2 TYPE; MITOCHONDRIAL COMPLEX V (ATP SYNTHASE) DEFICIENCY, NUCLEAR TYPE 1; Mitochondrial complex V deficiency, nuclear 1 (MC5DN1)	Nutritional and Metabolic Diseases; Musculoskeletal Diseases; Nervous System Diseases
EBI-12704846	Q14565	M200V	disrupting	match	Ovarian Failure, Premature; Premature Menopause	Endocrine System Diseases; Female Urogenital Diseases and Pregnancy Complications
EBI-12704882	O43395	P493S	disrupting	match	Retinitis Pigmentosa 18; Retinitis pigmentosa 18 (RP18)	Congenital, Hereditary, and Neonatal Diseases and Abnormalities; Eye Diseases
EBI-12704886	O43395	T494M	disrupting	match	Retinitis Pigmentosa 18; Retinitis pigmentosa 18 (RP18)	Congenital, Hereditary, and Neonatal Diseases and Abnormalities; Eye Diseases
EBI-12704902	P07195	R172H	no effect	match	Lactate Dehydrogenase B Deficiency; Lactate dehydrogenase B deficiency (LDHBD)	Nutritional and Metabolic Diseases; Congenital, Hereditary, and Neonatal Diseases and Abnormalities
EBI-12704906	P07195	W325R	disrupting	match	Lactate Dehydrogenase B Deficiency; Lactate dehydrogenase B deficiency (LDHBD)	Nutritional and Metabolic Diseases; Congenital, Hereditary, and Neonatal Diseases and Abnormalities
EBI-12704928	Q99732	G112S	disrupting	match	Charcot-Marie-Tooth disease 1C (CMT1C); Charcot-Marie-Tooth disease, Type 1C	Nervous System Diseases; Congenital, Hereditary, and Neonatal Diseases and Abnormalities
EBI-12704932	Q99732	I92V	no effect	match	Charcot-Marie-Tooth Disease, Type Ia (disorder); Hereditary liability to pressure palsies; Sensory polyneuropathy	Nervous System Diseases; Congenital, Hereditary, and Neonatal Diseases and Abnormalities; Musculoskeletal Diseases
EBI-12704998	O75771	E233G	no effect	match	Breast Cancer, Familial; Breast Carcinoma; Malignant neoplasm of breast	Neoplasms; Skin and Connective Tissue Diseases
EBI-12705018	Q8N5M1	W94R	disrupting	match	MITOCHONDRIAL COMPLEX V (ATP SYNTHASE) DEFICIENCY, ATPAF2 TYPE; MITOCHONDRIAL COMPLEX V (ATP SYNTHASE) DEFICIENCY, NUCLEAR TYPE 1; Mitochondrial complex V deficiency, nuclear 1 (MC5DN1)	Nutritional and Metabolic Diseases; Musculoskeletal Diseases; Nervous System Diseases
EBI-12705034	Q15583-2	S28C	no effect	match	HOLOPROSENCEPHALY 4 (disorder)	Musculoskeletal Diseases; Congenital, Hereditary, and Neonatal Diseases and Abnormalities; Nervous System Diseases
EBI-12705046	Q15583-2	S162F	no effect	match	HOLOPROSENCEPHALY 4 (disorder)	Musculoskeletal Diseases; Congenital, Hereditary, and Neonatal Diseases and Abnormalities; Nervous System Diseases
EBI-12705074	Q15848	Y111H	no effect	match	Diabetes; Diabetes Mellitus; Obesity	Nutritional and Metabolic Diseases; Endocrine System Diseases
EBI-12705078	Q15848	R112C	no effect	match	Adiponectin deficiency (ADPND); Hypoadiponectinemia	Nutritional and Metabolic Diseases; Endocrine System Diseases; Congenital, Hereditary, and Neonatal Diseases and Abnormalities
EBI-12705082	Q15848	I164T	no effect	match	Arteriosclerosis; Atherosclerosis; Coronary Arteriosclerosis; Coronary Artery Disease; Coronary heart disease; Diabetes Mellitus, Non-Insulin-Dependent; Metabolic Syndrome X	Cardiovascular Diseases; Nutritional and Metabolic Diseases; Endocrine System Diseases
EBI-12705142	Q8N5M1	W94R	disrupting	match	MITOCHONDRIAL COMPLEX V (ATP SYNTHASE) DEFICIENCY, ATPAF2 TYPE; MITOCHONDRIAL COMPLEX V (ATP SYNTHASE) DEFICIENCY, NUCLEAR TYPE 1; Mitochondrial complex V deficiency, nuclear 1 (MC5DN1)	Nutritional and Metabolic Diseases; Musculoskeletal Diseases; Nervous System Diseases
EBI-12705198	O15344	C266R	no effect	match	Opitz GBBB syndrome 1 (GBBB1)	Musculoskeletal Diseases; Male Urogenital Diseases; Female Urogenital Diseases and Pregnancy Complications; Congenital, Hereditary, and Neonatal Diseases and Abnormalities
EBI-12705206	O15344	L626P	no effect	match	Opitz GBBB Syndrome, X-Linked; Opitz GBBB syndrome 1 (GBBB1)	Stomatognathic Diseases; Congenital, Hereditary, and Neonatal Diseases and Abnormalities; Male Urogenital Diseases; Musculoskeletal Diseases; Female Urogenital Diseases and Pregnancy Complications
EBI-12705222	Q99836	R196C	no effect	match	MYD88 deficiency (MYD88D)	Immune System Diseases
EBI-12705246	P02511	R120G	no effect	match	Alpha-B Crystallinopathy; Myopathy, myofibrillar, 2 (MFM2)	Musculoskeletal Diseases; Nervous System Diseases; Cardiovascular Diseases; Eye Diseases
EBI-12705314	P35609	Q9R	disrupting	match	Cardiomyopathy, Dilated, 1AA; Cardiomyopathy, dilated 1AA, with or without left ventricular non-compaction (CMD1AA)	Cardiovascular Diseases
EBI-12705338	P11802	R24C	disrupting	match	Carcinogenesis; Compensatory Hyperinsulinemia; Diabetes; Diabetes Mellitus; Diabetes Mellitus, Insulin-Dependent; Hereditary Melanoma; Lymphoma; MELANOMA, CUTANEOUS MALIGNANT, SUSCEPTIBILITY TO, 3; Malignant lymphoma, lymphocytic, intermediate differentiation, diffuse; Melanoma, B16; Melanoma, cutaneous malignant 3 (CMM3); Multiple tumors; Neoplasm Metastasis; Obesity; Papilloma; Pituitary Adenom…	Neoplasms; Nutritional and Metabolic Diseases; Endocrine System Diseases; Immune System Diseases; Hemic and Lymphatic Diseases; Skin and Connective Tissue Diseases; Nervous System Diseases; Male Urogenital Diseases
EBI-12705342	P11802	R24H	disrupting	match	MELANOMA, CUTANEOUS MALIGNANT, SUSCEPTIBILITY TO, 3; Melanoma, cutaneous malignant 3 (CMM3); melanoma	Skin and Connective Tissue Diseases; Neoplasms
EBI-12705346	P11802	N41S	no effect	match	MELANOMA, CUTANEOUS MALIGNANT, SUSCEPTIBILITY TO, 3; Melanoma, cutaneous malignant 3 (CMM3)	Skin and Connective Tissue Diseases; Neoplasms
EBI-12705366	P28799	A9D	disrupting	match	Dysarthria; FRONTOTEMPORAL LOBAR DEGENERATION WITH TDP43 INCLUSIONS, GRN-RELATED; Frontotemporal Lobar Degeneration; Stuttering; Ubiquitin-positive frontotemporal dementia (UP-FTD)	Nervous System Diseases; Nutritional and Metabolic Diseases; Mental Disorders
EBI-12705410	O75344	F72L	disrupting	match	Male infertility	Male Urogenital Diseases
EBI-12705430	Q6P1J9	L64P	disrupting	match	HYPERPARATHYROIDISM 1; HYPERPARATHYROIDISM 3; Hyperparathyroidism 1 (HRPT1); Malignant tumor of parathyroid gland; Parathyroid Gland Adenocarcinoma; Parathyroid Neoplasms	Endocrine System Diseases; Neoplasms
EBI-12705454	P14136	R258P	no effect	match	Alexander Disease; Alexander disease (ALXDRD)	Nervous System Diseases; Congenital, Hereditary, and Neonatal Diseases and Abnormalities; Nutritional and Metabolic Diseases
EBI-12705458	P14136	E374G	no effect	match	Alexander Disease; Alexander disease (ALXDRD)	Nervous System Diseases; Congenital, Hereditary, and Neonatal Diseases and Abnormalities; Nutritional and Metabolic Diseases
EBI-12705478	P04264	L161P	causing	match	Epidermolytic hyperkeratosis (EHK); Hyperkeratosis, Epidermolytic	Congenital, Hereditary, and Neonatal Diseases and Abnormalities; Skin and Connective Tissue Diseases
EBI-12705494	P05783	T103A	disrupting	match	Cirrhosis (CIRRH); Cirrhosis, Familial	Digestive System Diseases; Respiratory Tract Diseases; Nervous System Diseases; Congenital, Hereditary, and Neonatal Diseases and Abnormalities; Nutritional and Metabolic Diseases
EBI-12705498	P05783	H128L	no effect	match	Cirrhosis (CIRRH); Cirrhosis, Cryptogenic; Cirrhosis, Familial	Digestive System Diseases; Respiratory Tract Diseases; Nervous System Diseases; Congenital, Hereditary, and Neonatal Diseases and Abnormalities; Nutritional and Metabolic Diseases
EBI-12705506	P05783	G340R	disrupting	match	Cirrhosis (CIRRH); Cirrhosis, Familial	Digestive System Diseases; Respiratory Tract Diseases; Nervous System Diseases; Congenital, Hereditary, and Neonatal Diseases and Abnormalities; Nutritional and Metabolic Diseases
EBI-12705522	P19878	R77Q	disrupting	match	Granulomatous Disease, Chronic, Autosomal Recessive, Cytochrome B-Positive, Type II; Granulomatous disease, chronic, cytochrome-b-positive 2, autosomal recessive (CGD2)	Immune System Diseases; Hemic and Lymphatic Diseases; Congenital, Hereditary, and Neonatal Diseases and Abnormalities
EBI-12705526	P19878	G78E	disrupting	match	Granulomatous Disease, Chronic, Autosomal Recessive, Cytochrome B-Positive, Type II; Granulomatous disease, chronic, cytochrome-b-positive 2, autosomal recessive (CGD2)	Immune System Diseases; Hemic and Lymphatic Diseases; Congenital, Hereditary, and Neonatal Diseases and Abnormalities
EBI-12705530	P19878	R395W	no effect	match	Chronic granulomatous disease; Granulomatous Disease, Chronic, Autosomal Recessive, Cytochrome B-Positive, Type II; Lupus Erythematosus, Systemic	Immune System Diseases; Hemic and Lymphatic Diseases; Congenital, Hereditary, and Neonatal Diseases and Abnormalities; Skin and Connective Tissue Diseases
EBI-12705566	Q16613	A129T	disrupting	match	Delayed Sleep Phase Syndrome	Mental Disorders; Nervous System Diseases
EBI-12705586	Q8N5M1	W94R	disrupting	match	MITOCHONDRIAL COMPLEX V (ATP SYNTHASE) DEFICIENCY, ATPAF2 TYPE; MITOCHONDRIAL COMPLEX V (ATP SYNTHASE) DEFICIENCY, NUCLEAR TYPE 1; Mitochondrial complex V deficiency, nuclear 1 (MC5DN1)	Nutritional and Metabolic Diseases; Musculoskeletal Diseases; Nervous System Diseases
EBI-12705606	P14136	R258P	no effect	match	Alexander Disease; Alexander disease (ALXDRD)	Nervous System Diseases; Congenital, Hereditary, and Neonatal Diseases and Abnormalities; Nutritional and Metabolic Diseases
EBI-12705610	P14136	E374G	no effect	match	Alexander Disease; Alexander disease (ALXDRD)	Nervous System Diseases; Congenital, Hereditary, and Neonatal Diseases and Abnormalities; Nutritional and Metabolic Diseases
EBI-12705650	P50402	S54F	no effect	match	Emery-Dreifuss muscular dystrophy 1, X-linked (EDMD1)	Musculoskeletal Diseases; Nervous System Diseases; Congenital, Hereditary, and Neonatal Diseases and Abnormalities
EBI-12705658	P50402	P183T	no effect	match	Emery-Dreifuss muscular dystrophy 1, X-linked (EDMD1); X-Linked Emery-Dreifuss Muscular Dystrophy	Musculoskeletal Diseases; Nervous System Diseases; Congenital, Hereditary, and Neonatal Diseases and Abnormalities
EBI-12705662	P50402	P183H	no effect	match	Emery-Dreifuss muscular dystrophy 1, X-linked (EDMD1); X-Linked Emery-Dreifuss Muscular Dystrophy	Musculoskeletal Diseases; Nervous System Diseases; Congenital, Hereditary, and Neonatal Diseases and Abnormalities
EBI-12705678	P19878	R77Q	disrupting	match	Granulomatous Disease, Chronic, Autosomal Recessive, Cytochrome B-Positive, Type II; Granulomatous disease, chronic, cytochrome-b-positive 2, autosomal recessive (CGD2)	Immune System Diseases; Hemic and Lymphatic Diseases; Congenital, Hereditary, and Neonatal Diseases and Abnormalities
EBI-12705682	P19878	G78E	disrupting	match	Granulomatous Disease, Chronic, Autosomal Recessive, Cytochrome B-Positive, Type II; Granulomatous disease, chronic, cytochrome-b-positive 2, autosomal recessive (CGD2)	Immune System Diseases; Hemic and Lymphatic Diseases; Congenital, Hereditary, and Neonatal Diseases and Abnormalities
EBI-12705686	P19878	R395W	no effect	match	Chronic granulomatous disease; Granulomatous Disease, Chronic, Autosomal Recessive, Cytochrome B-Positive, Type II; Lupus Erythematosus, Systemic	Immune System Diseases; Hemic and Lymphatic Diseases; Congenital, Hereditary, and Neonatal Diseases and Abnormalities; Skin and Connective Tissue Diseases
EBI-12705706	Q6P1J9	L64P	disrupting	match	HYPERPARATHYROIDISM 1; HYPERPARATHYROIDISM 3; Hyperparathyroidism 1 (HRPT1); Malignant tumor of parathyroid gland; Parathyroid Gland Adenocarcinoma; Parathyroid Neoplasms	Endocrine System Diseases; Neoplasms
EBI-12705726	P50402	S54F	no effect	match	Emery-Dreifuss muscular dystrophy 1, X-linked (EDMD1)	Musculoskeletal Diseases; Nervous System Diseases; Congenital, Hereditary, and Neonatal Diseases and Abnormalities
EBI-12705734	P50402	P183T	no effect	match	Emery-Dreifuss muscular dystrophy 1, X-linked (EDMD1); X-Linked Emery-Dreifuss Muscular Dystrophy	Musculoskeletal Diseases; Nervous System Diseases; Congenital, Hereditary, and Neonatal Diseases and Abnormalities
EBI-12705738	P50402	P183H	no effect	match	Emery-Dreifuss muscular dystrophy 1, X-linked (EDMD1); X-Linked Emery-Dreifuss Muscular Dystrophy	Musculoskeletal Diseases; Nervous System Diseases; Congenital, Hereditary, and Neonatal Diseases and Abnormalities
EBI-12705770	P43897-2	R333W	disrupting	match	Combined Oxidative Phosphorylation Deficiency 3	Nervous System Diseases; Musculoskeletal Diseases; Nutritional and Metabolic Diseases
EBI-12705786	Q6P1J9	L64P	disrupting	match	HYPERPARATHYROIDISM 1; HYPERPARATHYROIDISM 3; Hyperparathyroidism 1 (HRPT1); Malignant tumor of parathyroid gland; Parathyroid Gland Adenocarcinoma; Parathyroid Neoplasms	Endocrine System Diseases; Neoplasms
EBI-12705822	P40692	S44F	disrupting	match	Hereditary Non-Polyposis Colon Cancer Type 2; Hereditary Nonpolyposis Colorectal Cancer; Hereditary non-polyposis colorectal cancer 2 (HNPCC2)	Neoplasms; Congenital, Hereditary, and Neonatal Diseases and Abnormalities; Digestive System Diseases; Nutritional and Metabolic Diseases
EBI-12705826	P40692	G244D	no effect	match	Hereditary Non-Polyposis Colon Cancer Type 2; Hereditary Nonpolyposis Colorectal Cancer; Hereditary non-polyposis colorectal cancer 2 (HNPCC2)	Neoplasms; Congenital, Hereditary, and Neonatal Diseases and Abnormalities; Digestive System Diseases; Nutritional and Metabolic Diseases
EBI-12705830	P40692	R472I	no effect	match	Colorectal cancer (CRC)	Neoplasms; Digestive System Diseases
EBI-12705834	P40692	A586D	disrupting	partial/positional match	Hereditary Non-Polyposis Colon Cancer Type 2; Hereditary non-polyposis colorectal cancer 2 (HNPCC2)	Neoplasms; Congenital, Hereditary, and Neonatal Diseases and Abnormalities; Digestive System Diseases; Nutritional and Metabolic Diseases
EBI-12705850	Q96EY8	I96T	no effect	match	Methylmalonic aciduria cblB type; Methylmalonic aciduria type cblB (MMAB)	Congenital, Hereditary, and Neonatal Diseases and Abnormalities; Nutritional and Metabolic Diseases
EBI-12705854	Q96EY8	A135T	no effect	match	Methylmalonic aciduria cblB type; Methylmalonic aciduria type cblB (MMAB)	Congenital, Hereditary, and Neonatal Diseases and Abnormalities; Nutritional and Metabolic Diseases
EBI-12705862	Q96EY8	R190C	no effect	match	Methylmalonic aciduria cblB type	Congenital, Hereditary, and Neonatal Diseases and Abnormalities; Nutritional and Metabolic Diseases
EBI-12705878	P46527	I119T	causing	match	Acromegaly	Nervous System Diseases; Endocrine System Diseases; Musculoskeletal Diseases
EBI-12705894	Q9NVV9	F81L	no effect	match	Dystonia 6, torsion (DYT6); Dystonia 6, torsion (disorder)	Nervous System Diseases; Congenital, Hereditary, and Neonatal Diseases and Abnormalities
EBI-12705938	Q99959-2	S140F	disrupting	match	Arrhythmogenic Right Ventricular Dysplasia; Cardiomyopathy, Dilated; Cardiomyopathy, Familial Idiopathic; Congestive heart failure; Heart failure; Hypertrophic Cardiomyopathy	Cardiovascular Diseases; Congenital, Hereditary, and Neonatal Diseases and Abnormalities
EBI-12705942	Q99959-2	S644P	disrupting	match	Arrhythmogenic Right Ventricular Dysplasia	Cardiovascular Diseases; Congenital, Hereditary, and Neonatal Diseases and Abnormalities
EBI-12705962	P50402	S54F	no effect	match	Emery-Dreifuss muscular dystrophy 1, X-linked (EDMD1)	Musculoskeletal Diseases; Nervous System Diseases; Congenital, Hereditary, and Neonatal Diseases and Abnormalities
EBI-12705970	P50402	P183T	no effect	match	Emery-Dreifuss muscular dystrophy 1, X-linked (EDMD1); X-Linked Emery-Dreifuss Muscular Dystrophy	Musculoskeletal Diseases; Nervous System Diseases; Congenital, Hereditary, and Neonatal Diseases and Abnormalities
EBI-12705974	P50402	P183H	no effect	match	Emery-Dreifuss muscular dystrophy 1, X-linked (EDMD1); X-Linked Emery-Dreifuss Muscular Dystrophy	Musculoskeletal Diseases; Nervous System Diseases; Congenital, Hereditary, and Neonatal Diseases and Abnormalities
EBI-12705990	P35609	Q9R	disrupting	match	Cardiomyopathy, Dilated, 1AA; Cardiomyopathy, dilated 1AA, with or without left ventricular non-compaction (CMD1AA)	Cardiovascular Diseases
EBI-12706014	P53673	L69P	disrupting	match	CATARACT 23; Cataract 23, multiple types (CTRCT23); Cataract, Lamellar 2	Eye Diseases
EBI-12706018	P53673	F94S	disrupting	match	CATARACT 23; Cataract 23, multiple types (CTRCT23); Cataract, Lamellar 2	Eye Diseases
EBI-12706066	Q99732	G112S	disrupting	match	Charcot-Marie-Tooth disease 1C (CMT1C); Charcot-Marie-Tooth disease, Type 1C	Nervous System Diseases; Congenital, Hereditary, and Neonatal Diseases and Abnormalities
EBI-12706070	Q99732	I92V	no effect	match	Charcot-Marie-Tooth Disease, Type Ia (disorder); Hereditary liability to pressure palsies; Sensory polyneuropathy	Nervous System Diseases; Congenital, Hereditary, and Neonatal Diseases and Abnormalities; Musculoskeletal Diseases
EBI-12706086	O60220	C66W	disrupting	match	MOHR-TRANEBJAERG SYNDROME; Mohr-Tranebjaerg syndrome (MTS)	Nervous System Diseases; Congenital, Hereditary, and Neonatal Diseases and Abnormalities; Mental Disorders; Eye Diseases; Otorhinolaryngologic Diseases; Behavior and Behavior Mechanisms
EBI-12706102	P50402	S54F	no effect	match	Emery-Dreifuss muscular dystrophy 1, X-linked (EDMD1)	Musculoskeletal Diseases; Nervous System Diseases; Congenital, Hereditary, and Neonatal Diseases and Abnormalities
EBI-12706110	P50402	P183T	no effect	match	Emery-Dreifuss muscular dystrophy 1, X-linked (EDMD1); X-Linked Emery-Dreifuss Muscular Dystrophy	Musculoskeletal Diseases; Nervous System Diseases; Congenital, Hereditary, and Neonatal Diseases and Abnormalities
EBI-12706114	P50402	P183H	no effect	match	Emery-Dreifuss muscular dystrophy 1, X-linked (EDMD1); X-Linked Emery-Dreifuss Muscular Dystrophy	Musculoskeletal Diseases; Nervous System Diseases; Congenital, Hereditary, and Neonatal Diseases and Abnormalities
EBI-12706146	Q5JVL4	P77T	disrupting	match	Epilepsy; Juvenile myoclonic epilepsy 1 (EJM1); Myoclonic Epilepsy, Juvenile	Nervous System Diseases
EBI-12706150	Q5JVL4	R221H	disrupting	match	Epilepsy; Juvenile myoclonic epilepsy 1 (EJM1); Myoclonic Epilepsy, Juvenile	Nervous System Diseases
EBI-12706182	P35609	Q9R	disrupting	match	Cardiomyopathy, Dilated, 1AA; Cardiomyopathy, dilated 1AA, with or without left ventricular non-compaction (CMD1AA)	Cardiovascular Diseases
EBI-12706208	P35609	Q9R	disrupting	match	Cardiomyopathy, Dilated, 1AA; Cardiomyopathy, dilated 1AA, with or without left ventricular non-compaction (CMD1AA)	Cardiovascular Diseases
EBI-12706272	O43395	P493S	disrupting	match	Retinitis Pigmentosa 18; Retinitis pigmentosa 18 (RP18)	Congenital, Hereditary, and Neonatal Diseases and Abnormalities; Eye Diseases
EBI-12706276	O43395	T494M	disrupting	match	Retinitis Pigmentosa 18; Retinitis pigmentosa 18 (RP18)	Congenital, Hereditary, and Neonatal Diseases and Abnormalities; Eye Diseases
EBI-12706295	P04264	L161P	no effect	match	Epidermolytic hyperkeratosis (EHK); Hyperkeratosis, Epidermolytic	Congenital, Hereditary, and Neonatal Diseases and Abnormalities; Skin and Connective Tissue Diseases
EBI-12706327	Q5JVL4	P77T	disrupting	match	Epilepsy; Juvenile myoclonic epilepsy 1 (EJM1); Myoclonic Epilepsy, Juvenile	Nervous System Diseases
EBI-12706331	Q5JVL4	R221H	disrupting	match	Epilepsy; Juvenile myoclonic epilepsy 1 (EJM1); Myoclonic Epilepsy, Juvenile	Nervous System Diseases
EBI-12706363	Q8NI60	R213W	disrupting	match	Coenzyme Q10 deficiency, primary, 4 (COQ10D4); SPINOCEREBELLAR ATAXIA, AUTOSOMAL RECESSIVE 9	Nutritional and Metabolic Diseases; Congenital, Hereditary, and Neonatal Diseases and Abnormalities; Nervous System Diseases
EBI-12706367	Q8NI60	G272V	disrupting	match	Coenzyme Q10 deficiency, primary, 4 (COQ10D4); SPINOCEREBELLAR ATAXIA, AUTOSOMAL RECESSIVE 9	Nutritional and Metabolic Diseases; Congenital, Hereditary, and Neonatal Diseases and Abnormalities; Nervous System Diseases
EBI-12706371	Q8NI60	Y514C	no effect	match	Coenzyme Q10 deficiency, primary, 4 (COQ10D4); SPINOCEREBELLAR ATAXIA, AUTOSOMAL RECESSIVE 9	Nutritional and Metabolic Diseases; Congenital, Hereditary, and Neonatal Diseases and Abnormalities; Nervous System Diseases
EBI-12706375	Q8NI60	E551K	disrupting	match	Coenzyme Q10 deficiency, primary, 4 (COQ10D4); SPINOCEREBELLAR ATAXIA, AUTOSOMAL RECESSIVE 9	Nutritional and Metabolic Diseases; Congenital, Hereditary, and Neonatal Diseases and Abnormalities; Nervous System Diseases
EBI-12706399	P06753	M9R	no effect	match	Nemaline myopathy 1; Nemaline myopathy 1 (NEM1)	Musculoskeletal Diseases; Nervous System Diseases
EBI-12706403	P06753	L100M	disrupting	match	Congenital Fiber Type Disproportion; Myopathy, congenital, with fiber-type disproportion (CFTD)	Musculoskeletal Diseases; Nervous System Diseases
EBI-12706407	P06753	R168G	disrupting	match	Congenital Fiber Type Disproportion; Myopathy, congenital, with fiber-type disproportion (CFTD); Nemaline myopathy 1	Musculoskeletal Diseases; Nervous System Diseases
EBI-12706411	P06753	R245G	disrupting	match	Congenital Fiber Type Disproportion; Myopathy, congenital, with fiber-type disproportion (CFTD)	Musculoskeletal Diseases; Nervous System Diseases
EBI-12706427	O00305	C104F	no effect	match	EPILEPSY, IDIOPATHIC GENERALIZED, SUSCEPTIBILITY TO, 9; EPISODIC ATAXIA, TYPE 5; Epilepsy, Generalized; Episodic Ataxia; Episodic ataxia 5 (EA5); MYOCLONIC EPILEPSY, JUVENILE, SUSCEPTIBILITY TO, 1; Seizures	Nervous System Diseases
EBI-12706447	Q5JVL4	P77T	disrupting	match	Epilepsy; Juvenile myoclonic epilepsy 1 (EJM1); Myoclonic Epilepsy, Juvenile	Nervous System Diseases
EBI-12706451	Q5JVL4	R221H	disrupting	match	Epilepsy; Juvenile myoclonic epilepsy 1 (EJM1); Myoclonic Epilepsy, Juvenile	Nervous System Diseases
EBI-12706483	O60568	N223S	no effect	match	Bone Fragility with Contractures, Arterial Rupture, and Deafness; Lysyl hydroxylase 3 deficiency (LH3 deficiency)	Skin and Connective Tissue Diseases; Musculoskeletal Diseases
EBI-12706499	O75771	E233G	disrupting	match	Breast Cancer, Familial; Breast Carcinoma; Malignant neoplasm of breast	Neoplasms; Skin and Connective Tissue Diseases
EBI-12706519	Q5JVL4	P77T	no effect	match	Epilepsy; Juvenile myoclonic epilepsy 1 (EJM1); Myoclonic Epilepsy, Juvenile	Nervous System Diseases
EBI-12706523	Q5JVL4	R221H	disrupting	match	Epilepsy; Juvenile myoclonic epilepsy 1 (EJM1); Myoclonic Epilepsy, Juvenile	Nervous System Diseases
EBI-12706577	Q9NVV9	F81L	no effect	match	Dystonia 6, torsion (DYT6); Dystonia 6, torsion (disorder)	Nervous System Diseases; Congenital, Hereditary, and Neonatal Diseases and Abnormalities
EBI-12706611	Q5JVL4	P77T	disrupting	match	Epilepsy; Juvenile myoclonic epilepsy 1 (EJM1); Myoclonic Epilepsy, Juvenile	Nervous System Diseases
EBI-12706615	Q5JVL4	R221H	disrupting	match	Epilepsy; Juvenile myoclonic epilepsy 1 (EJM1); Myoclonic Epilepsy, Juvenile	Nervous System Diseases
EBI-12706649	O75344	F72L	no effect	match	Male infertility	Male Urogenital Diseases
EBI-12706671	O75771	E233G	disrupting	match	Breast Cancer, Familial; Breast Carcinoma; Malignant neoplasm of breast	Neoplasms; Skin and Connective Tissue Diseases
EBI-12706693	Q5JVL4	P77T	disrupting	match	Epilepsy; Juvenile myoclonic epilepsy 1 (EJM1); Myoclonic Epilepsy, Juvenile	Nervous System Diseases
EBI-12706697	Q5JVL4	R221H	disrupting	match	Epilepsy; Juvenile myoclonic epilepsy 1 (EJM1); Myoclonic Epilepsy, Juvenile	Nervous System Diseases
EBI-12706747	Q8N5M1	W94R	disrupting	match	MITOCHONDRIAL COMPLEX V (ATP SYNTHASE) DEFICIENCY, ATPAF2 TYPE; MITOCHONDRIAL COMPLEX V (ATP SYNTHASE) DEFICIENCY, NUCLEAR TYPE 1; Mitochondrial complex V deficiency, nuclear 1 (MC5DN1)	Nutritional and Metabolic Diseases; Musculoskeletal Diseases; Nervous System Diseases
EBI-12706783	P43897-2	R333W	disrupting	match	Combined Oxidative Phosphorylation Deficiency 3	Nervous System Diseases; Musculoskeletal Diseases; Nutritional and Metabolic Diseases
EBI-12706799	P35609	Q9R	disrupting	match	Cardiomyopathy, Dilated, 1AA; Cardiomyopathy, dilated 1AA, with or without left ventricular non-compaction (CMD1AA)	Cardiovascular Diseases
EBI-12706829	Q15848	Y111H	no effect	match	Diabetes; Diabetes Mellitus; Obesity	Nutritional and Metabolic Diseases; Endocrine System Diseases
EBI-12706833	Q15848	R112C	no effect	match	Adiponectin deficiency (ADPND); Hypoadiponectinemia	Nutritional and Metabolic Diseases; Endocrine System Diseases; Congenital, Hereditary, and Neonatal Diseases and Abnormalities
EBI-12706837	Q15848	I164T	no effect	match	Arteriosclerosis; Atherosclerosis; Coronary Arteriosclerosis; Coronary Artery Disease; Coronary heart disease; Diabetes Mellitus, Non-Insulin-Dependent; Metabolic Syndrome X	Cardiovascular Diseases; Nutritional and Metabolic Diseases; Endocrine System Diseases
EBI-12706853	P45381	E24G	causing	match	Canavan Disease; Canavan disease (CAND)	Nutritional and Metabolic Diseases; Nervous System Diseases; Congenital, Hereditary, and Neonatal Diseases and Abnormalities
EBI-12706857	P45381	M195R	causing	match	Canavan disease (CAND)	Nervous System Diseases; Congenital, Hereditary, and Neonatal Diseases and Abnormalities; Nutritional and Metabolic Diseases
EBI-12706861	P45381	E285A	causing	match	Canavan Disease; Canavan disease (CAND)	Nutritional and Metabolic Diseases; Nervous System Diseases; Congenital, Hereditary, and Neonatal Diseases and Abnormalities
EBI-12706899	Q13501	A381V	no effect	match	FRONTOTEMPORAL DEMENTIA AND/OR AMYOTROPHIC LATERAL SCLEROSIS 3; Frontotemporal dementia and/or amyotrophic lateral sclerosis 3 (FTDALS3)	Nervous System Diseases; Mental Disorders; Nutritional and Metabolic Diseases
EBI-12706903	Q13501	P387L	no effect	match	FRONTOTEMPORAL DEMENTIA AND/OR AMYOTROPHIC LATERAL SCLEROSIS 3; PAGET DISEASE OF BONE 3	Nervous System Diseases; Mental Disorders; Nutritional and Metabolic Diseases; Musculoskeletal Diseases
EBI-12706907	Q13501	P392L	no effect	match	Bone Diseases; Dementia; FRONTOTEMPORAL DEMENTIA AND/OR AMYOTROPHIC LATERAL SCLEROSIS 3; Fibrous Dysplasia; Hyperactive behavior; Measles; Osteitis Deformans; Osteopenia; PAGET DISEASE OF BONE 3; Paget Disease; Presenile dementia; Spinal Stenosis	Musculoskeletal Diseases; Nervous System Diseases; Mental Disorders; Nutritional and Metabolic Diseases; Virus Diseases; Neoplasms
EBI-12706911	Q13501	S399P	disrupting	match	Paget disease of bone 3 (PDB3)	Musculoskeletal Diseases
EBI-12706945	P35219	S100P	disrupting	match	Ataxia; Cerebellar Ataxia; Cerebellar Ataxia, Mental Retardation, And Dysequilibrium Syndrome 3; Cerebellar ataxia, mental retardation, and dysequilibrium syndrome 3 (CMARQ3); Dystonia; Dystonia Disorders	Nervous System Diseases; Behavior and Behavior Mechanisms; Mental Disorders
EBI-12706977	P61764	V84D	disrupting	match	Epileptic Encephalopathy, Early Infantile, 4; Epileptic encephalopathy, early infantile, 4 (EIEE4)	Nervous System Diseases
EBI-12706981	P61764	M443R	disrupting	match	Epileptic Encephalopathy, Early Infantile, 4; Epileptic encephalopathy, early infantile, 4 (EIEE4)	Nervous System Diseases
EBI-12706985	P61764	G544D	disrupting	match	Epileptic Encephalopathy, Early Infantile, 4; Epileptic encephalopathy, early infantile, 4 (EIEE4)	Nervous System Diseases
EBI-12707001	P06737	N339S	no effect	match	Glycogen Storage Disease Type VI; Glycogen storage disease 6 (GSD6)	Nutritional and Metabolic Diseases; Congenital, Hereditary, and Neonatal Diseases and Abnormalities
EBI-12707005	P06737	N377K	no effect	match	Glycogen Storage Disease Type VI; Glycogen storage disease 6 (GSD6)	Nutritional and Metabolic Diseases; Congenital, Hereditary, and Neonatal Diseases and Abnormalities
EBI-12707021	O60568	N223S	no effect	match	Bone Fragility with Contractures, Arterial Rupture, and Deafness; Lysyl hydroxylase 3 deficiency (LH3 deficiency)	Skin and Connective Tissue Diseases; Musculoskeletal Diseases
EBI-12707061	P61764	V84D	disrupting	match	Epileptic Encephalopathy, Early Infantile, 4; Epileptic encephalopathy, early infantile, 4 (EIEE4)	Nervous System Diseases
EBI-12707065	P61764	M443R	disrupting	match	Epileptic Encephalopathy, Early Infantile, 4; Epileptic encephalopathy, early infantile, 4 (EIEE4)	Nervous System Diseases
EBI-12707069	P61764	G544D	disrupting	match	Epileptic Encephalopathy, Early Infantile, 4; Epileptic encephalopathy, early infantile, 4 (EIEE4)	Nervous System Diseases
EBI-12707085	P35609	Q9R	disrupting	match	Cardiomyopathy, Dilated, 1AA; Cardiomyopathy, dilated 1AA, with or without left ventricular non-compaction (CMD1AA)	Cardiovascular Diseases
EBI-12707109	P09467	G164S	no effect	match	Fructose-1,6-Diphosphatase Deficiency; Fructose-1,6-bisphosphatase deficiency (FBP1D); Hypoglycemia	Nutritional and Metabolic Diseases; Congenital, Hereditary, and Neonatal Diseases and Abnormalities
EBI-12707113	P09467	F194S	no effect	match	Fructose-1,6-Diphosphatase Deficiency; Fructose-1,6-bisphosphatase deficiency (FBP1D)	Nutritional and Metabolic Diseases; Congenital, Hereditary, and Neonatal Diseases and Abnormalities
EBI-12707145	P61764	V84D	disrupting	match	Epileptic Encephalopathy, Early Infantile, 4; Epileptic encephalopathy, early infantile, 4 (EIEE4)	Nervous System Diseases
EBI-12707149	P61764	M443R	disrupting	match	Epileptic Encephalopathy, Early Infantile, 4; Epileptic encephalopathy, early infantile, 4 (EIEE4)	Nervous System Diseases
EBI-12707153	P61764	G544D	disrupting	match	Epileptic Encephalopathy, Early Infantile, 4; Epileptic encephalopathy, early infantile, 4 (EIEE4)	Nervous System Diseases
EBI-12707171	P35609	Q9R	disrupting	match	Cardiomyopathy, Dilated, 1AA; Cardiomyopathy, dilated 1AA, with or without left ventricular non-compaction (CMD1AA)	Cardiovascular Diseases
EBI-12707199	Q99732	G112S	disrupting	match	Charcot-Marie-Tooth disease 1C (CMT1C); Charcot-Marie-Tooth disease, Type 1C	Nervous System Diseases; Congenital, Hereditary, and Neonatal Diseases and Abnormalities
EBI-12707203	Q99732	I92V	no effect	match	Charcot-Marie-Tooth Disease, Type Ia (disorder); Hereditary liability to pressure palsies; Sensory polyneuropathy	Nervous System Diseases; Congenital, Hereditary, and Neonatal Diseases and Abnormalities; Musculoskeletal Diseases
EBI-12707251	P60891	D52H	no effect	match	Phosphoribosylpyrophosphate Synthetase Superactivity; Phosphoribosylpyrophosphate synthetase superactivity (PRPS1 superactivity)	Nutritional and Metabolic Diseases; Congenital, Hereditary, and Neonatal Diseases and Abnormalities
EBI-12707255	P60891	N114S	no effect	match	Phosphoribosylpyrophosphate Synthetase Superactivity; Phosphoribosylpyrophosphate synthetase superactivity (PRPS1 superactivity)	Nutritional and Metabolic Diseases; Congenital, Hereditary, and Neonatal Diseases and Abnormalities
EBI-12707259	P60891	D183H	no effect	match	Phosphoribosylpyrophosphate Synthetase Superactivity; Phosphoribosylpyrophosphate synthetase superactivity (PRPS1 superactivity)	Nutritional and Metabolic Diseases; Congenital, Hereditary, and Neonatal Diseases and Abnormalities
EBI-12707275	P45381	E24G	disrupting	match	Canavan Disease; Canavan disease (CAND)	Nutritional and Metabolic Diseases; Nervous System Diseases; Congenital, Hereditary, and Neonatal Diseases and Abnormalities
EBI-12707283	P45381	M195R	disrupting	match	Canavan disease (CAND)	Nervous System Diseases; Congenital, Hereditary, and Neonatal Diseases and Abnormalities; Nutritional and Metabolic Diseases
EBI-12707287	P45381	E285A	disrupting	match	Canavan Disease; Canavan disease (CAND)	Nutritional and Metabolic Diseases; Nervous System Diseases; Congenital, Hereditary, and Neonatal Diseases and Abnormalities
EBI-12707303	Q8NI60	R213W	disrupting	match	Coenzyme Q10 deficiency, primary, 4 (COQ10D4); SPINOCEREBELLAR ATAXIA, AUTOSOMAL RECESSIVE 9	Nutritional and Metabolic Diseases; Congenital, Hereditary, and Neonatal Diseases and Abnormalities; Nervous System Diseases
EBI-12707307	Q8NI60	G272V	disrupting	match	Coenzyme Q10 deficiency, primary, 4 (COQ10D4); SPINOCEREBELLAR ATAXIA, AUTOSOMAL RECESSIVE 9	Nutritional and Metabolic Diseases; Congenital, Hereditary, and Neonatal Diseases and Abnormalities; Nervous System Diseases
EBI-12707311	Q8NI60	Y514C	no effect	match	Coenzyme Q10 deficiency, primary, 4 (COQ10D4); SPINOCEREBELLAR ATAXIA, AUTOSOMAL RECESSIVE 9	Nutritional and Metabolic Diseases; Congenital, Hereditary, and Neonatal Diseases and Abnormalities; Nervous System Diseases
EBI-12707315	Q8NI60	E551K	disrupting	match	Coenzyme Q10 deficiency, primary, 4 (COQ10D4); SPINOCEREBELLAR ATAXIA, AUTOSOMAL RECESSIVE 9	Nutritional and Metabolic Diseases; Congenital, Hereditary, and Neonatal Diseases and Abnormalities; Nervous System Diseases
EBI-12707339	Q8NI60	R213W	disrupting	match	Coenzyme Q10 deficiency, primary, 4 (COQ10D4); SPINOCEREBELLAR ATAXIA, AUTOSOMAL RECESSIVE 9	Nutritional and Metabolic Diseases; Congenital, Hereditary, and Neonatal Diseases and Abnormalities; Nervous System Diseases
EBI-12707343	Q8NI60	G272V	disrupting	match	Coenzyme Q10 deficiency, primary, 4 (COQ10D4); SPINOCEREBELLAR ATAXIA, AUTOSOMAL RECESSIVE 9	Nutritional and Metabolic Diseases; Congenital, Hereditary, and Neonatal Diseases and Abnormalities; Nervous System Diseases
EBI-12707347	Q8NI60	Y514C	no effect	match	Coenzyme Q10 deficiency, primary, 4 (COQ10D4); SPINOCEREBELLAR ATAXIA, AUTOSOMAL RECESSIVE 9	Nutritional and Metabolic Diseases; Congenital, Hereditary, and Neonatal Diseases and Abnormalities; Nervous System Diseases
EBI-12707351	Q8NI60	E551K	disrupting	match	Coenzyme Q10 deficiency, primary, 4 (COQ10D4); SPINOCEREBELLAR ATAXIA, AUTOSOMAL RECESSIVE 9	Nutritional and Metabolic Diseases; Congenital, Hereditary, and Neonatal Diseases and Abnormalities; Nervous System Diseases
EBI-12707379	Q99732	G112S	disrupting	match	Charcot-Marie-Tooth disease 1C (CMT1C); Charcot-Marie-Tooth disease, Type 1C	Nervous System Diseases; Congenital, Hereditary, and Neonatal Diseases and Abnormalities
EBI-12707383	Q99732	I92V	no effect	match	Charcot-Marie-Tooth Disease, Type Ia (disorder); Hereditary liability to pressure palsies; Sensory polyneuropathy	Nervous System Diseases; Congenital, Hereditary, and Neonatal Diseases and Abnormalities; Musculoskeletal Diseases
EBI-12707399	P00492	D194H	disrupting	partial/positional match	Gout HPRT-related (GOUT-HPRT); Gout, HPRT-Related; Lesch-Nyhan Syndrome; Lesch-Nyhan syndrome (LNS)	Musculoskeletal Diseases; Congenital, Hereditary, and Neonatal Diseases and Abnormalities; Nutritional and Metabolic Diseases; Nervous System Diseases
EBI-12707431	O75771	E233G	no effect	match	Breast Cancer, Familial; Breast Carcinoma; Malignant neoplasm of breast	Neoplasms; Skin and Connective Tissue Diseases
EBI-12707453	Q96JS3	G244E	no effect	match	Schizophrenia	Mental Disorders
EBI-12707457	Q96JS3	I678V	no effect	match	Schizophrenia	Mental Disorders
EBI-12707491	P14136	R258P	no effect	match	Alexander Disease; Alexander disease (ALXDRD)	Nervous System Diseases; Congenital, Hereditary, and Neonatal Diseases and Abnormalities; Nutritional and Metabolic Diseases
EBI-12707495	P14136	E374G	no effect	match	Alexander Disease; Alexander disease (ALXDRD)	Nervous System Diseases; Congenital, Hereditary, and Neonatal Diseases and Abnormalities; Nutritional and Metabolic Diseases
EBI-12707515	O75771	E233G	disrupting	match	Breast Cancer, Familial; Breast Carcinoma; Malignant neoplasm of breast	Neoplasms; Skin and Connective Tissue Diseases
EBI-12707535	P43897-2	R333W	disrupting	match	Combined Oxidative Phosphorylation Deficiency 3	Nervous System Diseases; Musculoskeletal Diseases; Nutritional and Metabolic Diseases
EBI-12707553	P35219	S100P	disrupting	match	Ataxia; Cerebellar Ataxia; Cerebellar Ataxia, Mental Retardation, And Dysequilibrium Syndrome 3; Cerebellar ataxia, mental retardation, and dysequilibrium syndrome 3 (CMARQ3); Dystonia; Dystonia Disorders	Nervous System Diseases; Behavior and Behavior Mechanisms; Mental Disorders
EBI-12707569	O75603	R47L	no effect	match	Hypoparathyroidism familial isolated; Hypoparathyroidism, familial isolated (FIH)	Endocrine System Diseases
EBI-12707573	O75603	G63S	no effect	match	Hypoparathyroidism familial isolated; Hypoparathyroidism, familial isolated (FIH)	Endocrine System Diseases
EBI-12707613	Q13049	P130S	no effect	match	BARDET-BIEDL SYNDROME 11; Bardet-Biedl Syndrome; Bardet-Biedl syndrome 11 (BBS11)	Nervous System Diseases; Congenital, Hereditary, and Neonatal Diseases and Abnormalities
EBI-12707617	Q13049	R394H	no effect	match	Limb-girdle muscular dystrophy 2H (LGMD2H); Limb-girdle muscular dystrophy type 2H	Musculoskeletal Diseases; Nervous System Diseases; Congenital, Hereditary, and Neonatal Diseases and Abnormalities
EBI-12707621	Q13049	D487N	disrupting	match	Limb-girdle muscular dystrophy 2H (LGMD2H); Limb-girdle muscular dystrophy type 2H; Muscular Dystrophies, Limb-Girdle	Musculoskeletal Diseases; Nervous System Diseases; Congenital, Hereditary, and Neonatal Diseases and Abnormalities
EBI-12707655	O43707	K255E	disrupting	match	Focal glomerulosclerosis; Focal segmental glomerulosclerosis 1 (FSGS1)	Male Urogenital Diseases; Female Urogenital Diseases and Pregnancy Complications
EBI-12707659	O43707	T259I	disrupting	match	Focal glomerulosclerosis; Focal segmental glomerulosclerosis 1 (FSGS1)	Male Urogenital Diseases; Female Urogenital Diseases and Pregnancy Complications
EBI-12707663	O43707	S262P	disrupting	match	Focal glomerulosclerosis; Focal segmental glomerulosclerosis 1 (FSGS1)	Male Urogenital Diseases; Female Urogenital Diseases and Pregnancy Complications
EBI-12707679	A0A0C4DFY0	M62I	no effect	match	Cerebrovascular accident; Coronary heart disease; Ischemic Cerebrovascular Accident; Ischemic stroke	Cardiovascular Diseases; Nervous System Diseases
EBI-12707695	P35609	Q9R	disrupting	match	Cardiomyopathy, Dilated, 1AA; Cardiomyopathy, dilated 1AA, with or without left ventricular non-compaction (CMD1AA)	Cardiovascular Diseases
EBI-12707719	P15531	S120G	disrupting	match	Central neuroblastoma; Neoplasm Metastasis; Neuroblastoma; stage, neuroblastoma	Neoplasms
EBI-12707735	Q9UI10	A228V	disrupting	match	Childhood Ataxia with Central Nervous System Hypomyelinization; Leukodystrophy with vanishing white matter (VWM)	Nervous System Diseases; Congenital, Hereditary, and Neonatal Diseases and Abnormalities; Nutritional and Metabolic Diseases
EBI-12707823	P06753	M9R	no effect	match	Nemaline myopathy 1; Nemaline myopathy 1 (NEM1)	Musculoskeletal Diseases; Nervous System Diseases
EBI-12707827	P06753	L100M	no effect	match	Congenital Fiber Type Disproportion; Myopathy, congenital, with fiber-type disproportion (CFTD)	Musculoskeletal Diseases; Nervous System Diseases
EBI-12707831	P06753	R168G	no effect	match	Congenital Fiber Type Disproportion; Myopathy, congenital, with fiber-type disproportion (CFTD); Nemaline myopathy 1	Musculoskeletal Diseases; Nervous System Diseases
EBI-12707835	P06753	R245G	no effect	match	Congenital Fiber Type Disproportion; Myopathy, congenital, with fiber-type disproportion (CFTD)	Musculoskeletal Diseases; Nervous System Diseases
EBI-12707869	P35219	S100P	disrupting	match	Ataxia; Cerebellar Ataxia; Cerebellar Ataxia, Mental Retardation, And Dysequilibrium Syndrome 3; Cerebellar ataxia, mental retardation, and dysequilibrium syndrome 3 (CMARQ3); Dystonia; Dystonia Disorders	Nervous System Diseases; Behavior and Behavior Mechanisms; Mental Disorders
EBI-12707885	Q8N5M1	W94R	disrupting	match	MITOCHONDRIAL COMPLEX V (ATP SYNTHASE) DEFICIENCY, ATPAF2 TYPE; MITOCHONDRIAL COMPLEX V (ATP SYNTHASE) DEFICIENCY, NUCLEAR TYPE 1; Mitochondrial complex V deficiency, nuclear 1 (MC5DN1)	Nutritional and Metabolic Diseases; Musculoskeletal Diseases; Nervous System Diseases
EBI-12707917	P35609	Q9R	disrupting	match	Cardiomyopathy, Dilated, 1AA; Cardiomyopathy, dilated 1AA, with or without left ventricular non-compaction (CMD1AA)	Cardiovascular Diseases
EBI-12707949	Q9BZS1	I363V	disrupting	match	Immunodeficiency polyendocrinopathy, enteropathy, X-linked syndrome (IPEX)	Congenital, Hereditary, and Neonatal Diseases and Abnormalities; Nutritional and Metabolic Diseases; Endocrine System Diseases; Immune System Diseases
EBI-12707969	O75603	R47L	no effect	match	Hypoparathyroidism familial isolated; Hypoparathyroidism, familial isolated (FIH)	Endocrine System Diseases
EBI-12707973	O75603	G63S	disrupting	match	Hypoparathyroidism familial isolated; Hypoparathyroidism, familial isolated (FIH)	Endocrine System Diseases
EBI-12707993	P78337	E130K	no effect	match	Clubfoot, congenital, with or without deficiency of long bones and/or mirror-image polydactyly (CCF); Congenital clubfoot	Musculoskeletal Diseases; Congenital, Hereditary, and Neonatal Diseases and Abnormalities
EBI-12708013	Q96NR8	T49M	no effect	match	LEBER CONGENITAL AMAUROSIS 13; Leber congenital amaurosis 13 (LCA13); Retinal Dystrophies	Eye Diseases
EBI-12708017	Q96NR8	L99I	no effect	match	LEBER CONGENITAL AMAUROSIS 13; Leber congenital amaurosis 13 (LCA13)	Eye Diseases
EBI-12708021	Q96NR8	P230A	no effect	match	LEBER CONGENITAL AMAUROSIS 13; Leber congenital amaurosis 13 (LCA13)	Eye Diseases
EBI-12708041	Q9NPE3	R34W	no effect	match	DYSKERATOSIS CONGENITA, AUTOSOMAL RECESSIVE 1; Dyskeratosis congenita, autosomal recessive, 1 (DKCB1)	Skin and Connective Tissue Diseases; Congenital, Hereditary, and Neonatal Diseases and Abnormalities
EBI-12708057	P15882	L20F	no effect	match	Duane Retraction Syndrome, Type 2; Duane retraction syndrome 2 (DURS2)	Nervous System Diseases; Eye Diseases; Congenital, Hereditary, and Neonatal Diseases and Abnormalities
EBI-12708061	P15882	A223V	no effect	match	Duane Retraction Syndrome, Type 2; Duane retraction syndrome 2 (DURS2)	Nervous System Diseases; Eye Diseases; Congenital, Hereditary, and Neonatal Diseases and Abnormalities
EBI-12708065	P15882	G228S	no effect	match	Duane Retraction Syndrome, Type 2; Duane retraction syndrome 2 (DURS2)	Nervous System Diseases; Eye Diseases; Congenital, Hereditary, and Neonatal Diseases and Abnormalities
EBI-12708069	P15882	P252Q	no effect	match	Duane Retraction Syndrome, Type 2; Duane retraction syndrome 2 (DURS2)	Nervous System Diseases; Eye Diseases; Congenital, Hereditary, and Neonatal Diseases and Abnormalities
EBI-12708085	Q96JS3	G244E	no effect	match	Schizophrenia	Mental Disorders
EBI-12708089	Q96JS3	I678V	no effect	match	Schizophrenia	Mental Disorders
EBI-12708153	P35609	Q9R	disrupting	match	Cardiomyopathy, Dilated, 1AA; Cardiomyopathy, dilated 1AA, with or without left ventricular non-compaction (CMD1AA)	Cardiovascular Diseases
EBI-12708177	Q96JS3	G244E	no effect	match	Schizophrenia	Mental Disorders
EBI-12708181	Q96JS3	I678V	no effect	match	Schizophrenia	Mental Disorders
EBI-12708225	P60891	D52H	no effect	match	Phosphoribosylpyrophosphate Synthetase Superactivity; Phosphoribosylpyrophosphate synthetase superactivity (PRPS1 superactivity)	Nutritional and Metabolic Diseases; Congenital, Hereditary, and Neonatal Diseases and Abnormalities
EBI-12708229	P60891	N114S	no effect	match	Phosphoribosylpyrophosphate Synthetase Superactivity; Phosphoribosylpyrophosphate synthetase superactivity (PRPS1 superactivity)	Nutritional and Metabolic Diseases; Congenital, Hereditary, and Neonatal Diseases and Abnormalities
EBI-12708233	P60891	D183H	no effect	match	Phosphoribosylpyrophosphate Synthetase Superactivity; Phosphoribosylpyrophosphate synthetase superactivity (PRPS1 superactivity)	Nutritional and Metabolic Diseases; Congenital, Hereditary, and Neonatal Diseases and Abnormalities
EBI-12708249	P23526	D86G	disrupting	match	Hydrops Fetalis; Hypermethioninemia with Deficiency of S-Adenosylhomocysteine Hydrolase; Hypermethioninemia with S-adenosylhomocysteine hydrolase deficiency (HMAHCHD)	Female Urogenital Diseases and Pregnancy Complications; Hemic and Lymphatic Diseases; Congenital, Hereditary, and Neonatal Diseases and Abnormalities; Immune System Diseases; Nutritional and Metabolic Diseases
EBI-12708253	P23526	A89V	no effect	match	Hypermethioninemia with Deficiency of S-Adenosylhomocysteine Hydrolase; Hypermethioninemia with S-adenosylhomocysteine hydrolase deficiency (HMAHCHD)	Nutritional and Metabolic Diseases; Congenital, Hereditary, and Neonatal Diseases and Abnormalities
EBI-12708257	P23526	Y143C	no effect	match	Hypermethioninemia with Deficiency of S-Adenosylhomocysteine Hydrolase; Hypermethioninemia with S-adenosylhomocysteine hydrolase deficiency (HMAHCHD)	Nutritional and Metabolic Diseases; Congenital, Hereditary, and Neonatal Diseases and Abnormalities
EBI-12708273	P50402	S54F	no effect	match	Emery-Dreifuss muscular dystrophy 1, X-linked (EDMD1)	Musculoskeletal Diseases; Nervous System Diseases; Congenital, Hereditary, and Neonatal Diseases and Abnormalities
EBI-12708281	P50402	P183T	no effect	match	Emery-Dreifuss muscular dystrophy 1, X-linked (EDMD1); X-Linked Emery-Dreifuss Muscular Dystrophy	Musculoskeletal Diseases; Nervous System Diseases; Congenital, Hereditary, and Neonatal Diseases and Abnormalities
EBI-12708285	P50402	P183H	no effect	match	Emery-Dreifuss muscular dystrophy 1, X-linked (EDMD1); X-Linked Emery-Dreifuss Muscular Dystrophy	Musculoskeletal Diseases; Nervous System Diseases; Congenital, Hereditary, and Neonatal Diseases and Abnormalities
EBI-12708317	P05783	T103A	disrupting	match	Cirrhosis (CIRRH); Cirrhosis, Familial	Digestive System Diseases; Respiratory Tract Diseases; Nervous System Diseases; Congenital, Hereditary, and Neonatal Diseases and Abnormalities; Nutritional and Metabolic Diseases
EBI-12708321	P05783	H128L	no effect	match	Cirrhosis (CIRRH); Cirrhosis, Cryptogenic; Cirrhosis, Familial	Digestive System Diseases; Respiratory Tract Diseases; Nervous System Diseases; Congenital, Hereditary, and Neonatal Diseases and Abnormalities; Nutritional and Metabolic Diseases
EBI-12708329	P05783	G340R	disrupting	match	Cirrhosis (CIRRH); Cirrhosis, Familial	Digestive System Diseases; Respiratory Tract Diseases; Nervous System Diseases; Congenital, Hereditary, and Neonatal Diseases and Abnormalities; Nutritional and Metabolic Diseases
EBI-12708349	Q99732	G112S	disrupting	match	Charcot-Marie-Tooth disease 1C (CMT1C); Charcot-Marie-Tooth disease, Type 1C	Nervous System Diseases; Congenital, Hereditary, and Neonatal Diseases and Abnormalities
EBI-12708353	Q99732	I92V	no effect	match	Charcot-Marie-Tooth Disease, Type Ia (disorder); Hereditary liability to pressure palsies; Sensory polyneuropathy	Nervous System Diseases; Congenital, Hereditary, and Neonatal Diseases and Abnormalities; Musculoskeletal Diseases
EBI-12708369	P35609	Q9R	disrupting	match	Cardiomyopathy, Dilated, 1AA; Cardiomyopathy, dilated 1AA, with or without left ventricular non-compaction (CMD1AA)	Cardiovascular Diseases
EBI-12708393	P35609	Q9R	no effect	match	Cardiomyopathy, Dilated, 1AA; Cardiomyopathy, dilated 1AA, with or without left ventricular non-compaction (CMD1AA)	Cardiovascular Diseases
EBI-12708417	Q9NPC6	S48P	no effect	match	CARDIOMYOPATHY, FAMILIAL HYPERTROPHIC, 16; Cardiomyopathy, familial hypertrophic 16 (CMH16); Hypertrophic Cardiomyopathy	Cardiovascular Diseases; Congenital, Hereditary, and Neonatal Diseases and Abnormalities
EBI-12708421	Q9NPC6	I246M	no effect	match	CARDIOMYOPATHY, FAMILIAL HYPERTROPHIC, 16; Cardiomyopathy, familial hypertrophic 16 (CMH16); Hypertrophic Cardiomyopathy	Cardiovascular Diseases; Congenital, Hereditary, and Neonatal Diseases and Abnormalities
EBI-12708461	P35609	Q9R	disrupting	match	Cardiomyopathy, Dilated, 1AA; Cardiomyopathy, dilated 1AA, with or without left ventricular non-compaction (CMD1AA)	Cardiovascular Diseases
EBI-12708551	Q5JVL4	P77T	disrupting	match	Epilepsy; Juvenile myoclonic epilepsy 1 (EJM1); Myoclonic Epilepsy, Juvenile	Nervous System Diseases
EBI-12708555	Q5JVL4	R221H	disrupting	match	Epilepsy; Juvenile myoclonic epilepsy 1 (EJM1); Myoclonic Epilepsy, Juvenile	Nervous System Diseases
EBI-12708623	Q6P1J9	L64P	disrupting	match	HYPERPARATHYROIDISM 1; HYPERPARATHYROIDISM 3; Hyperparathyroidism 1 (HRPT1); Malignant tumor of parathyroid gland; Parathyroid Gland Adenocarcinoma; Parathyroid Neoplasms	Endocrine System Diseases; Neoplasms
EBI-12708679	P11802	R24C	no effect	match	Carcinogenesis; Compensatory Hyperinsulinemia; Diabetes; Diabetes Mellitus; Diabetes Mellitus, Insulin-Dependent; Hereditary Melanoma; Lymphoma; MELANOMA, CUTANEOUS MALIGNANT, SUSCEPTIBILITY TO, 3; Malignant lymphoma, lymphocytic, intermediate differentiation, diffuse; Melanoma, B16; Melanoma, cutaneous malignant 3 (CMM3); Multiple tumors; Neoplasm Metastasis; Obesity; Papilloma; Pituitary Adenom…	Neoplasms; Nutritional and Metabolic Diseases; Endocrine System Diseases; Immune System Diseases; Hemic and Lymphatic Diseases; Skin and Connective Tissue Diseases; Nervous System Diseases; Male Urogenital Diseases
EBI-12708683	P11802	R24H	no effect	match	MELANOMA, CUTANEOUS MALIGNANT, SUSCEPTIBILITY TO, 3; Melanoma, cutaneous malignant 3 (CMM3); melanoma	Skin and Connective Tissue Diseases; Neoplasms
EBI-12708687	P11802	N41S	no effect	match	MELANOMA, CUTANEOUS MALIGNANT, SUSCEPTIBILITY TO, 3; Melanoma, cutaneous malignant 3 (CMM3)	Skin and Connective Tissue Diseases; Neoplasms
EBI-12708711	Q15848	Y111H	no effect	match	Diabetes; Diabetes Mellitus; Obesity	Nutritional and Metabolic Diseases; Endocrine System Diseases
EBI-12708715	Q15848	R112C	no effect	match	Adiponectin deficiency (ADPND); Hypoadiponectinemia	Nutritional and Metabolic Diseases; Endocrine System Diseases; Congenital, Hereditary, and Neonatal Diseases and Abnormalities
EBI-12708719	Q15848	I164T	no effect	match	Arteriosclerosis; Atherosclerosis; Coronary Arteriosclerosis; Coronary Artery Disease; Coronary heart disease; Diabetes Mellitus, Non-Insulin-Dependent; Metabolic Syndrome X	Cardiovascular Diseases; Nutritional and Metabolic Diseases; Endocrine System Diseases
EBI-12708735	P35070	C7G	no effect	match	Diabetes Mellitus, Non-Insulin-Dependent	Nutritional and Metabolic Diseases; Endocrine System Diseases
EBI-12708751	P40259	G137S	disrupting	match	AGAMMAGLOBULINEMIA 6, AUTOSOMAL RECESSIVE; Agammaglobulinemia 6, autosomal recessive (AGM6)	Immune System Diseases; Hemic and Lymphatic Diseases
EBI-12708767	Q12805	R345W	no effect	match	Age related macular degeneration; DOYNE HONEYCOMB RETINAL DYSTROPHY; DYSFUNCTION - SKIN DISORDERS; Doyne honeycomb retinal dystrophy (DHRD); Drusen; Glycogen storage disease type II; MACULAR DEGENERATION, EARLY-ONSET; Macular degeneration; Malattia Leventinese; Retinal Diseases; Unspecified visual loss	Eye Diseases; Nervous System Diseases; Skin and Connective Tissue Diseases; Congenital, Hereditary, and Neonatal Diseases and Abnormalities; Nutritional and Metabolic Diseases; Otorhinolaryngologic Diseases
EBI-12708783	P28799	A9D	disrupting	match	Dysarthria; FRONTOTEMPORAL LOBAR DEGENERATION WITH TDP43 INCLUSIONS, GRN-RELATED; Frontotemporal Lobar Degeneration; Stuttering; Ubiquitin-positive frontotemporal dementia (UP-FTD)	Nervous System Diseases; Nutritional and Metabolic Diseases; Mental Disorders
EBI-12708831	Q16586	R98H	no effect	match	Alpha-Sarcoglycanopathies; Limb-girdle muscular dystrophy 2D (LGMD2D)	Cardiovascular Diseases; Congenital, Hereditary, and Neonatal Diseases and Abnormalities; Nervous System Diseases; Musculoskeletal Diseases; Respiratory Tract Diseases
EBI-12708871	O14836-2	C58R	no effect	match	Acquired Hypogammaglobulinemia; Autoimmune Diseases; Common Variable Immunodeficiency; Hepatosplenomegaly; Hypogammaglobulinemia; IMMUNODEFICIENCY, COMMON VARIABLE, 2; Immunoglobulin a deficiency 2; Renal Insufficiency; Sepsis; Septicemia	Immune System Diseases; Digestive System Diseases; Hemic and Lymphatic Diseases; Female Urogenital Diseases and Pregnancy Complications; Male Urogenital Diseases; Bacterial Infections and Mycoses
EBI-12708911	P35609	Q9R	disrupting	match	Cardiomyopathy, Dilated, 1AA; Cardiomyopathy, dilated 1AA, with or without left ventricular non-compaction (CMD1AA)	Cardiovascular Diseases
EBI-12708935	Q5JVL4	P77T	disrupting	match	Epilepsy; Juvenile myoclonic epilepsy 1 (EJM1); Myoclonic Epilepsy, Juvenile	Nervous System Diseases
EBI-12708939	Q5JVL4	R221H	disrupting	match	Epilepsy; Juvenile myoclonic epilepsy 1 (EJM1); Myoclonic Epilepsy, Juvenile	Nervous System Diseases
EBI-12708975	P14136	R258P	no effect	match	Alexander Disease; Alexander disease (ALXDRD)	Nervous System Diseases; Congenital, Hereditary, and Neonatal Diseases and Abnormalities; Nutritional and Metabolic Diseases
EBI-12708979	P14136	E374G	no effect	match	Alexander Disease; Alexander disease (ALXDRD)	Nervous System Diseases; Congenital, Hereditary, and Neonatal Diseases and Abnormalities; Nutritional and Metabolic Diseases
EBI-12708999	P04264	L161P	no effect	match	Epidermolytic hyperkeratosis (EHK); Hyperkeratosis, Epidermolytic	Congenital, Hereditary, and Neonatal Diseases and Abnormalities; Skin and Connective Tissue Diseases
EBI-12709015	P35908	N186K	no effect	match	Ichthyosis Bullosa of Siemens; Ichthyosis bullosa of Siemens (IBS)	Congenital, Hereditary, and Neonatal Diseases and Abnormalities; Skin and Connective Tissue Diseases
EBI-12709019	P35908	I477N	no effect	match	Ichthyosis bullosa of Siemens (IBS)	Congenital, Hereditary, and Neonatal Diseases and Abnormalities; Skin and Connective Tissue Diseases
EBI-12709023	P35908	L484P	no effect	match	Ichthyosis Bullosa of Siemens; Ichthyosis bullosa of Siemens (IBS)	Congenital, Hereditary, and Neonatal Diseases and Abnormalities; Skin and Connective Tissue Diseases
EBI-12709059	P02538	N171K	no effect	match	Dermatologic disorders; PACHYONYCHIA CONGENITA 3; Pachyonychia Congenita; Pachyonychia congenita 3 (PC3)	Skin and Connective Tissue Diseases; Congenital, Hereditary, and Neonatal Diseases and Abnormalities
EBI-12709063	P02538	F174V	no effect	match	PACHYONYCHIA CONGENITA 3; Pachyonychia congenita 3 (PC3)	Skin and Connective Tissue Diseases; Congenital, Hereditary, and Neonatal Diseases and Abnormalities
EBI-12709067	P02538	I462S	no effect	match	PACHYONYCHIA CONGENITA 3; Pachyonychia congenita 3 (PC3)	Skin and Connective Tissue Diseases; Congenital, Hereditary, and Neonatal Diseases and Abnormalities
EBI-12709071	P02538	A463P	no effect	match	PACHYONYCHIA CONGENITA 3; Pachyonychia congenita 3 (PC3)	Skin and Connective Tissue Diseases; Congenital, Hereditary, and Neonatal Diseases and Abnormalities
EBI-12709103	O75771	E233G	disrupting	match	Breast Cancer, Familial; Breast Carcinoma; Malignant neoplasm of breast	Neoplasms; Skin and Connective Tissue Diseases
EBI-12709139	P35609	Q9R	disrupting	match	Cardiomyopathy, Dilated, 1AA; Cardiomyopathy, dilated 1AA, with or without left ventricular non-compaction (CMD1AA)	Cardiovascular Diseases
EBI-12709181	P02792	A96T	disrupting	match	Neurodegeneration with brain iron accumulation 3 (NBIA3); Neuroferritinopathy; Nonorganic psychosis; Parkinsonian Disorders; Psychotic Disorders	Nervous System Diseases; Nutritional and Metabolic Diseases; Mental Disorders
EBI-12709201	P53673	L69P	disrupting	match	CATARACT 23; Cataract 23, multiple types (CTRCT23); Cataract, Lamellar 2	Eye Diseases
EBI-12709205	P53673	F94S	disrupting	match	CATARACT 23; Cataract 23, multiple types (CTRCT23); Cataract, Lamellar 2	Eye Diseases
EBI-12709225	Q8N490	A7V	disrupting	match	Dystonia 8 (DYT8); Paroxysmal nonkinesigenic dyskinesia	Nervous System Diseases
EBI-12709229	Q8N490	A9V	no effect	match	Dystonia 8 (DYT8); Hemiplegia, episodic; Paroxysmal nonkinesigenic dyskinesia	Nervous System Diseases
EBI-12709251	P49675	E169K	disrupting	match	Adrenal hyperplasia 1 (AH1); BLEPHAROPHIMOSIS, PTOSIS, AND EPICANTHUS INVERSUS (disorder); Lipoid congenital adrenal hyperplasia	Male Urogenital Diseases; Female Urogenital Diseases and Pregnancy Complications; Congenital, Hereditary, and Neonatal Diseases and Abnormalities; Nutritional and Metabolic Diseases; Endocrine System Diseases; Skin and Connective Tissue Diseases; Eye Diseases
EBI-12709255	P49675	A218V	disrupting	match	Adrenal hyperplasia 1 (AH1); Lipoid congenital adrenal hyperplasia	Male Urogenital Diseases; Female Urogenital Diseases and Pregnancy Complications; Congenital, Hereditary, and Neonatal Diseases and Abnormalities; Nutritional and Metabolic Diseases; Endocrine System Diseases
EBI-12709259	P49675	M225T	no effect	match	Adrenal hyperplasia 1 (AH1)	Male Urogenital Diseases; Female Urogenital Diseases and Pregnancy Complications; Congenital, Hereditary, and Neonatal Diseases and Abnormalities; Nutritional and Metabolic Diseases; Endocrine System Diseases
EBI-12709299	Q8NI60	R213W	disrupting	match	Coenzyme Q10 deficiency, primary, 4 (COQ10D4); SPINOCEREBELLAR ATAXIA, AUTOSOMAL RECESSIVE 9	Nutritional and Metabolic Diseases; Congenital, Hereditary, and Neonatal Diseases and Abnormalities; Nervous System Diseases
EBI-12709303	Q8NI60	G272V	no effect	match	Coenzyme Q10 deficiency, primary, 4 (COQ10D4); SPINOCEREBELLAR ATAXIA, AUTOSOMAL RECESSIVE 9	Nutritional and Metabolic Diseases; Congenital, Hereditary, and Neonatal Diseases and Abnormalities; Nervous System Diseases
EBI-12709307	Q8NI60	Y514C	no effect	match	Coenzyme Q10 deficiency, primary, 4 (COQ10D4); SPINOCEREBELLAR ATAXIA, AUTOSOMAL RECESSIVE 9	Nutritional and Metabolic Diseases; Congenital, Hereditary, and Neonatal Diseases and Abnormalities; Nervous System Diseases
EBI-12709311	Q8NI60	E551K	disrupting	match	Coenzyme Q10 deficiency, primary, 4 (COQ10D4); SPINOCEREBELLAR ATAXIA, AUTOSOMAL RECESSIVE 9	Nutritional and Metabolic Diseases; Congenital, Hereditary, and Neonatal Diseases and Abnormalities; Nervous System Diseases
EBI-12709339	O15344	C266R	no effect	match	Opitz GBBB syndrome 1 (GBBB1)	Musculoskeletal Diseases; Male Urogenital Diseases; Female Urogenital Diseases and Pregnancy Complications; Congenital, Hereditary, and Neonatal Diseases and Abnormalities
EBI-12709347	O15344	L626P	no effect	match	Opitz GBBB Syndrome, X-Linked; Opitz GBBB syndrome 1 (GBBB1)	Stomatognathic Diseases; Congenital, Hereditary, and Neonatal Diseases and Abnormalities; Male Urogenital Diseases; Musculoskeletal Diseases; Female Urogenital Diseases and Pregnancy Complications
EBI-12709363	Q3KNR5	R119W	no effect	match	DYSFUNCTION - SKIN DISORDERS; Diabetes Mellitus, Insulin-Dependent; Diabetes Mellitus, Non-Insulin-Dependent	Skin and Connective Tissue Diseases; Endocrine System Diseases; Nutritional and Metabolic Diseases; Immune System Diseases
EBI-12709367	Q3KNR5	R131W	no effect	match	Diabetes Mellitus, Insulin-Dependent; Maturity onset diabetes mellitus in young	Endocrine System Diseases; Nutritional and Metabolic Diseases; Immune System Diseases
EBI-12709371	Q3KNR5	R162W	no effect	match	Diabetes; Diabetes Mellitus; MATURITY-ONSET DIABETES OF THE YOUNG, TYPE 9 (disorder)	Nutritional and Metabolic Diseases; Endocrine System Diseases
EBI-12709403	Q14565	M200V	disrupting	match	Ovarian Failure, Premature; Premature Menopause	Endocrine System Diseases; Female Urogenital Diseases and Pregnancy Complications
EBI-12709419	Q8N5M1	W94R	disrupting	match	MITOCHONDRIAL COMPLEX V (ATP SYNTHASE) DEFICIENCY, ATPAF2 TYPE; MITOCHONDRIAL COMPLEX V (ATP SYNTHASE) DEFICIENCY, NUCLEAR TYPE 1; Mitochondrial complex V deficiency, nuclear 1 (MC5DN1)	Nutritional and Metabolic Diseases; Musculoskeletal Diseases; Nervous System Diseases
EBI-12709435	O75344	F72L	disrupting	match	Male infertility	Male Urogenital Diseases
EBI-12709479	P10809	D29G	disrupting	match	Leukodystrophy, Hypomyelinating, 4; Leukodystrophy, hypomyelinating, 4 (HLD4)	Nutritional and Metabolic Diseases; Congenital, Hereditary, and Neonatal Diseases and Abnormalities; Nervous System Diseases
EBI-12709483	P10809	V98I	no effect	match	Spastic Paraplegia, Hereditary; Spastic paraplegia 13, autosomal dominant; Spastic paraplegia 13, autosomal dominant (SPG13)	Nervous System Diseases; Congenital, Hereditary, and Neonatal Diseases and Abnormalities
EBI-12709503	O75771	E233G	disrupting	match	Breast Cancer, Familial; Breast Carcinoma; Malignant neoplasm of breast	Neoplasms; Skin and Connective Tissue Diseases
EBI-12709523	P26678	R9C	no effect	match	CARDIOMYOPATHY, DILATED, 1P; Cardiomyopathy, Dilated; Cardiomyopathy, Familial Idiopathic; Cardiomyopathy, dilated 1P (CMD1P)	Cardiovascular Diseases
EBI-12709563	P06753	M9R	no effect	match	Nemaline myopathy 1; Nemaline myopathy 1 (NEM1)	Musculoskeletal Diseases; Nervous System Diseases
EBI-12709567	P06753	L100M	no effect	match	Congenital Fiber Type Disproportion; Myopathy, congenital, with fiber-type disproportion (CFTD)	Musculoskeletal Diseases; Nervous System Diseases
EBI-12709571	P06753	R168G	no effect	match	Congenital Fiber Type Disproportion; Myopathy, congenital, with fiber-type disproportion (CFTD); Nemaline myopathy 1	Musculoskeletal Diseases; Nervous System Diseases
EBI-12709575	P06753	R245G	no effect	match	Congenital Fiber Type Disproportion; Myopathy, congenital, with fiber-type disproportion (CFTD)	Musculoskeletal Diseases; Nervous System Diseases
EBI-12709607	O75569	P222L	no effect	match	DYSTONIA 16 (disorder); Dystonia; Dystonia 16 (DYT16); Dystonia Disorders	Nervous System Diseases
EBI-12709623	P15289	Y201C	no effect	match	Leukodystrophy, Metachromatic	Congenital, Hereditary, and Neonatal Diseases and Abnormalities; Nervous System Diseases; Nutritional and Metabolic Diseases
EBI-12709627	P15289	N350S	no effect	match	Leukodystrophy, Metachromatic	Congenital, Hereditary, and Neonatal Diseases and Abnormalities; Nervous System Diseases; Nutritional and Metabolic Diseases
EBI-12709643	Q9UBX5	V60L	disrupting	match	MACULAR DEGENERATION, AGE-RELATED, 3; Macular degeneration, age-related, 3 (ARMD3); NEUROPATHY, HEREDITARY, WITH OR WITHOUT AGE-RELATED MACULAR DEGENERATION	Eye Diseases; Congenital, Hereditary, and Neonatal Diseases and Abnormalities; Nervous System Diseases
EBI-12709661	P11473	G33D	no effect	match	Rickets vitamin D-dependent 2A (VDDR2A); Vitamin D-Dependent Rickets, Type 2A	Musculoskeletal Diseases; Nutritional and Metabolic Diseases; Congenital, Hereditary, and Neonatal Diseases and Abnormalities; Female Urogenital Diseases and Pregnancy Complications; Male Urogenital Diseases
EBI-12709725	P50995	R230C	no effect	match	Colorectal cancer metastatic; Sarcoidosis	Neoplasms; Digestive System Diseases; Hemic and Lymphatic Diseases
EBI-12709741	O60568	N223S	no effect	match	Bone Fragility with Contractures, Arterial Rupture, and Deafness; Lysyl hydroxylase 3 deficiency (LH3 deficiency)	Skin and Connective Tissue Diseases; Musculoskeletal Diseases
EBI-12709759	Q8NI60	R213W	disrupting	match	Coenzyme Q10 deficiency, primary, 4 (COQ10D4); SPINOCEREBELLAR ATAXIA, AUTOSOMAL RECESSIVE 9	Nutritional and Metabolic Diseases; Congenital, Hereditary, and Neonatal Diseases and Abnormalities; Nervous System Diseases
EBI-12709763	Q8NI60	G272V	disrupting	match	Coenzyme Q10 deficiency, primary, 4 (COQ10D4); SPINOCEREBELLAR ATAXIA, AUTOSOMAL RECESSIVE 9	Nutritional and Metabolic Diseases; Congenital, Hereditary, and Neonatal Diseases and Abnormalities; Nervous System Diseases
EBI-12709767	Q8NI60	Y514C	no effect	match	Coenzyme Q10 deficiency, primary, 4 (COQ10D4); SPINOCEREBELLAR ATAXIA, AUTOSOMAL RECESSIVE 9	Nutritional and Metabolic Diseases; Congenital, Hereditary, and Neonatal Diseases and Abnormalities; Nervous System Diseases
EBI-12709771	Q8NI60	E551K	disrupting	match	Coenzyme Q10 deficiency, primary, 4 (COQ10D4); SPINOCEREBELLAR ATAXIA, AUTOSOMAL RECESSIVE 9	Nutritional and Metabolic Diseases; Congenital, Hereditary, and Neonatal Diseases and Abnormalities; Nervous System Diseases
EBI-12709795	Q13049	P130S	no effect	match	BARDET-BIEDL SYNDROME 11; Bardet-Biedl Syndrome; Bardet-Biedl syndrome 11 (BBS11)	Nervous System Diseases; Congenital, Hereditary, and Neonatal Diseases and Abnormalities
EBI-12709799	Q13049	R394H	disrupting	match	Limb-girdle muscular dystrophy 2H (LGMD2H); Limb-girdle muscular dystrophy type 2H	Musculoskeletal Diseases; Nervous System Diseases; Congenital, Hereditary, and Neonatal Diseases and Abnormalities
EBI-12709803	Q13049	D487N	disrupting	match	Limb-girdle muscular dystrophy 2H (LGMD2H); Limb-girdle muscular dystrophy type 2H; Muscular Dystrophies, Limb-Girdle	Musculoskeletal Diseases; Nervous System Diseases; Congenital, Hereditary, and Neonatal Diseases and Abnormalities
EBI-12709819	P40692	S44F	disrupting	match	Hereditary Non-Polyposis Colon Cancer Type 2; Hereditary Nonpolyposis Colorectal Cancer; Hereditary non-polyposis colorectal cancer 2 (HNPCC2)	Neoplasms; Congenital, Hereditary, and Neonatal Diseases and Abnormalities; Digestive System Diseases; Nutritional and Metabolic Diseases
EBI-12709823	P40692	G244D	no effect	match	Hereditary Non-Polyposis Colon Cancer Type 2; Hereditary Nonpolyposis Colorectal Cancer; Hereditary non-polyposis colorectal cancer 2 (HNPCC2)	Neoplasms; Congenital, Hereditary, and Neonatal Diseases and Abnormalities; Digestive System Diseases; Nutritional and Metabolic Diseases
EBI-12709827	P40692	R472I	no effect	match	Colorectal cancer (CRC)	Neoplasms; Digestive System Diseases
EBI-12709831	P40692	A586D	disrupting	partial/positional match	Hereditary Non-Polyposis Colon Cancer Type 2; Hereditary non-polyposis colorectal cancer 2 (HNPCC2)	Neoplasms; Congenital, Hereditary, and Neonatal Diseases and Abnormalities; Digestive System Diseases; Nutritional and Metabolic Diseases
EBI-12709847	P35219	S100P	disrupting	match	Ataxia; Cerebellar Ataxia; Cerebellar Ataxia, Mental Retardation, And Dysequilibrium Syndrome 3; Cerebellar ataxia, mental retardation, and dysequilibrium syndrome 3 (CMARQ3); Dystonia; Dystonia Disorders	Nervous System Diseases; Behavior and Behavior Mechanisms; Mental Disorders
EBI-12709879	Q6FG55	T60N	no effect	match	Breast Carcinoma; Cardiovascular Diseases; Coronary heart disease; Crohn Disease; Diabetes Mellitus, Non-Insulin-Dependent; Diffuse Large B-Cell Lymphoma; Malignant neoplasm of breast; Malignant tumor of cervix; Metabolic Syndrome X; Myocardial Infarction; Periodontitis; VITILIGO-ASSOCIATED MULTIPLE AUTOIMMUNE DISEASE SUSCEPTIBILITY 1 (finding); Vitiligo; cervical cancer	Skin and Connective Tissue Diseases; Neoplasms; Cardiovascular Diseases; Digestive System Diseases; Nutritional and Metabolic Diseases; Endocrine System Diseases; Immune System Diseases; Hemic and Lymphatic Diseases; Female Urogenital Diseases and Pregnancy Complications; Stomatognathic Diseases
EBI-12709951	Q96RU7	Q84R	no effect	match	Arteriosclerosis; Atherosclerosis; Cardiovascular Diseases; Carotid Atherosclerosis; Coronary Arteriosclerosis; Diabetes Mellitus, Non-Insulin-Dependent; Endothelial dysfunction; Impaired glucose tolerance; Metabolic Syndrome X; Myocardial Infarction; Myocardial Ischemia	Cardiovascular Diseases; Nervous System Diseases; Nutritional and Metabolic Diseases; Endocrine System Diseases
EBI-12709967	Q9NPC6	S48P	no effect	match	CARDIOMYOPATHY, FAMILIAL HYPERTROPHIC, 16; Cardiomyopathy, familial hypertrophic 16 (CMH16); Hypertrophic Cardiomyopathy	Cardiovascular Diseases; Congenital, Hereditary, and Neonatal Diseases and Abnormalities
EBI-12709971	Q9NPC6	I246M	no effect	match	CARDIOMYOPATHY, FAMILIAL HYPERTROPHIC, 16; Cardiomyopathy, familial hypertrophic 16 (CMH16); Hypertrophic Cardiomyopathy	Cardiovascular Diseases; Congenital, Hereditary, and Neonatal Diseases and Abnormalities
EBI-12710019	P35609	Q9R	disrupting	match	Cardiomyopathy, Dilated, 1AA; Cardiomyopathy, dilated 1AA, with or without left ventricular non-compaction (CMD1AA)	Cardiovascular Diseases
EBI-12710059	Q16613	A129T	no effect	match	Delayed Sleep Phase Syndrome	Mental Disorders; Nervous System Diseases
EBI-12710087	P07510-2	R187C	disrupting	match	MULTIPLE PTERYGIUM SYNDROME, LETHAL TYPE; Multiple pterygium syndrome	Congenital, Hereditary, and Neonatal Diseases and Abnormalities; Skin and Connective Tissue Diseases
EBI-12710175	P78337	E130K	causing	match	Clubfoot, congenital, with or without deficiency of long bones and/or mirror-image polydactyly (CCF); Congenital clubfoot	Musculoskeletal Diseases; Congenital, Hereditary, and Neonatal Diseases and Abnormalities
EBI-12710209	Q96RU7	Q84R	no effect	match	Arteriosclerosis; Atherosclerosis; Cardiovascular Diseases; Carotid Atherosclerosis; Coronary Arteriosclerosis; Diabetes Mellitus, Non-Insulin-Dependent; Endothelial dysfunction; Impaired glucose tolerance; Metabolic Syndrome X; Myocardial Infarction; Myocardial Ischemia	Cardiovascular Diseases; Nervous System Diseases; Nutritional and Metabolic Diseases; Endocrine System Diseases
EBI-12710229	P40337-2	S111I	disrupting	partial/positional match	Von Hippel-Lindau Syndrome	Cardiovascular Diseases; Nervous System Diseases
EBI-12710245	P07992-3	F231L	no effect	match	CEREBROOCULOFACIOSKELETAL SYNDROME 4; Cerebrooculofacioskeletal Syndrome 1; Cockayne Syndrome; Xeroderma pigmentosum, group F	Nervous System Diseases; Musculoskeletal Diseases; Eye Diseases; Congenital, Hereditary, and Neonatal Diseases and Abnormalities; Behavior and Behavior Mechanisms; Mental Disorders; Nutritional and Metabolic Diseases; Neoplasms; Skin and Connective Tissue Diseases
EBI-12710279	Q96JS3	G244E	no effect	match	Schizophrenia	Mental Disorders
EBI-12710283	Q96JS3	I678V	no effect	match	Schizophrenia	Mental Disorders
EBI-12710311	Q9UBX5	V60L	disrupting	match	MACULAR DEGENERATION, AGE-RELATED, 3; Macular degeneration, age-related, 3 (ARMD3); NEUROPATHY, HEREDITARY, WITH OR WITHOUT AGE-RELATED MACULAR DEGENERATION	Eye Diseases; Congenital, Hereditary, and Neonatal Diseases and Abnormalities; Nervous System Diseases
EBI-12710327	P28799	A9D	disrupting	match	Dysarthria; FRONTOTEMPORAL LOBAR DEGENERATION WITH TDP43 INCLUSIONS, GRN-RELATED; Frontotemporal Lobar Degeneration; Stuttering; Ubiquitin-positive frontotemporal dementia (UP-FTD)	Nervous System Diseases; Nutritional and Metabolic Diseases; Mental Disorders
EBI-12710397	P06753	M9R	no effect	match	Nemaline myopathy 1; Nemaline myopathy 1 (NEM1)	Musculoskeletal Diseases; Nervous System Diseases
EBI-12710401	P06753	L100M	disrupting	match	Congenital Fiber Type Disproportion; Myopathy, congenital, with fiber-type disproportion (CFTD)	Musculoskeletal Diseases; Nervous System Diseases
EBI-12710405	P06753	R168G	disrupting	match	Congenital Fiber Type Disproportion; Myopathy, congenital, with fiber-type disproportion (CFTD); Nemaline myopathy 1	Musculoskeletal Diseases; Nervous System Diseases
EBI-12710409	P06753	R245G	disrupting	match	Congenital Fiber Type Disproportion; Myopathy, congenital, with fiber-type disproportion (CFTD)	Musculoskeletal Diseases; Nervous System Diseases
EBI-12710427	P53673	L69P	disrupting	match	CATARACT 23; Cataract 23, multiple types (CTRCT23); Cataract, Lamellar 2	Eye Diseases
EBI-12710431	P53673	F94S	disrupting	match	CATARACT 23; Cataract 23, multiple types (CTRCT23); Cataract, Lamellar 2	Eye Diseases
EBI-12710453	O75771	E233G	disrupting	match	Breast Cancer, Familial; Breast Carcinoma; Malignant neoplasm of breast	Neoplasms; Skin and Connective Tissue Diseases
EBI-12710475	Q8TAF8	Y127C	disrupting	match	Deafness, Autosomal Recessive 67; Deafness, autosomal recessive, 67 (DFNB67)	Nervous System Diseases; Otorhinolaryngologic Diseases
EBI-12710479	Q8TAF8	T165M	disrupting	match	Deafness, Autosomal Recessive 67; Deafness, autosomal recessive, 67 (DFNB67)	Nervous System Diseases; Otorhinolaryngologic Diseases
EBI-12710495	Q96JS3	G244E	no effect	match	Schizophrenia	Mental Disorders
EBI-12710499	Q96JS3	I678V	no effect	match	Schizophrenia	Mental Disorders
EBI-12710527	O75603	R47L	disrupting	match	Hypoparathyroidism familial isolated; Hypoparathyroidism, familial isolated (FIH)	Endocrine System Diseases
EBI-12710531	O75603	G63S	no effect	match	Hypoparathyroidism familial isolated; Hypoparathyroidism, familial isolated (FIH)	Endocrine System Diseases
EBI-12710551	P09467	G164S	no effect	match	Fructose-1,6-Diphosphatase Deficiency; Fructose-1,6-bisphosphatase deficiency (FBP1D); Hypoglycemia	Nutritional and Metabolic Diseases; Congenital, Hereditary, and Neonatal Diseases and Abnormalities
EBI-12710555	P09467	F194S	disrupting	match	Fructose-1,6-Diphosphatase Deficiency; Fructose-1,6-bisphosphatase deficiency (FBP1D)	Nutritional and Metabolic Diseases; Congenital, Hereditary, and Neonatal Diseases and Abnormalities
EBI-12710587	O75828	V244M	disrupting	match	Cardiomyopathies; Congestive heart failure; Mammary Neoplasms	Cardiovascular Diseases; Skin and Connective Tissue Diseases; Neoplasms
EBI-12710603	Q14565	M200V	disrupting	match	Ovarian Failure, Premature; Premature Menopause	Endocrine System Diseases; Female Urogenital Diseases and Pregnancy Complications
EBI-12710621	P51531-1	D1546E	no effect	match	Schizophrenia; Well Differentiated Oligodendroglioma; oligodendroglioma	Mental Disorders; Neoplasms
EBI-12710653	Q15475	R110W	no effect	match	BRANCHIOOTIC SYNDROME 3 (disorder); Branchiootic syndrome 3 (BOS3)	Congenital, Hereditary, and Neonatal Diseases and Abnormalities; Otorhinolaryngologic Diseases; Nervous System Diseases
EBI-12710657	Q15475	R112C	no effect	match	BRANCHIOOTIC SYNDROME 3 (disorder); Branchio-Oto-Renal Syndrome; Branchiootic syndrome 3 (BOS3)	Congenital, Hereditary, and Neonatal Diseases and Abnormalities; Otorhinolaryngologic Diseases; Nervous System Diseases
EBI-12710697	Q8N5M1	W94R	disrupting	match	MITOCHONDRIAL COMPLEX V (ATP SYNTHASE) DEFICIENCY, ATPAF2 TYPE; MITOCHONDRIAL COMPLEX V (ATP SYNTHASE) DEFICIENCY, NUCLEAR TYPE 1; Mitochondrial complex V deficiency, nuclear 1 (MC5DN1)	Nutritional and Metabolic Diseases; Musculoskeletal Diseases; Nervous System Diseases
EBI-12710729	Q5JVL4	P77T	disrupting	match	Epilepsy; Juvenile myoclonic epilepsy 1 (EJM1); Myoclonic Epilepsy, Juvenile	Nervous System Diseases
EBI-12710733	Q5JVL4	R221H	disrupting	match	Epilepsy; Juvenile myoclonic epilepsy 1 (EJM1); Myoclonic Epilepsy, Juvenile	Nervous System Diseases
EBI-12710765	Q8NI60	R213W	disrupting	match	Coenzyme Q10 deficiency, primary, 4 (COQ10D4); SPINOCEREBELLAR ATAXIA, AUTOSOMAL RECESSIVE 9	Nutritional and Metabolic Diseases; Congenital, Hereditary, and Neonatal Diseases and Abnormalities; Nervous System Diseases
EBI-12710769	Q8NI60	G272V	no effect	match	Coenzyme Q10 deficiency, primary, 4 (COQ10D4); SPINOCEREBELLAR ATAXIA, AUTOSOMAL RECESSIVE 9	Nutritional and Metabolic Diseases; Congenital, Hereditary, and Neonatal Diseases and Abnormalities; Nervous System Diseases
EBI-12710773	Q8NI60	Y514C	no effect	match	Coenzyme Q10 deficiency, primary, 4 (COQ10D4); SPINOCEREBELLAR ATAXIA, AUTOSOMAL RECESSIVE 9	Nutritional and Metabolic Diseases; Congenital, Hereditary, and Neonatal Diseases and Abnormalities; Nervous System Diseases
EBI-12710777	Q8NI60	E551K	disrupting	match	Coenzyme Q10 deficiency, primary, 4 (COQ10D4); SPINOCEREBELLAR ATAXIA, AUTOSOMAL RECESSIVE 9	Nutritional and Metabolic Diseases; Congenital, Hereditary, and Neonatal Diseases and Abnormalities; Nervous System Diseases
EBI-12710805	P14136	R258P	no effect	match	Alexander Disease; Alexander disease (ALXDRD)	Nervous System Diseases; Congenital, Hereditary, and Neonatal Diseases and Abnormalities; Nutritional and Metabolic Diseases
EBI-12710809	P14136	E374G	no effect	match	Alexander Disease; Alexander disease (ALXDRD)	Nervous System Diseases; Congenital, Hereditary, and Neonatal Diseases and Abnormalities; Nutritional and Metabolic Diseases
EBI-12710829	P35908	N186K	no effect	match	Ichthyosis Bullosa of Siemens; Ichthyosis bullosa of Siemens (IBS)	Congenital, Hereditary, and Neonatal Diseases and Abnormalities; Skin and Connective Tissue Diseases
EBI-12710833	P35908	I477N	disrupting	match	Ichthyosis bullosa of Siemens (IBS)	Congenital, Hereditary, and Neonatal Diseases and Abnormalities; Skin and Connective Tissue Diseases
EBI-12710837	P35908	L484P	no effect	match	Ichthyosis Bullosa of Siemens; Ichthyosis bullosa of Siemens (IBS)	Congenital, Hereditary, and Neonatal Diseases and Abnormalities; Skin and Connective Tissue Diseases
EBI-12710873	P02538	N171K	no effect	match	Dermatologic disorders; PACHYONYCHIA CONGENITA 3; Pachyonychia Congenita; Pachyonychia congenita 3 (PC3)	Skin and Connective Tissue Diseases; Congenital, Hereditary, and Neonatal Diseases and Abnormalities
EBI-12710877	P02538	F174V	no effect	match	PACHYONYCHIA CONGENITA 3; Pachyonychia congenita 3 (PC3)	Skin and Connective Tissue Diseases; Congenital, Hereditary, and Neonatal Diseases and Abnormalities
EBI-12710881	P02538	I462S	no effect	match	PACHYONYCHIA CONGENITA 3; Pachyonychia congenita 3 (PC3)	Skin and Connective Tissue Diseases; Congenital, Hereditary, and Neonatal Diseases and Abnormalities
EBI-12710885	P02538	A463P	no effect	match	PACHYONYCHIA CONGENITA 3; Pachyonychia congenita 3 (PC3)	Skin and Connective Tissue Diseases; Congenital, Hereditary, and Neonatal Diseases and Abnormalities
EBI-12710901	P26678	R9C	no effect	match	CARDIOMYOPATHY, DILATED, 1P; Cardiomyopathy, Dilated; Cardiomyopathy, Familial Idiopathic; Cardiomyopathy, dilated 1P (CMD1P)	Cardiovascular Diseases
EBI-12710949	P50402	S54F	no effect	match	Emery-Dreifuss muscular dystrophy 1, X-linked (EDMD1)	Musculoskeletal Diseases; Nervous System Diseases; Congenital, Hereditary, and Neonatal Diseases and Abnormalities
EBI-12710957	P50402	P183T	no effect	match	Emery-Dreifuss muscular dystrophy 1, X-linked (EDMD1); X-Linked Emery-Dreifuss Muscular Dystrophy	Musculoskeletal Diseases; Nervous System Diseases; Congenital, Hereditary, and Neonatal Diseases and Abnormalities
EBI-12710961	P50402	P183H	no effect	match	Emery-Dreifuss muscular dystrophy 1, X-linked (EDMD1); X-Linked Emery-Dreifuss Muscular Dystrophy	Musculoskeletal Diseases; Nervous System Diseases; Congenital, Hereditary, and Neonatal Diseases and Abnormalities
EBI-12710977	Q8N5M1	W94R	disrupting	match	MITOCHONDRIAL COMPLEX V (ATP SYNTHASE) DEFICIENCY, ATPAF2 TYPE; MITOCHONDRIAL COMPLEX V (ATP SYNTHASE) DEFICIENCY, NUCLEAR TYPE 1; Mitochondrial complex V deficiency, nuclear 1 (MC5DN1)	Nutritional and Metabolic Diseases; Musculoskeletal Diseases; Nervous System Diseases
EBI-12710993	P99999	G42S	no effect	match	Thrombocytopenia; Thrombocytopenia 4; Thrombocytopenia 4 (THC4)	Hemic and Lymphatic Diseases
EBI-12711009	P35908	N186K	no effect	match	Ichthyosis Bullosa of Siemens; Ichthyosis bullosa of Siemens (IBS)	Congenital, Hereditary, and Neonatal Diseases and Abnormalities; Skin and Connective Tissue Diseases
EBI-12711013	P35908	I477N	disrupting	match	Ichthyosis bullosa of Siemens (IBS)	Congenital, Hereditary, and Neonatal Diseases and Abnormalities; Skin and Connective Tissue Diseases
EBI-12711017	P35908	L484P	disrupting	match	Ichthyosis Bullosa of Siemens; Ichthyosis bullosa of Siemens (IBS)	Congenital, Hereditary, and Neonatal Diseases and Abnormalities; Skin and Connective Tissue Diseases
EBI-12711053	P02538	N171K	no effect	match	Dermatologic disorders; PACHYONYCHIA CONGENITA 3; Pachyonychia Congenita; Pachyonychia congenita 3 (PC3)	Skin and Connective Tissue Diseases; Congenital, Hereditary, and Neonatal Diseases and Abnormalities
EBI-12711057	P02538	F174V	no effect	match	PACHYONYCHIA CONGENITA 3; Pachyonychia congenita 3 (PC3)	Skin and Connective Tissue Diseases; Congenital, Hereditary, and Neonatal Diseases and Abnormalities
EBI-12711061	P02538	I462S	disrupting	match	PACHYONYCHIA CONGENITA 3; Pachyonychia congenita 3 (PC3)	Skin and Connective Tissue Diseases; Congenital, Hereditary, and Neonatal Diseases and Abnormalities
EBI-12711065	P02538	A463P	disrupting	match	PACHYONYCHIA CONGENITA 3; Pachyonychia congenita 3 (PC3)	Skin and Connective Tissue Diseases; Congenital, Hereditary, and Neonatal Diseases and Abnormalities
EBI-12711097	P28799	A9D	disrupting	match	Dysarthria; FRONTOTEMPORAL LOBAR DEGENERATION WITH TDP43 INCLUSIONS, GRN-RELATED; Frontotemporal Lobar Degeneration; Stuttering; Ubiquitin-positive frontotemporal dementia (UP-FTD)	Nervous System Diseases; Nutritional and Metabolic Diseases; Mental Disorders
EBI-12711125	P50402	S54F	no effect	match	Emery-Dreifuss muscular dystrophy 1, X-linked (EDMD1)	Musculoskeletal Diseases; Nervous System Diseases; Congenital, Hereditary, and Neonatal Diseases and Abnormalities
EBI-12711133	P50402	P183T	no effect	match	Emery-Dreifuss muscular dystrophy 1, X-linked (EDMD1); X-Linked Emery-Dreifuss Muscular Dystrophy	Musculoskeletal Diseases; Nervous System Diseases; Congenital, Hereditary, and Neonatal Diseases and Abnormalities
EBI-12711137	P50402	P183H	no effect	match	Emery-Dreifuss muscular dystrophy 1, X-linked (EDMD1); X-Linked Emery-Dreifuss Muscular Dystrophy	Musculoskeletal Diseases; Nervous System Diseases; Congenital, Hereditary, and Neonatal Diseases and Abnormalities
EBI-12711153	P12104	A55T	disrupting	match	Cardiovascular Diseases; Carotid Atherosclerosis; Carotid Stenosis; Cerebrovascular Disorders; Cerebrovascular accident; Coronary heart disease; Diabetes; Diabetes Mellitus; Diabetes Mellitus, Non-Insulin-Dependent; Dyslipidemias; Hypercholesterolemia, Familial; Hyperinsulinism; Hyperlipidemia; Hyperlipidemia, Familial Combined; Hyperlipoproteinemia Type IIa; Hypertriglyceridemia; Insulin resista…	Cardiovascular Diseases; Nervous System Diseases; Nutritional and Metabolic Diseases; Endocrine System Diseases; Congenital, Hereditary, and Neonatal Diseases and Abnormalities; Female Urogenital Diseases and Pregnancy Complications; Male Urogenital Diseases; Mental Disorders; Behavior and Behavior Mechanisms
EBI-12711169	Q6P1J9	L64P	disrupting	match	HYPERPARATHYROIDISM 1; HYPERPARATHYROIDISM 3; Hyperparathyroidism 1 (HRPT1); Malignant tumor of parathyroid gland; Parathyroid Gland Adenocarcinoma; Parathyroid Neoplasms	Endocrine System Diseases; Neoplasms
EBI-12711231	P35609	Q9R	disrupting	match	Cardiomyopathy, Dilated, 1AA; Cardiomyopathy, dilated 1AA, with or without left ventricular non-compaction (CMD1AA)	Cardiovascular Diseases
EBI-12711263	P07510-2	R187C	disrupting	match	MULTIPLE PTERYGIUM SYNDROME, LETHAL TYPE; Multiple pterygium syndrome	Congenital, Hereditary, and Neonatal Diseases and Abnormalities; Skin and Connective Tissue Diseases
EBI-12711279	P05107	S138P	no effect	match	Congenital leukocyte adherence deficiency; Leukocyte adhesion deficiency 1 (LAD1); Leukocyte adhesion deficiency type 1	Immune System Diseases
EBI-12711283	P05107	G273R	no effect	match	Congenital leukocyte adherence deficiency; Leukocyte adhesion deficiency 1 (LAD1); Leukocyte adhesion deficiency type 1	Immune System Diseases
EBI-12711335	P07949-2	R114H	no effect	match	Congenital central hypoventilation; HIRSCHSPRUNG DISEASE, SUSCEPTIBILITY TO, 1; Hirschsprung Disease; Neoplastic Syndromes, Hereditary	Respiratory Tract Diseases; Nervous System Diseases; Digestive System Diseases; Congenital, Hereditary, and Neonatal Diseases and Abnormalities; Neoplasms
EBI-12711351	Q8NCE2	R336Q	no effect	match	Myopathy, Centronuclear, Autosomal Dominant; Myopathy, centronuclear, 1 (CNM1)	Musculoskeletal Diseases; Nervous System Diseases
EBI-12711367	Q9P032	L65P	no effect	match	MITOCHONDRIAL COMPLEX I DEFICIENCY; Mitochondrial complex I deficiency (MT-C1D)	Nutritional and Metabolic Diseases; Musculoskeletal Diseases; Nervous System Diseases
EBI-12711399	P35908	N186K	no effect	match	Ichthyosis Bullosa of Siemens; Ichthyosis bullosa of Siemens (IBS)	Congenital, Hereditary, and Neonatal Diseases and Abnormalities; Skin and Connective Tissue Diseases
EBI-12711403	P35908	I477N	disrupting	match	Ichthyosis bullosa of Siemens (IBS)	Congenital, Hereditary, and Neonatal Diseases and Abnormalities; Skin and Connective Tissue Diseases
EBI-12711407	P35908	L484P	no effect	match	Ichthyosis Bullosa of Siemens; Ichthyosis bullosa of Siemens (IBS)	Congenital, Hereditary, and Neonatal Diseases and Abnormalities; Skin and Connective Tissue Diseases
EBI-12711431	P14136	R258P	no effect	match	Alexander Disease; Alexander disease (ALXDRD)	Nervous System Diseases; Congenital, Hereditary, and Neonatal Diseases and Abnormalities; Nutritional and Metabolic Diseases
EBI-12711435	P14136	E374G	no effect	match	Alexander Disease; Alexander disease (ALXDRD)	Nervous System Diseases; Congenital, Hereditary, and Neonatal Diseases and Abnormalities; Nutritional and Metabolic Diseases
EBI-12711471	P02538	N171K	no effect	match	Dermatologic disorders; PACHYONYCHIA CONGENITA 3; Pachyonychia Congenita; Pachyonychia congenita 3 (PC3)	Skin and Connective Tissue Diseases; Congenital, Hereditary, and Neonatal Diseases and Abnormalities
EBI-12711475	P02538	F174V	no effect	match	PACHYONYCHIA CONGENITA 3; Pachyonychia congenita 3 (PC3)	Skin and Connective Tissue Diseases; Congenital, Hereditary, and Neonatal Diseases and Abnormalities
EBI-12711479	P02538	I462S	no effect	match	PACHYONYCHIA CONGENITA 3; Pachyonychia congenita 3 (PC3)	Skin and Connective Tissue Diseases; Congenital, Hereditary, and Neonatal Diseases and Abnormalities
EBI-12711483	P02538	A463P	disrupting	match	PACHYONYCHIA CONGENITA 3; Pachyonychia congenita 3 (PC3)	Skin and Connective Tissue Diseases; Congenital, Hereditary, and Neonatal Diseases and Abnormalities
EBI-12711499	O60762	R92G	no effect	match	CONGENITAL DISORDER OF GLYCOSYLATION, TYPE Ie; Congenital disorder of glycosylation 1E (CDG1E)	Nutritional and Metabolic Diseases; Congenital, Hereditary, and Neonatal Diseases and Abnormalities
EBI-12711503	O60762	S248P	no effect	match	CONGENITAL DISORDER OF GLYCOSYLATION, TYPE Ie; Congenital disorder of glycosylation 1E (CDG1E)	Nutritional and Metabolic Diseases; Congenital, Hereditary, and Neonatal Diseases and Abnormalities
EBI-12711519	P35609	Q9R	disrupting	match	Cardiomyopathy, Dilated, 1AA; Cardiomyopathy, dilated 1AA, with or without left ventricular non-compaction (CMD1AA)	Cardiovascular Diseases
EBI-12711551	P07510-2	R187C	disrupting	match	MULTIPLE PTERYGIUM SYNDROME, LETHAL TYPE; Multiple pterygium syndrome	Congenital, Hereditary, and Neonatal Diseases and Abnormalities; Skin and Connective Tissue Diseases
EBI-12711567	P35908	N186K	no effect	match	Ichthyosis Bullosa of Siemens; Ichthyosis bullosa of Siemens (IBS)	Congenital, Hereditary, and Neonatal Diseases and Abnormalities; Skin and Connective Tissue Diseases
EBI-12711571	P35908	I477N	no effect	match	Ichthyosis bullosa of Siemens (IBS)	Congenital, Hereditary, and Neonatal Diseases and Abnormalities; Skin and Connective Tissue Diseases
EBI-12711575	P35908	L484P	no effect	match	Ichthyosis Bullosa of Siemens; Ichthyosis bullosa of Siemens (IBS)	Congenital, Hereditary, and Neonatal Diseases and Abnormalities; Skin and Connective Tissue Diseases
EBI-12711611	P02538	N171K	no effect	match	Dermatologic disorders; PACHYONYCHIA CONGENITA 3; Pachyonychia Congenita; Pachyonychia congenita 3 (PC3)	Skin and Connective Tissue Diseases; Congenital, Hereditary, and Neonatal Diseases and Abnormalities
EBI-12711615	P02538	F174V	no effect	match	PACHYONYCHIA CONGENITA 3; Pachyonychia congenita 3 (PC3)	Skin and Connective Tissue Diseases; Congenital, Hereditary, and Neonatal Diseases and Abnormalities
EBI-12711619	P02538	I462S	no effect	match	PACHYONYCHIA CONGENITA 3; Pachyonychia congenita 3 (PC3)	Skin and Connective Tissue Diseases; Congenital, Hereditary, and Neonatal Diseases and Abnormalities
EBI-12711623	P02538	A463P	no effect	match	PACHYONYCHIA CONGENITA 3; Pachyonychia congenita 3 (PC3)	Skin and Connective Tissue Diseases; Congenital, Hereditary, and Neonatal Diseases and Abnormalities
EBI-12711655	P50402	S54F	no effect	match	Emery-Dreifuss muscular dystrophy 1, X-linked (EDMD1)	Musculoskeletal Diseases; Nervous System Diseases; Congenital, Hereditary, and Neonatal Diseases and Abnormalities
EBI-12711663	P50402	P183T	no effect	match	Emery-Dreifuss muscular dystrophy 1, X-linked (EDMD1); X-Linked Emery-Dreifuss Muscular Dystrophy	Musculoskeletal Diseases; Nervous System Diseases; Congenital, Hereditary, and Neonatal Diseases and Abnormalities
EBI-12711667	P50402	P183H	no effect	match	Emery-Dreifuss muscular dystrophy 1, X-linked (EDMD1); X-Linked Emery-Dreifuss Muscular Dystrophy	Musculoskeletal Diseases; Nervous System Diseases; Congenital, Hereditary, and Neonatal Diseases and Abnormalities
EBI-12711699	P19429	A2V	no effect	match	CARDIOMYOPATHY, DILATED, 2A (disorder); Cardiomyopathy, dilated 2A (CMD2A)	Cardiovascular Diseases
EBI-12711703	P19429	P82S	no effect	match	CARDIOMYOPATHY, FAMILIAL HYPERTROPHIC, 7; Cardiomyopathies; Cardiomyopathy, familial hypertrophic 7 (CMH7); Familial restrictive cardiomyopathy (disorder); Hypertrophic Cardiomyopathy	Cardiovascular Diseases; Congenital, Hereditary, and Neonatal Diseases and Abnormalities
EBI-12711707	P19429	R145Q	no effect	match	Cardiomyopathy, Hypertrophic, Familial; Hypertrophic Cardiomyopathy	Cardiovascular Diseases; Congenital, Hereditary, and Neonatal Diseases and Abnormalities
EBI-12711735	Q9BZS1	I363V	disrupting	match	Immunodeficiency polyendocrinopathy, enteropathy, X-linked syndrome (IPEX)	Congenital, Hereditary, and Neonatal Diseases and Abnormalities; Nutritional and Metabolic Diseases; Endocrine System Diseases; Immune System Diseases
EBI-12711755	P35609	Q9R	disrupting	match	Cardiomyopathy, Dilated, 1AA; Cardiomyopathy, dilated 1AA, with or without left ventricular non-compaction (CMD1AA)	Cardiovascular Diseases
EBI-12711779	O14832	P29S	no effect	match	Refsum disease (RD)	Nervous System Diseases; Congenital, Hereditary, and Neonatal Diseases and Abnormalities; Nutritional and Metabolic Diseases
EBI-12711783	O14832	N83Y	disrupting	match	Refsum disease (RD)	Nervous System Diseases; Congenital, Hereditary, and Neonatal Diseases and Abnormalities; Nutritional and Metabolic Diseases
EBI-12711787	O14832	I199F	disrupting	match	Refsum disease (RD)	Nervous System Diseases; Congenital, Hereditary, and Neonatal Diseases and Abnormalities; Nutritional and Metabolic Diseases
EBI-12711791	O14832	N269H	no effect	match	Refsum Disease; Refsum Disease, Adult, 1; Refsum disease (RD)	Nervous System Diseases; Nutritional and Metabolic Diseases; Congenital, Hereditary, and Neonatal Diseases and Abnormalities
EBI-12711811	O43395	P493S	no effect	match	Retinitis Pigmentosa 18; Retinitis pigmentosa 18 (RP18)	Congenital, Hereditary, and Neonatal Diseases and Abnormalities; Eye Diseases
EBI-12711815	O43395	T494M	disrupting	match	Retinitis Pigmentosa 18; Retinitis pigmentosa 18 (RP18)	Congenital, Hereditary, and Neonatal Diseases and Abnormalities; Eye Diseases
EBI-12711899	P07510-2	R187C	disrupting	match	MULTIPLE PTERYGIUM SYNDROME, LETHAL TYPE; Multiple pterygium syndrome	Congenital, Hereditary, and Neonatal Diseases and Abnormalities; Skin and Connective Tissue Diseases
EBI-12711939	P07510-2	R187C	disrupting	match	MULTIPLE PTERYGIUM SYNDROME, LETHAL TYPE; Multiple pterygium syndrome	Congenital, Hereditary, and Neonatal Diseases and Abnormalities; Skin and Connective Tissue Diseases
EBI-12711955	O14656	D216H	no effect	match	DYSTONIA 1, TORSION, AUTOSOMAL DOMINANT; Dystonia; Dystonia Disorders; Dystonia, Primary; Focal Dystonia; Movement Disorders	Nervous System Diseases
EBI-12711959	O14656	R288Q	no effect	match	DYSTONIA 1, TORSION, AUTOSOMAL DOMINANT; Dystonia; Dystonia 1, torsion, autosomal dominant (DYT1); Dystonia Disorders; Early onset torsion dystonia; Focal Dystonia; Myoclonus	Nervous System Diseases; Congenital, Hereditary, and Neonatal Diseases and Abnormalities
EBI-12711975	Q9NSU2	R169H	no effect	match	AICARDI-GOUTIERES SYNDROME; AICARDI-GOUTIERES SYNDROME 1; Lupus Erythematosus; Lupus Erythematosus, Discoid; Lupus Erythematosus, Systemic; Lupus Vulgaris; Vasculopathy, Retinal, With Cerebral Leukodystrophy	Nervous System Diseases; Immune System Diseases; Congenital, Hereditary, and Neonatal Diseases and Abnormalities; Skin and Connective Tissue Diseases; Bacterial Infections and Mycoses; Eye Diseases; Nutritional and Metabolic Diseases; Cardiovascular Diseases
EBI-12711979	Q9NSU2	A213V	no effect	match	Lupus Erythematosus, Systemic; Systemic lupus erythematosus (SLE)	Skin and Connective Tissue Diseases; Immune System Diseases
EBI-12711983	Q9NSU2	G361A	no effect	match	Lupus Erythematosus, Systemic; Systemic lupus erythematosus (SLE)	Skin and Connective Tissue Diseases; Immune System Diseases
EBI-12711999	P60891	D52H	no effect	match	Phosphoribosylpyrophosphate Synthetase Superactivity; Phosphoribosylpyrophosphate synthetase superactivity (PRPS1 superactivity)	Nutritional and Metabolic Diseases; Congenital, Hereditary, and Neonatal Diseases and Abnormalities
EBI-12712003	P60891	N114S	no effect	match	Phosphoribosylpyrophosphate Synthetase Superactivity; Phosphoribosylpyrophosphate synthetase superactivity (PRPS1 superactivity)	Nutritional and Metabolic Diseases; Congenital, Hereditary, and Neonatal Diseases and Abnormalities
EBI-12712007	P60891	D183H	no effect	match	Phosphoribosylpyrophosphate Synthetase Superactivity; Phosphoribosylpyrophosphate synthetase superactivity (PRPS1 superactivity)	Nutritional and Metabolic Diseases; Congenital, Hereditary, and Neonatal Diseases and Abnormalities
EBI-12712023	P50053-2	G40R	no effect	match	Deficiency of fructokinase	Nutritional and Metabolic Diseases; Congenital, Hereditary, and Neonatal Diseases and Abnormalities
EBI-12712027	P50053-2	A43T	no effect	match	Deficiency of fructokinase	Nutritional and Metabolic Diseases; Congenital, Hereditary, and Neonatal Diseases and Abnormalities
EBI-12712061	Q5JVL4	P77T	disrupting	match	Epilepsy; Juvenile myoclonic epilepsy 1 (EJM1); Myoclonic Epilepsy, Juvenile	Nervous System Diseases
EBI-12712065	Q5JVL4	R221H	disrupting	match	Epilepsy; Juvenile myoclonic epilepsy 1 (EJM1); Myoclonic Epilepsy, Juvenile	Nervous System Diseases
EBI-12712099	P06753	M9R	no effect	match	Nemaline myopathy 1; Nemaline myopathy 1 (NEM1)	Musculoskeletal Diseases; Nervous System Diseases
EBI-12712103	P06753	L100M	disrupting	match	Congenital Fiber Type Disproportion; Myopathy, congenital, with fiber-type disproportion (CFTD)	Musculoskeletal Diseases; Nervous System Diseases
EBI-12712107	P06753	R168G	disrupting	match	Congenital Fiber Type Disproportion; Myopathy, congenital, with fiber-type disproportion (CFTD); Nemaline myopathy 1	Musculoskeletal Diseases; Nervous System Diseases
EBI-12712111	P06753	R245G	disrupting	match	Congenital Fiber Type Disproportion; Myopathy, congenital, with fiber-type disproportion (CFTD)	Musculoskeletal Diseases; Nervous System Diseases
EBI-12712135	P07510-2	R187C	disrupting	match	MULTIPLE PTERYGIUM SYNDROME, LETHAL TYPE; Multiple pterygium syndrome	Congenital, Hereditary, and Neonatal Diseases and Abnormalities; Skin and Connective Tissue Diseases
EBI-12712151	O95897	R144Q	no effect	match	Glaucoma, Open-Angle	Eye Diseases
EBI-12712215	P07510-2	R187C	disrupting	match	MULTIPLE PTERYGIUM SYNDROME, LETHAL TYPE; Multiple pterygium syndrome	Congenital, Hereditary, and Neonatal Diseases and Abnormalities; Skin and Connective Tissue Diseases
EBI-12712247	P35908	N186K	no effect	match	Ichthyosis Bullosa of Siemens; Ichthyosis bullosa of Siemens (IBS)	Congenital, Hereditary, and Neonatal Diseases and Abnormalities; Skin and Connective Tissue Diseases
EBI-12712251	P35908	I477N	disrupting	match	Ichthyosis bullosa of Siemens (IBS)	Congenital, Hereditary, and Neonatal Diseases and Abnormalities; Skin and Connective Tissue Diseases
EBI-12712255	P35908	L484P	no effect	match	Ichthyosis Bullosa of Siemens; Ichthyosis bullosa of Siemens (IBS)	Congenital, Hereditary, and Neonatal Diseases and Abnormalities; Skin and Connective Tissue Diseases
EBI-12712291	P02538	N171K	no effect	match	Dermatologic disorders; PACHYONYCHIA CONGENITA 3; Pachyonychia Congenita; Pachyonychia congenita 3 (PC3)	Skin and Connective Tissue Diseases; Congenital, Hereditary, and Neonatal Diseases and Abnormalities
EBI-12712295	P02538	F174V	no effect	match	PACHYONYCHIA CONGENITA 3; Pachyonychia congenita 3 (PC3)	Skin and Connective Tissue Diseases; Congenital, Hereditary, and Neonatal Diseases and Abnormalities
EBI-12712299	P02538	I462S	no effect	match	PACHYONYCHIA CONGENITA 3; Pachyonychia congenita 3 (PC3)	Skin and Connective Tissue Diseases; Congenital, Hereditary, and Neonatal Diseases and Abnormalities
EBI-12712303	P02538	A463P	no effect	match	PACHYONYCHIA CONGENITA 3; Pachyonychia congenita 3 (PC3)	Skin and Connective Tissue Diseases; Congenital, Hereditary, and Neonatal Diseases and Abnormalities
EBI-12712319	P50995	R230C	no effect	match	Colorectal cancer metastatic; Sarcoidosis	Neoplasms; Digestive System Diseases; Hemic and Lymphatic Diseases
EBI-12712335	P35609	Q9R	disrupting	match	Cardiomyopathy, Dilated, 1AA; Cardiomyopathy, dilated 1AA, with or without left ventricular non-compaction (CMD1AA)	Cardiovascular Diseases
EBI-12712387	P50402	S54F	no effect	match	Emery-Dreifuss muscular dystrophy 1, X-linked (EDMD1)	Musculoskeletal Diseases; Nervous System Diseases; Congenital, Hereditary, and Neonatal Diseases and Abnormalities
EBI-12712395	P50402	P183T	no effect	match	Emery-Dreifuss muscular dystrophy 1, X-linked (EDMD1); X-Linked Emery-Dreifuss Muscular Dystrophy	Musculoskeletal Diseases; Nervous System Diseases; Congenital, Hereditary, and Neonatal Diseases and Abnormalities
EBI-12712399	P50402	P183H	no effect	match	Emery-Dreifuss muscular dystrophy 1, X-linked (EDMD1); X-Linked Emery-Dreifuss Muscular Dystrophy	Musculoskeletal Diseases; Nervous System Diseases; Congenital, Hereditary, and Neonatal Diseases and Abnormalities
EBI-12712415	P60709	R183W	no effect	match	Dystonia, juvenile-onset (DJO); Juvenile-onset dystonia	Nervous System Diseases
EBI-12712419	P60709	E364K	disrupting	partial/positional match	Iris Coloboma with Ptosis, Hypertelorism, and Mental Retardation	Congenital, Hereditary, and Neonatal Diseases and Abnormalities; Mental Disorders; Eye Diseases; Behavior and Behavior Mechanisms; Nervous System Diseases
EBI-12712435	P63261	T89I	no effect	match	Deafness, Autosomal Dominant 20; Deafness, autosomal dominant, 20 (DFNA20)	Otorhinolaryngologic Diseases; Nervous System Diseases
EBI-12712439	P63261	I122V	disrupting	match	Deafness, Autosomal Dominant 20; Deafness, autosomal dominant, 20 (DFNA20)	Otorhinolaryngologic Diseases; Nervous System Diseases
EBI-12712443	P63261	P264L	no effect	match	Deafness, Autosomal Dominant 20; Deafness, autosomal dominant, 20 (DFNA20)	Otorhinolaryngologic Diseases; Nervous System Diseases
EBI-12712477	P50402	S54F	no effect	match	Emery-Dreifuss muscular dystrophy 1, X-linked (EDMD1)	Musculoskeletal Diseases; Nervous System Diseases; Congenital, Hereditary, and Neonatal Diseases and Abnormalities
EBI-12712485	P50402	P183T	no effect	match	Emery-Dreifuss muscular dystrophy 1, X-linked (EDMD1); X-Linked Emery-Dreifuss Muscular Dystrophy	Musculoskeletal Diseases; Nervous System Diseases; Congenital, Hereditary, and Neonatal Diseases and Abnormalities
EBI-12712489	P50402	P183H	no effect	match	Emery-Dreifuss muscular dystrophy 1, X-linked (EDMD1); X-Linked Emery-Dreifuss Muscular Dystrophy	Musculoskeletal Diseases; Nervous System Diseases; Congenital, Hereditary, and Neonatal Diseases and Abnormalities
EBI-12712521	Q8NI60	R213W	disrupting	match	Coenzyme Q10 deficiency, primary, 4 (COQ10D4); SPINOCEREBELLAR ATAXIA, AUTOSOMAL RECESSIVE 9	Nutritional and Metabolic Diseases; Congenital, Hereditary, and Neonatal Diseases and Abnormalities; Nervous System Diseases
EBI-12712525	Q8NI60	G272V	disrupting	match	Coenzyme Q10 deficiency, primary, 4 (COQ10D4); SPINOCEREBELLAR ATAXIA, AUTOSOMAL RECESSIVE 9	Nutritional and Metabolic Diseases; Congenital, Hereditary, and Neonatal Diseases and Abnormalities; Nervous System Diseases
EBI-12712529	Q8NI60	Y514C	no effect	match	Coenzyme Q10 deficiency, primary, 4 (COQ10D4); SPINOCEREBELLAR ATAXIA, AUTOSOMAL RECESSIVE 9	Nutritional and Metabolic Diseases; Congenital, Hereditary, and Neonatal Diseases and Abnormalities; Nervous System Diseases
EBI-12712533	Q8NI60	E551K	disrupting	match	Coenzyme Q10 deficiency, primary, 4 (COQ10D4); SPINOCEREBELLAR ATAXIA, AUTOSOMAL RECESSIVE 9	Nutritional and Metabolic Diseases; Congenital, Hereditary, and Neonatal Diseases and Abnormalities; Nervous System Diseases
EBI-12712573	P02538	N171K	no effect	match	Dermatologic disorders; PACHYONYCHIA CONGENITA 3; Pachyonychia Congenita; Pachyonychia congenita 3 (PC3)	Skin and Connective Tissue Diseases; Congenital, Hereditary, and Neonatal Diseases and Abnormalities
EBI-12712577	P02538	F174V	no effect	match	PACHYONYCHIA CONGENITA 3; Pachyonychia congenita 3 (PC3)	Skin and Connective Tissue Diseases; Congenital, Hereditary, and Neonatal Diseases and Abnormalities
EBI-12712581	P02538	I462S	disrupting	match	PACHYONYCHIA CONGENITA 3; Pachyonychia congenita 3 (PC3)	Skin and Connective Tissue Diseases; Congenital, Hereditary, and Neonatal Diseases and Abnormalities
EBI-12712585	P02538	A463P	disrupting	match	PACHYONYCHIA CONGENITA 3; Pachyonychia congenita 3 (PC3)	Skin and Connective Tissue Diseases; Congenital, Hereditary, and Neonatal Diseases and Abnormalities
EBI-12712617	P50995	R230C	no effect	match	Colorectal cancer metastatic; Sarcoidosis	Neoplasms; Digestive System Diseases; Hemic and Lymphatic Diseases
EBI-12712633	P53673	L69P	disrupting	match	CATARACT 23; Cataract 23, multiple types (CTRCT23); Cataract, Lamellar 2	Eye Diseases
EBI-12712637	P53673	F94S	disrupting	match	CATARACT 23; Cataract 23, multiple types (CTRCT23); Cataract, Lamellar 2	Eye Diseases
EBI-12712657	P35609	Q9R	disrupting	match	Cardiomyopathy, Dilated, 1AA; Cardiomyopathy, dilated 1AA, with or without left ventricular non-compaction (CMD1AA)	Cardiovascular Diseases
EBI-12712681	Q96JS3	G244E	no effect	match	Schizophrenia	Mental Disorders
EBI-12712685	Q96JS3	I678V	no effect	match	Schizophrenia	Mental Disorders
EBI-12712713	Q5JVL4	P77T	disrupting	match	Epilepsy; Juvenile myoclonic epilepsy 1 (EJM1); Myoclonic Epilepsy, Juvenile	Nervous System Diseases
EBI-12712717	Q5JVL4	R221H	disrupting	match	Epilepsy; Juvenile myoclonic epilepsy 1 (EJM1); Myoclonic Epilepsy, Juvenile	Nervous System Diseases
EBI-12712749	Q96CV9	E50K	disrupting	match	GLAUCOMA 1, OPEN ANGLE, E; Glaucoma; Glaucoma 1, open angle, E (GLC1E); Glaucoma, Primary Open Angle; Intraocular pressure disorder; Low Tension Glaucoma; Myxoid cyst; Synovial Cyst	Eye Diseases; Skin and Connective Tissue Diseases; Neoplasms
EBI-12712793	P11802	R24C	no effect	match	Carcinogenesis; Compensatory Hyperinsulinemia; Diabetes; Diabetes Mellitus; Diabetes Mellitus, Insulin-Dependent; Hereditary Melanoma; Lymphoma; MELANOMA, CUTANEOUS MALIGNANT, SUSCEPTIBILITY TO, 3; Malignant lymphoma, lymphocytic, intermediate differentiation, diffuse; Melanoma, B16; Melanoma, cutaneous malignant 3 (CMM3); Multiple tumors; Neoplasm Metastasis; Obesity; Papilloma; Pituitary Adenom…	Neoplasms; Nutritional and Metabolic Diseases; Endocrine System Diseases; Immune System Diseases; Hemic and Lymphatic Diseases; Skin and Connective Tissue Diseases; Nervous System Diseases; Male Urogenital Diseases
EBI-12712797	P11802	R24H	no effect	match	MELANOMA, CUTANEOUS MALIGNANT, SUSCEPTIBILITY TO, 3; Melanoma, cutaneous malignant 3 (CMM3); melanoma	Skin and Connective Tissue Diseases; Neoplasms
EBI-12712801	P11802	N41S	no effect	match	MELANOMA, CUTANEOUS MALIGNANT, SUSCEPTIBILITY TO, 3; Melanoma, cutaneous malignant 3 (CMM3)	Skin and Connective Tissue Diseases; Neoplasms
EBI-12712821	P11802	R24C	no effect	match	Carcinogenesis; Compensatory Hyperinsulinemia; Diabetes; Diabetes Mellitus; Diabetes Mellitus, Insulin-Dependent; Hereditary Melanoma; Lymphoma; MELANOMA, CUTANEOUS MALIGNANT, SUSCEPTIBILITY TO, 3; Malignant lymphoma, lymphocytic, intermediate differentiation, diffuse; Melanoma, B16; Melanoma, cutaneous malignant 3 (CMM3); Multiple tumors; Neoplasm Metastasis; Obesity; Papilloma; Pituitary Adenom…	Neoplasms; Nutritional and Metabolic Diseases; Endocrine System Diseases; Immune System Diseases; Hemic and Lymphatic Diseases; Skin and Connective Tissue Diseases; Nervous System Diseases; Male Urogenital Diseases
EBI-12712825	P11802	R24H	no effect	match	MELANOMA, CUTANEOUS MALIGNANT, SUSCEPTIBILITY TO, 3; Melanoma, cutaneous malignant 3 (CMM3); melanoma	Skin and Connective Tissue Diseases; Neoplasms
EBI-12712829	P11802	N41S	no effect	match	MELANOMA, CUTANEOUS MALIGNANT, SUSCEPTIBILITY TO, 3; Melanoma, cutaneous malignant 3 (CMM3)	Skin and Connective Tissue Diseases; Neoplasms
EBI-12712849	Q96CV9	E50K	no effect	match	GLAUCOMA 1, OPEN ANGLE, E; Glaucoma; Glaucoma 1, open angle, E (GLC1E); Glaucoma, Primary Open Angle; Intraocular pressure disorder; Low Tension Glaucoma; Myxoid cyst; Synovial Cyst	Eye Diseases; Skin and Connective Tissue Diseases; Neoplasms
EBI-12712877	P60709	R183W	no effect	match	Dystonia, juvenile-onset (DJO); Juvenile-onset dystonia	Nervous System Diseases
EBI-12712881	P60709	E364K	disrupting	partial/positional match	Iris Coloboma with Ptosis, Hypertelorism, and Mental Retardation	Congenital, Hereditary, and Neonatal Diseases and Abnormalities; Mental Disorders; Eye Diseases; Behavior and Behavior Mechanisms; Nervous System Diseases
EBI-12712897	P63261	T89I	no effect	match	Deafness, Autosomal Dominant 20; Deafness, autosomal dominant, 20 (DFNA20)	Otorhinolaryngologic Diseases; Nervous System Diseases
EBI-12712901	P63261	I122V	disrupting	match	Deafness, Autosomal Dominant 20; Deafness, autosomal dominant, 20 (DFNA20)	Otorhinolaryngologic Diseases; Nervous System Diseases
EBI-12712905	P63261	P264L	disrupting	match	Deafness, Autosomal Dominant 20; Deafness, autosomal dominant, 20 (DFNA20)	Otorhinolaryngologic Diseases; Nervous System Diseases
EBI-12712921	P35219	S100P	disrupting	match	Ataxia; Cerebellar Ataxia; Cerebellar Ataxia, Mental Retardation, And Dysequilibrium Syndrome 3; Cerebellar ataxia, mental retardation, and dysequilibrium syndrome 3 (CMARQ3); Dystonia; Dystonia Disorders	Nervous System Diseases; Behavior and Behavior Mechanisms; Mental Disorders
EBI-12712957	P11802	R24C	disrupting	match	Carcinogenesis; Compensatory Hyperinsulinemia; Diabetes; Diabetes Mellitus; Diabetes Mellitus, Insulin-Dependent; Hereditary Melanoma; Lymphoma; MELANOMA, CUTANEOUS MALIGNANT, SUSCEPTIBILITY TO, 3; Malignant lymphoma, lymphocytic, intermediate differentiation, diffuse; Melanoma, B16; Melanoma, cutaneous malignant 3 (CMM3); Multiple tumors; Neoplasm Metastasis; Obesity; Papilloma; Pituitary Adenom…	Neoplasms; Nutritional and Metabolic Diseases; Endocrine System Diseases; Immune System Diseases; Hemic and Lymphatic Diseases; Skin and Connective Tissue Diseases; Nervous System Diseases; Male Urogenital Diseases
EBI-12712961	P11802	R24H	no effect	match	MELANOMA, CUTANEOUS MALIGNANT, SUSCEPTIBILITY TO, 3; Melanoma, cutaneous malignant 3 (CMM3); melanoma	Skin and Connective Tissue Diseases; Neoplasms
EBI-12712965	P11802	N41S	no effect	match	MELANOMA, CUTANEOUS MALIGNANT, SUSCEPTIBILITY TO, 3; Melanoma, cutaneous malignant 3 (CMM3)	Skin and Connective Tissue Diseases; Neoplasms
EBI-12712985	P46527	I119T	causing	match	Acromegaly	Nervous System Diseases; Endocrine System Diseases; Musculoskeletal Diseases
EBI-12713001	Q99836	R196C	disrupting	match	MYD88 deficiency (MYD88D)	Immune System Diseases
EBI-12713041	P06753	M9R	no effect	match	Nemaline myopathy 1; Nemaline myopathy 1 (NEM1)	Musculoskeletal Diseases; Nervous System Diseases
EBI-12713045	P06753	L100M	disrupting	match	Congenital Fiber Type Disproportion; Myopathy, congenital, with fiber-type disproportion (CFTD)	Musculoskeletal Diseases; Nervous System Diseases
EBI-12713049	P06753	R168G	disrupting	match	Congenital Fiber Type Disproportion; Myopathy, congenital, with fiber-type disproportion (CFTD); Nemaline myopathy 1	Musculoskeletal Diseases; Nervous System Diseases
EBI-12713053	P06753	R245G	disrupting	match	Congenital Fiber Type Disproportion; Myopathy, congenital, with fiber-type disproportion (CFTD)	Musculoskeletal Diseases; Nervous System Diseases
EBI-12713073	P14136	R258P	no effect	match	Alexander Disease; Alexander disease (ALXDRD)	Nervous System Diseases; Congenital, Hereditary, and Neonatal Diseases and Abnormalities; Nutritional and Metabolic Diseases
EBI-12713077	P14136	E374G	no effect	match	Alexander Disease; Alexander disease (ALXDRD)	Nervous System Diseases; Congenital, Hereditary, and Neonatal Diseases and Abnormalities; Nutritional and Metabolic Diseases
EBI-12713155	P46527	I119T	causing	match	Acromegaly	Nervous System Diseases; Endocrine System Diseases; Musculoskeletal Diseases
EBI-12713171	P35609	Q9R	disrupting	match	Cardiomyopathy, Dilated, 1AA; Cardiomyopathy, dilated 1AA, with or without left ventricular non-compaction (CMD1AA)	Cardiovascular Diseases
EBI-12713197	P40692	S44F	disrupting	match	Hereditary Non-Polyposis Colon Cancer Type 2; Hereditary Nonpolyposis Colorectal Cancer; Hereditary non-polyposis colorectal cancer 2 (HNPCC2)	Neoplasms; Congenital, Hereditary, and Neonatal Diseases and Abnormalities; Digestive System Diseases; Nutritional and Metabolic Diseases
EBI-12713201	P40692	G244D	no effect	match	Hereditary Non-Polyposis Colon Cancer Type 2; Hereditary Nonpolyposis Colorectal Cancer; Hereditary non-polyposis colorectal cancer 2 (HNPCC2)	Neoplasms; Congenital, Hereditary, and Neonatal Diseases and Abnormalities; Digestive System Diseases; Nutritional and Metabolic Diseases
EBI-12713205	P40692	R472I	no effect	match	Colorectal cancer (CRC)	Neoplasms; Digestive System Diseases
EBI-12713209	P40692	A586D	disrupting	partial/positional match	Hereditary Non-Polyposis Colon Cancer Type 2; Hereditary non-polyposis colorectal cancer 2 (HNPCC2)	Neoplasms; Congenital, Hereditary, and Neonatal Diseases and Abnormalities; Digestive System Diseases; Nutritional and Metabolic Diseases
EBI-12713225	P23526	D86G	no effect	match	Hydrops Fetalis; Hypermethioninemia with Deficiency of S-Adenosylhomocysteine Hydrolase; Hypermethioninemia with S-adenosylhomocysteine hydrolase deficiency (HMAHCHD)	Female Urogenital Diseases and Pregnancy Complications; Hemic and Lymphatic Diseases; Congenital, Hereditary, and Neonatal Diseases and Abnormalities; Immune System Diseases; Nutritional and Metabolic Diseases
EBI-12713229	P23526	A89V	disrupting	match	Hypermethioninemia with Deficiency of S-Adenosylhomocysteine Hydrolase; Hypermethioninemia with S-adenosylhomocysteine hydrolase deficiency (HMAHCHD)	Nutritional and Metabolic Diseases; Congenital, Hereditary, and Neonatal Diseases and Abnormalities
EBI-12713233	P23526	Y143C	no effect	match	Hypermethioninemia with Deficiency of S-Adenosylhomocysteine Hydrolase; Hypermethioninemia with S-adenosylhomocysteine hydrolase deficiency (HMAHCHD)	Nutritional and Metabolic Diseases; Congenital, Hereditary, and Neonatal Diseases and Abnormalities
EBI-12713249	Q96CV9	E50K	no effect	match	GLAUCOMA 1, OPEN ANGLE, E; Glaucoma; Glaucoma 1, open angle, E (GLC1E); Glaucoma, Primary Open Angle; Intraocular pressure disorder; Low Tension Glaucoma; Myxoid cyst; Synovial Cyst	Eye Diseases; Skin and Connective Tissue Diseases; Neoplasms
EBI-12713277	P51687	Q396R	no effect	match	Isolated sulfite oxidase deficiency (ISOD)	Congenital, Hereditary, and Neonatal Diseases and Abnormalities; Nutritional and Metabolic Diseases
EBI-12713281	P51687	W450R	disrupting	match	Isolated sulfite oxidase deficiency (ISOD)	Congenital, Hereditary, and Neonatal Diseases and Abnormalities; Nutritional and Metabolic Diseases
EBI-12713297	Q9NVV9	F81L	no effect	match	Dystonia 6, torsion (DYT6); Dystonia 6, torsion (disorder)	Nervous System Diseases; Congenital, Hereditary, and Neonatal Diseases and Abnormalities
EBI-12713337	P06753	M9R	no effect	match	Nemaline myopathy 1; Nemaline myopathy 1 (NEM1)	Musculoskeletal Diseases; Nervous System Diseases
EBI-12713341	P06753	L100M	no effect	match	Congenital Fiber Type Disproportion; Myopathy, congenital, with fiber-type disproportion (CFTD)	Musculoskeletal Diseases; Nervous System Diseases
EBI-12713345	P06753	R168G	no effect	match	Congenital Fiber Type Disproportion; Myopathy, congenital, with fiber-type disproportion (CFTD); Nemaline myopathy 1	Musculoskeletal Diseases; Nervous System Diseases
EBI-12713349	P06753	R245G	no effect	match	Congenital Fiber Type Disproportion; Myopathy, congenital, with fiber-type disproportion (CFTD)	Musculoskeletal Diseases; Nervous System Diseases
EBI-12713365	P04264	L161P	no effect	match	Epidermolytic hyperkeratosis (EHK); Hyperkeratosis, Epidermolytic	Congenital, Hereditary, and Neonatal Diseases and Abnormalities; Skin and Connective Tissue Diseases
EBI-12713421	P06753	M9R	no effect	match	Nemaline myopathy 1; Nemaline myopathy 1 (NEM1)	Musculoskeletal Diseases; Nervous System Diseases
EBI-12713425	P06753	L100M	no effect	match	Congenital Fiber Type Disproportion; Myopathy, congenital, with fiber-type disproportion (CFTD)	Musculoskeletal Diseases; Nervous System Diseases
EBI-12713429	P06753	R168G	no effect	match	Congenital Fiber Type Disproportion; Myopathy, congenital, with fiber-type disproportion (CFTD); Nemaline myopathy 1	Musculoskeletal Diseases; Nervous System Diseases
EBI-12713433	P06753	R245G	no effect	match	Congenital Fiber Type Disproportion; Myopathy, congenital, with fiber-type disproportion (CFTD)	Musculoskeletal Diseases; Nervous System Diseases
EBI-12713449	Q14565	M200V	disrupting	match	Ovarian Failure, Premature; Premature Menopause	Endocrine System Diseases; Female Urogenital Diseases and Pregnancy Complications
EBI-12713465	Q15109	G82S	no effect	match	Alzheimer's Disease; Amyloidosis; Asthma; Breast Carcinoma; Carcinoma of lung; Cardiovascular Diseases; Cerebrovascular accident; Chronic Kidney Diseases; Chronic Obstructive Airway Disease; Chronic kidney disease stage 5; Colorectal Cancer; Colorectal Carcinoma; Coronary Arteriosclerosis; Coronary Artery Disease; Coronary heart disease; Crohn Disease; Degenerative polyarthritis; Diabetes; Diabet…	Nervous System Diseases; Mental Disorders; Nutritional and Metabolic Diseases; Respiratory Tract Diseases; Immune System Diseases; Skin and Connective Tissue Diseases; Neoplasms; Cardiovascular Diseases; Male Urogenital Diseases; Female Urogenital Diseases and Pregnancy Complications; Digestive System Diseases; Musculoskeletal Diseases; Endocrine System Diseases; Eye Diseases; Hemic and Lymphatic…
EBI-12713497	Q9BVK2	T47P	no effect	match	Congenital disorder of glycosylation 1H (CDG1H); Congenital disorder of glycosylation type 1H	Congenital, Hereditary, and Neonatal Diseases and Abnormalities; Nutritional and Metabolic Diseases
EBI-12713545	P41181	G64R	disrupting	match	DIABETES INSIPIDUS, NEPHROGENIC, AUTOSOMAL RECESSIVE; Diabetes insipidus, nephrogenic, autosomal (ANDI); Nephrogenic Diabetes Insipidus, Type II	Male Urogenital Diseases; Female Urogenital Diseases and Pregnancy Complications
EBI-12713549	P41181	T126M	no effect	match	DIABETES INSIPIDUS, NEPHROGENIC, AUTOSOMAL RECESSIVE; Diabetes insipidus, nephrogenic, autosomal (ANDI); Nephrogenic Diabetes Insipidus, Type I; Nephrogenic Diabetes Insipidus, Type II	Male Urogenital Diseases; Female Urogenital Diseases and Pregnancy Complications
EBI-12713553	P41181	R187H	no effect	match	Diabetes insipidus, nephrogenic, autosomal (ANDI); Nephrogenic Diabetes Insipidus; Nephrogenic Diabetes Insipidus, Type II	Male Urogenital Diseases; Female Urogenital Diseases and Pregnancy Complications
EBI-12713557	P41181	E258K	no effect	match	DIABETES INSIPIDUS, NEPHROGENIC, AUTOSOMAL DOMINANT; Diabetes insipidus, nephrogenic, autosomal (ANDI); Nephrogenic Diabetes Insipidus; Nephrogenic Diabetes Insipidus, Type I; Nephrogenic Diabetes Insipidus, Type II	Male Urogenital Diseases; Female Urogenital Diseases and Pregnancy Complications
EBI-12713655	Q15125	L18P	no effect	match	MEND syndrome (MEND)	Congenital, Hereditary, and Neonatal Diseases and Abnormalities; Nutritional and Metabolic Diseases
EBI-12713659	Q15125	E80K	no effect	match	Chondrodysplasia punctata 2, X-linked dominant (CDPX2); Chondrodysplasia punctata, X-linked dominant type	Musculoskeletal Diseases
EBI-12713679	P50402	S54F	no effect	match	Emery-Dreifuss muscular dystrophy 1, X-linked (EDMD1)	Musculoskeletal Diseases; Nervous System Diseases; Congenital, Hereditary, and Neonatal Diseases and Abnormalities
EBI-12713687	P50402	P183T	no effect	match	Emery-Dreifuss muscular dystrophy 1, X-linked (EDMD1); X-Linked Emery-Dreifuss Muscular Dystrophy	Musculoskeletal Diseases; Nervous System Diseases; Congenital, Hereditary, and Neonatal Diseases and Abnormalities
EBI-12713691	P50402	P183H	no effect	match	Emery-Dreifuss muscular dystrophy 1, X-linked (EDMD1); X-Linked Emery-Dreifuss Muscular Dystrophy	Musculoskeletal Diseases; Nervous System Diseases; Congenital, Hereditary, and Neonatal Diseases and Abnormalities
EBI-12713727	P31513	P153L	no effect	match	Trimethylaminuria; Trimethylaminuria (TMAU)	Congenital, Hereditary, and Neonatal Diseases and Abnormalities; Nutritional and Metabolic Diseases
EBI-12713759	P17302	I130T	no effect	match	Oculodentodigital dysplasia (ODDD)	Musculoskeletal Diseases; Stomatognathic Diseases; Eye Diseases; Congenital, Hereditary, and Neonatal Diseases and Abnormalities
EBI-12713795	Q8TAF8	Y127C	no effect	match	Deafness, Autosomal Recessive 67; Deafness, autosomal recessive, 67 (DFNB67)	Nervous System Diseases; Otorhinolaryngologic Diseases
EBI-12713799	Q8TAF8	T165M	no effect	match	Deafness, Autosomal Recessive 67; Deafness, autosomal recessive, 67 (DFNB67)	Nervous System Diseases; Otorhinolaryngologic Diseases
EBI-12713831	Q99519	L91R	no effect	match	Neuraminidase 1 deficiency; Sialidosis (SIALIDOSIS); Type I Mucolipidosis	Nervous System Diseases; Congenital, Hereditary, and Neonatal Diseases and Abnormalities; Nutritional and Metabolic Diseases; Musculoskeletal Diseases
EBI-12713839	Q99519	L231H	no effect	match	Neuraminidase 1 deficiency; Sialidosis (SIALIDOSIS)	Nervous System Diseases; Congenital, Hereditary, and Neonatal Diseases and Abnormalities; Nutritional and Metabolic Diseases; Musculoskeletal Diseases
EBI-12713843	Q99519	R341G	no effect	match	Neuraminidase 1 deficiency; Sialidosis (SIALIDOSIS)	Nervous System Diseases; Congenital, Hereditary, and Neonatal Diseases and Abnormalities; Nutritional and Metabolic Diseases; Musculoskeletal Diseases
EBI-12713859	P26678	R9C	no effect	match	CARDIOMYOPATHY, DILATED, 1P; Cardiomyopathy, Dilated; Cardiomyopathy, Familial Idiopathic; Cardiomyopathy, dilated 1P (CMD1P)	Cardiovascular Diseases
EBI-12713895	Q01453	R157G	disrupting	match	Charcot-Marie-Tooth disease and deafness; Dejerine-Sottas Disease (disorder)	Nervous System Diseases; Congenital, Hereditary, and Neonatal Diseases and Abnormalities; Otorhinolaryngologic Diseases
EBI-12713919	Q13635-1	T230P	disrupting	match	Basal cell nevus syndrome (BCNS)	Neoplasms; Musculoskeletal Diseases; Stomatognathic Diseases; Congenital, Hereditary, and Neonatal Diseases and Abnormalities
EBI-12713935	P05155	R466C	causing	match	Angioedemas, Hereditary; Hereditary Angioedema Type I; Hereditary Angioedema Type II; Hereditary angioedema (HAE)	Skin and Connective Tissue Diseases; Cardiovascular Diseases; Immune System Diseases; Congenital, Hereditary, and Neonatal Diseases and Abnormalities
EBI-12713979	Q9BZD2	M116R	disrupting	match	Histiocytosis with joint contractures and sensorineural deafness; Histiocytosis-lymphadenopathy plus syndrome (HLAS)	Otorhinolaryngologic Diseases; Musculoskeletal Diseases; Hemic and Lymphatic Diseases; Nervous System Diseases
EBI-12713983	Q9BZD2	G427S	disrupting	match	Histiocytosis with joint contractures and sensorineural deafness; Histiocytosis-lymphadenopathy plus syndrome (HLAS)	Otorhinolaryngologic Diseases; Musculoskeletal Diseases; Hemic and Lymphatic Diseases; Nervous System Diseases
EBI-12713987	Q9BZD2	G437R	no effect	match	Histiocytosis with joint contractures and sensorineural deafness; Histiocytosis-lymphadenopathy plus syndrome (HLAS)	Otorhinolaryngologic Diseases; Musculoskeletal Diseases; Hemic and Lymphatic Diseases; Nervous System Diseases
EBI-12713991	Q9BZD2	T449R	no effect	match	Histiocytosis with joint contractures and sensorineural deafness; Histiocytosis-lymphadenopathy plus syndrome (HLAS)	Otorhinolaryngologic Diseases; Musculoskeletal Diseases; Hemic and Lymphatic Diseases; Nervous System Diseases
EBI-12714007	P14672	V383I	no effect	match	Diabetes Mellitus, Non-Insulin-Dependent; Diabetes mellitus, non-insulin-dependent (NIDDM)	Nutritional and Metabolic Diseases; Endocrine System Diseases
EBI-12714027	P82251	G105R	no effect	match	Cystinuria; Cystinuria (CSNU)	Congenital, Hereditary, and Neonatal Diseases and Abnormalities; Female Urogenital Diseases and Pregnancy Complications; Nutritional and Metabolic Diseases; Male Urogenital Diseases
EBI-12714031	P82251	N227D	no effect	match	Cystinuria (CSNU)	Male Urogenital Diseases; Female Urogenital Diseases and Pregnancy Complications; Congenital, Hereditary, and Neonatal Diseases and Abnormalities; Nutritional and Metabolic Diseases
EBI-12714035	P82251	V330M	no effect	match	Cystinuria; Cystinuria (CSNU)	Congenital, Hereditary, and Neonatal Diseases and Abnormalities; Female Urogenital Diseases and Pregnancy Complications; Nutritional and Metabolic Diseases; Male Urogenital Diseases
EBI-12714039	P82251	K401E	disrupting	match	Cystinuria (CSNU)	Male Urogenital Diseases; Female Urogenital Diseases and Pregnancy Complications; Congenital, Hereditary, and Neonatal Diseases and Abnormalities; Nutritional and Metabolic Diseases
EBI-12714071	Q9Y397	R148W	disrupting	match	MENTAL RETARDATION, X-LINKED, SYNDROMIC, RAYMOND TYPE; Mental retardation, X-linked, syndromic, ZDHHC9-related (MRXSZ)	Congenital, Hereditary, and Neonatal Diseases and Abnormalities; Nervous System Diseases
EBI-12714075	Q9Y397	P150S	disrupting	match	MENTAL RETARDATION, X-LINKED, SYNDROMIC, RAYMOND TYPE; Mental retardation, X-linked, syndromic, ZDHHC9-related (MRXSZ)	Congenital, Hereditary, and Neonatal Diseases and Abnormalities; Nervous System Diseases
EBI-12714091	P06681	C131Y	disrupting	match	Complement component 2 deficiency (C2D)	Immune System Diseases
EBI-12714095	P06681	S209F	no effect	match	Complement component 2 deficiency (C2D)	Immune System Diseases
EBI-12714099	P06681	E318D	no effect	match	Age related macular degeneration; Alzheimer's Disease; Complete atrioventricular block; MACULAR DEGENERATION, AGE-RELATED, 14; Pneumonia, Ventilator-Associated	Eye Diseases; Nervous System Diseases; Mental Disorders; Cardiovascular Diseases; Respiratory Tract Diseases; Bacterial Infections and Mycoses
EBI-12714119	P78329	V433M	disrupting	match	Brain Ischemia; Cerebral Infarction; Cerebrovascular accident; Crohn Disease; Hypertensive disease; Ischemic Cerebrovascular Accident; Ischemic stroke; Metabolic Syndrome X; Myocardial Infarction	Cardiovascular Diseases; Nervous System Diseases; Digestive System Diseases; Nutritional and Metabolic Diseases
EBI-12714123	P78329	L519M	no effect	match	Myocardial Infarction	Cardiovascular Diseases
EBI-12714171	Q6FG55	T60N	no effect	match	Breast Carcinoma; Cardiovascular Diseases; Coronary heart disease; Crohn Disease; Diabetes Mellitus, Non-Insulin-Dependent; Diffuse Large B-Cell Lymphoma; Malignant neoplasm of breast; Malignant tumor of cervix; Metabolic Syndrome X; Myocardial Infarction; Periodontitis; VITILIGO-ASSOCIATED MULTIPLE AUTOIMMUNE DISEASE SUSCEPTIBILITY 1 (finding); Vitiligo; cervical cancer	Skin and Connective Tissue Diseases; Neoplasms; Cardiovascular Diseases; Digestive System Diseases; Nutritional and Metabolic Diseases; Endocrine System Diseases; Immune System Diseases; Hemic and Lymphatic Diseases; Female Urogenital Diseases and Pregnancy Complications; Stomatognathic Diseases
EBI-12714191	O75344	F72L	disrupting	match	Male infertility	Male Urogenital Diseases
EBI-12714255	O60880	R32T	no effect	match	Lymphoproliferative syndrome, X-linked, 1 (XLP1); X-Linked Lymphoproliferative Disorder	Hemic and Lymphatic Diseases; Immune System Diseases
EBI-12714263	O60880	P101L	no effect	match	Lymphoproliferative syndrome, X-linked, 1 (XLP1); X-Linked Lymphoproliferative Disorder	Hemic and Lymphatic Diseases; Immune System Diseases
EBI-12714279	Q6P1J9	L64P	disrupting	match	HYPERPARATHYROIDISM 1; HYPERPARATHYROIDISM 3; Hyperparathyroidism 1 (HRPT1); Malignant tumor of parathyroid gland; Parathyroid Gland Adenocarcinoma; Parathyroid Neoplasms	Endocrine System Diseases; Neoplasms
EBI-12714395	P11166	R212H	causing	match	GLUT1 deficiency syndrome 1 (GLUT1DS1)	Nervous System Diseases
EBI-12714399	P11166	N317T	causing	match	GLUT1 deficiency syndrome 2 (GLUT1DS2)	Nervous System Diseases
EBI-12714415	Q9BRI3	H54R	no effect	match	Zinc deficiency, transient neonatal (TNZD)	Congenital, Hereditary, and Neonatal Diseases and Abnormalities; Nutritional and Metabolic Diseases
EBI-12714431	Q8TAA9	V239I	causing	match	Sacral defect and anterior sacral meningocele; Sacral defect with anterior meningocele (SDAM)	Congenital, Hereditary, and Neonatal Diseases and Abnormalities; Nervous System Diseases; Musculoskeletal Diseases
EBI-12714447	Q8N6F1-2	G20D	disrupting	match	Hypomagnesemia 5, Renal, with Ocular Involvement	Congenital, Hereditary, and Neonatal Diseases and Abnormalities; Eye Diseases; Male Urogenital Diseases; Female Urogenital Diseases and Pregnancy Complications; Nutritional and Metabolic Diseases
EBI-12714507	O43707	K255E	no effect	match	Focal glomerulosclerosis; Focal segmental glomerulosclerosis 1 (FSGS1)	Male Urogenital Diseases; Female Urogenital Diseases and Pregnancy Complications
EBI-12714511	O43707	T259I	disrupting	match	Focal glomerulosclerosis; Focal segmental glomerulosclerosis 1 (FSGS1)	Male Urogenital Diseases; Female Urogenital Diseases and Pregnancy Complications
EBI-12714515	O43707	S262P	no effect	match	Focal glomerulosclerosis; Focal segmental glomerulosclerosis 1 (FSGS1)	Male Urogenital Diseases; Female Urogenital Diseases and Pregnancy Complications
EBI-12714533	Q8N5M1	W94R	disrupting	match	MITOCHONDRIAL COMPLEX V (ATP SYNTHASE) DEFICIENCY, ATPAF2 TYPE; MITOCHONDRIAL COMPLEX V (ATP SYNTHASE) DEFICIENCY, NUCLEAR TYPE 1; Mitochondrial complex V deficiency, nuclear 1 (MC5DN1)	Nutritional and Metabolic Diseases; Musculoskeletal Diseases; Nervous System Diseases
EBI-12714567	Q96CV9	E50K	no effect	match	GLAUCOMA 1, OPEN ANGLE, E; Glaucoma; Glaucoma 1, open angle, E (GLC1E); Glaucoma, Primary Open Angle; Intraocular pressure disorder; Low Tension Glaucoma; Myxoid cyst; Synovial Cyst	Eye Diseases; Skin and Connective Tissue Diseases; Neoplasms
EBI-12714631	P26678	R9C	no effect	match	CARDIOMYOPATHY, DILATED, 1P; Cardiomyopathy, Dilated; Cardiomyopathy, Familial Idiopathic; Cardiomyopathy, dilated 1P (CMD1P)	Cardiovascular Diseases
EBI-12714649	Q8IWU4-2	R276W	disrupting	match	Autoimmune Diseases; Diabetes; Diabetes Mellitus; Diabetes Mellitus, Insulin-Dependent; Diabetes Mellitus, Non-Insulin-Dependent; Dyslipidemias; Hepatitis C; Hyperinsulinism; Impaired glucose tolerance; Polycystic Ovary Syndrome	Immune System Diseases; Nutritional and Metabolic Diseases; Endocrine System Diseases; Digestive System Diseases; Virus Diseases; Female Urogenital Diseases and Pregnancy Complications; Neoplasms
EBI-12714653	Q8IWU4-2	R276Q	no effect	match	Diabetes Mellitus, Non-Insulin-Dependent	Nutritional and Metabolic Diseases; Endocrine System Diseases
EBI-12714669	Q5JVL4	P77T	disrupting	match	Epilepsy; Juvenile myoclonic epilepsy 1 (EJM1); Myoclonic Epilepsy, Juvenile	Nervous System Diseases
EBI-12714673	Q5JVL4	R221H	disrupting	match	Epilepsy; Juvenile myoclonic epilepsy 1 (EJM1); Myoclonic Epilepsy, Juvenile	Nervous System Diseases
EBI-12714705	P53673	L69P	disrupting	match	CATARACT 23; Cataract 23, multiple types (CTRCT23); Cataract, Lamellar 2	Eye Diseases
EBI-12714709	P53673	F94S	disrupting	match	CATARACT 23; Cataract 23, multiple types (CTRCT23); Cataract, Lamellar 2	Eye Diseases
EBI-12714745	P60709	R183W	no effect	match	Dystonia, juvenile-onset (DJO); Juvenile-onset dystonia	Nervous System Diseases
EBI-12714749	P60709	E364K	no effect	partial/positional match	Iris Coloboma with Ptosis, Hypertelorism, and Mental Retardation	Congenital, Hereditary, and Neonatal Diseases and Abnormalities; Mental Disorders; Eye Diseases; Behavior and Behavior Mechanisms; Nervous System Diseases
EBI-12714765	P63261	T89I	no effect	match	Deafness, Autosomal Dominant 20; Deafness, autosomal dominant, 20 (DFNA20)	Otorhinolaryngologic Diseases; Nervous System Diseases
EBI-12714769	P63261	I122V	disrupting	match	Deafness, Autosomal Dominant 20; Deafness, autosomal dominant, 20 (DFNA20)	Otorhinolaryngologic Diseases; Nervous System Diseases
EBI-12714773	P63261	P264L	disrupting	match	Deafness, Autosomal Dominant 20; Deafness, autosomal dominant, 20 (DFNA20)	Otorhinolaryngologic Diseases; Nervous System Diseases
EBI-12714789	P35609	Q9R	disrupting	match	Cardiomyopathy, Dilated, 1AA; Cardiomyopathy, dilated 1AA, with or without left ventricular non-compaction (CMD1AA)	Cardiovascular Diseases
EBI-12714813	P35609	Q9R	disrupting	match	Cardiomyopathy, Dilated, 1AA; Cardiomyopathy, dilated 1AA, with or without left ventricular non-compaction (CMD1AA)	Cardiovascular Diseases
EBI-12714837	P61764	V84D	disrupting	match	Epileptic Encephalopathy, Early Infantile, 4; Epileptic encephalopathy, early infantile, 4 (EIEE4)	Nervous System Diseases
EBI-12714841	P61764	M443R	disrupting	match	Epileptic Encephalopathy, Early Infantile, 4; Epileptic encephalopathy, early infantile, 4 (EIEE4)	Nervous System Diseases
EBI-12714845	P61764	G544D	disrupting	match	Epileptic Encephalopathy, Early Infantile, 4; Epileptic encephalopathy, early infantile, 4 (EIEE4)	Nervous System Diseases
EBI-12714863	Q5JVL4	P77T	disrupting	match	Epilepsy; Juvenile myoclonic epilepsy 1 (EJM1); Myoclonic Epilepsy, Juvenile	Nervous System Diseases
EBI-12714867	Q5JVL4	R221H	disrupting	match	Epilepsy; Juvenile myoclonic epilepsy 1 (EJM1); Myoclonic Epilepsy, Juvenile	Nervous System Diseases
EBI-12714917	P02538	N171K	disrupting	match	Dermatologic disorders; PACHYONYCHIA CONGENITA 3; Pachyonychia Congenita; Pachyonychia congenita 3 (PC3)	Skin and Connective Tissue Diseases; Congenital, Hereditary, and Neonatal Diseases and Abnormalities
EBI-12714921	P02538	F174V	no effect	match	PACHYONYCHIA CONGENITA 3; Pachyonychia congenita 3 (PC3)	Skin and Connective Tissue Diseases; Congenital, Hereditary, and Neonatal Diseases and Abnormalities
EBI-12714925	P02538	I462S	no effect	match	PACHYONYCHIA CONGENITA 3; Pachyonychia congenita 3 (PC3)	Skin and Connective Tissue Diseases; Congenital, Hereditary, and Neonatal Diseases and Abnormalities
EBI-12714929	P02538	A463P	no effect	match	PACHYONYCHIA CONGENITA 3; Pachyonychia congenita 3 (PC3)	Skin and Connective Tissue Diseases; Congenital, Hereditary, and Neonatal Diseases and Abnormalities
EBI-12714947	P78337	E130K	no effect	match	Clubfoot, congenital, with or without deficiency of long bones and/or mirror-image polydactyly (CCF); Congenital clubfoot	Musculoskeletal Diseases; Congenital, Hereditary, and Neonatal Diseases and Abnormalities
EBI-12715013	Q13049	P130S	no effect	match	BARDET-BIEDL SYNDROME 11; Bardet-Biedl Syndrome; Bardet-Biedl syndrome 11 (BBS11)	Nervous System Diseases; Congenital, Hereditary, and Neonatal Diseases and Abnormalities
EBI-12715017	Q13049	R394H	disrupting	match	Limb-girdle muscular dystrophy 2H (LGMD2H); Limb-girdle muscular dystrophy type 2H	Musculoskeletal Diseases; Nervous System Diseases; Congenital, Hereditary, and Neonatal Diseases and Abnormalities
EBI-12715021	Q13049	D487N	disrupting	match	Limb-girdle muscular dystrophy 2H (LGMD2H); Limb-girdle muscular dystrophy type 2H; Muscular Dystrophies, Limb-Girdle	Musculoskeletal Diseases; Nervous System Diseases; Congenital, Hereditary, and Neonatal Diseases and Abnormalities
EBI-12715037	Q8N5M1	W94R	disrupting	match	MITOCHONDRIAL COMPLEX V (ATP SYNTHASE) DEFICIENCY, ATPAF2 TYPE; MITOCHONDRIAL COMPLEX V (ATP SYNTHASE) DEFICIENCY, NUCLEAR TYPE 1; Mitochondrial complex V deficiency, nuclear 1 (MC5DN1)	Nutritional and Metabolic Diseases; Musculoskeletal Diseases; Nervous System Diseases
EBI-12715059	P49917	T9I	no effect	match	Glioma; Male infertility; Non-Small Cell Lung Carcinoma	Neoplasms; Male Urogenital Diseases; Respiratory Tract Diseases
EBI-12715135	P07510-2	R187C	disrupting	match	MULTIPLE PTERYGIUM SYNDROME, LETHAL TYPE; Multiple pterygium syndrome	Congenital, Hereditary, and Neonatal Diseases and Abnormalities; Skin and Connective Tissue Diseases
EBI-12715151	P28799	A9D	disrupting	match	Dysarthria; FRONTOTEMPORAL LOBAR DEGENERATION WITH TDP43 INCLUSIONS, GRN-RELATED; Frontotemporal Lobar Degeneration; Stuttering; Ubiquitin-positive frontotemporal dementia (UP-FTD)	Nervous System Diseases; Nutritional and Metabolic Diseases; Mental Disorders
EBI-12715179	P11802	R24C	no effect	match	Carcinogenesis; Compensatory Hyperinsulinemia; Diabetes; Diabetes Mellitus; Diabetes Mellitus, Insulin-Dependent; Hereditary Melanoma; Lymphoma; MELANOMA, CUTANEOUS MALIGNANT, SUSCEPTIBILITY TO, 3; Malignant lymphoma, lymphocytic, intermediate differentiation, diffuse; Melanoma, B16; Melanoma, cutaneous malignant 3 (CMM3); Multiple tumors; Neoplasm Metastasis; Obesity; Papilloma; Pituitary Adenom…	Neoplasms; Nutritional and Metabolic Diseases; Endocrine System Diseases; Immune System Diseases; Hemic and Lymphatic Diseases; Skin and Connective Tissue Diseases; Nervous System Diseases; Male Urogenital Diseases
EBI-12715183	P11802	R24H	disrupting	match	MELANOMA, CUTANEOUS MALIGNANT, SUSCEPTIBILITY TO, 3; Melanoma, cutaneous malignant 3 (CMM3); melanoma	Skin and Connective Tissue Diseases; Neoplasms
EBI-12715187	P11802	N41S	no effect	match	MELANOMA, CUTANEOUS MALIGNANT, SUSCEPTIBILITY TO, 3; Melanoma, cutaneous malignant 3 (CMM3)	Skin and Connective Tissue Diseases; Neoplasms
EBI-12715211	P01583	A114S	no effect	match	Ankylosing spondylitis; Atopy; Breast Carcinoma; Carcinoma of lung; Endometriosis; Malignant neoplasm of breast; Malignant neoplasm of lung; Malignant neoplasm of ovary; Multiple Sclerosis; Obesity; Ovarian Carcinoma; Primary malignant neoplasm of lung	Musculoskeletal Diseases; Skin and Connective Tissue Diseases; Congenital, Hereditary, and Neonatal Diseases and Abnormalities; Immune System Diseases; Neoplasms; Respiratory Tract Diseases; Female Urogenital Diseases and Pregnancy Complications; Endocrine System Diseases; Nervous System Diseases; Nutritional and Metabolic Diseases
EBI-12715243	Q8NI60	R213W	disrupting	match	Coenzyme Q10 deficiency, primary, 4 (COQ10D4); SPINOCEREBELLAR ATAXIA, AUTOSOMAL RECESSIVE 9	Nutritional and Metabolic Diseases; Congenital, Hereditary, and Neonatal Diseases and Abnormalities; Nervous System Diseases
EBI-12715247	Q8NI60	G272V	no effect	match	Coenzyme Q10 deficiency, primary, 4 (COQ10D4); SPINOCEREBELLAR ATAXIA, AUTOSOMAL RECESSIVE 9	Nutritional and Metabolic Diseases; Congenital, Hereditary, and Neonatal Diseases and Abnormalities; Nervous System Diseases
EBI-12715251	Q8NI60	Y514C	no effect	match	Coenzyme Q10 deficiency, primary, 4 (COQ10D4); SPINOCEREBELLAR ATAXIA, AUTOSOMAL RECESSIVE 9	Nutritional and Metabolic Diseases; Congenital, Hereditary, and Neonatal Diseases and Abnormalities; Nervous System Diseases
EBI-12715255	Q8NI60	E551K	no effect	match	Coenzyme Q10 deficiency, primary, 4 (COQ10D4); SPINOCEREBELLAR ATAXIA, AUTOSOMAL RECESSIVE 9	Nutritional and Metabolic Diseases; Congenital, Hereditary, and Neonatal Diseases and Abnormalities; Nervous System Diseases
EBI-12715281	P39905	P21S	no effect	match	Hirschsprung disease 3 (HSCR3)	Digestive System Diseases; Congenital, Hereditary, and Neonatal Diseases and Abnormalities
EBI-12715285	P39905	R93W	no effect	match	Congenital central hypoventilation; Hirschsprung Disease; Hirschsprung disease type 3; Pheochromocytoma	Respiratory Tract Diseases; Nervous System Diseases; Digestive System Diseases; Congenital, Hereditary, and Neonatal Diseases and Abnormalities; Neoplasms
EBI-12715289	P39905	D150N	no effect	match	Hirschsprung disease 3 (HSCR3); Hirschsprung disease type 3	Digestive System Diseases; Congenital, Hereditary, and Neonatal Diseases and Abnormalities
EBI-12715293	P39905	T154S	no effect	match	HIRSCHSPRUNG DISEASE, SUSCEPTIBILITY TO, 3; Hirschsprung disease 3 (HSCR3); Hirschsprung disease type 3	Digestive System Diseases; Congenital, Hereditary, and Neonatal Diseases and Abnormalities
EBI-12715309	Q96PE7	R143C	no effect	match	Methylmalonyl-CoA Epimerase Deficiency	Congenital, Hereditary, and Neonatal Diseases and Abnormalities; Nutritional and Metabolic Diseases
EBI-12715341	Q9NVS9	R229W	disrupting	match	Epileptic encephalopathy; Pyridoxamine 5-Prime-Phosphate Oxidase Deficiency; Pyridoxine-5'-phosphate oxidase deficiency (PNPOD)	Nervous System Diseases; Cardiovascular Diseases; Nutritional and Metabolic Diseases
EBI-12715397	Q8N5M1	W94R	disrupting	match	MITOCHONDRIAL COMPLEX V (ATP SYNTHASE) DEFICIENCY, ATPAF2 TYPE; MITOCHONDRIAL COMPLEX V (ATP SYNTHASE) DEFICIENCY, NUCLEAR TYPE 1; Mitochondrial complex V deficiency, nuclear 1 (MC5DN1)	Nutritional and Metabolic Diseases; Musculoskeletal Diseases; Nervous System Diseases
EBI-12715431	P50402	S54F	no effect	match	Emery-Dreifuss muscular dystrophy 1, X-linked (EDMD1)	Musculoskeletal Diseases; Nervous System Diseases; Congenital, Hereditary, and Neonatal Diseases and Abnormalities
EBI-12715439	P50402	P183T	no effect	match	Emery-Dreifuss muscular dystrophy 1, X-linked (EDMD1); X-Linked Emery-Dreifuss Muscular Dystrophy	Musculoskeletal Diseases; Nervous System Diseases; Congenital, Hereditary, and Neonatal Diseases and Abnormalities
EBI-12715443	P50402	P183H	no effect	match	Emery-Dreifuss muscular dystrophy 1, X-linked (EDMD1); X-Linked Emery-Dreifuss Muscular Dystrophy	Musculoskeletal Diseases; Nervous System Diseases; Congenital, Hereditary, and Neonatal Diseases and Abnormalities
EBI-12715475	Q13620	T213I	no effect	match	Mental retardation, X-linked, syndromic, 15 (MRXS15)	Nervous System Diseases; Congenital, Hereditary, and Neonatal Diseases and Abnormalities
EBI-12715479	Q13620	V745A	no effect	match	Mental retardation, X-linked, syndromic, 15 (MRXS15)	Nervous System Diseases; Congenital, Hereditary, and Neonatal Diseases and Abnormalities
EBI-12715495	P53673	L69P	disrupting	match	CATARACT 23; Cataract 23, multiple types (CTRCT23); Cataract, Lamellar 2	Eye Diseases
EBI-12715499	P53673	F94S	disrupting	match	CATARACT 23; Cataract 23, multiple types (CTRCT23); Cataract, Lamellar 2	Eye Diseases
EBI-12715519	Q8N5M1	W94R	disrupting	match	MITOCHONDRIAL COMPLEX V (ATP SYNTHASE) DEFICIENCY, ATPAF2 TYPE; MITOCHONDRIAL COMPLEX V (ATP SYNTHASE) DEFICIENCY, NUCLEAR TYPE 1; Mitochondrial complex V deficiency, nuclear 1 (MC5DN1)	Nutritional and Metabolic Diseases; Musculoskeletal Diseases; Nervous System Diseases
EBI-12715535	P35219	S100P	disrupting	match	Ataxia; Cerebellar Ataxia; Cerebellar Ataxia, Mental Retardation, And Dysequilibrium Syndrome 3; Cerebellar ataxia, mental retardation, and dysequilibrium syndrome 3 (CMARQ3); Dystonia; Dystonia Disorders	Nervous System Diseases; Behavior and Behavior Mechanisms; Mental Disorders
EBI-12715551	P32320	A70T	no effect	match	Leukopenia; Neutropenia	Hemic and Lymphatic Diseases
EBI-12715567	P31150	L92P	no effect	match	MENTAL RETARDATION, X-LINKED 41; Mental retardation, X-linked 41 (MRX41)	Congenital, Hereditary, and Neonatal Diseases and Abnormalities; Nervous System Diseases
EBI-12715571	P31150	R423P	no effect	match	MENTAL RETARDATION, X-LINKED 41; Mental retardation, X-linked 41 (MRX41)	Congenital, Hereditary, and Neonatal Diseases and Abnormalities; Nervous System Diseases
EBI-12715587	O75771	E233G	disrupting	match	Breast Cancer, Familial; Breast Carcinoma; Malignant neoplasm of breast	Neoplasms; Skin and Connective Tissue Diseases
EBI-12715607	O43707	K255E	disrupting	match	Focal glomerulosclerosis; Focal segmental glomerulosclerosis 1 (FSGS1)	Male Urogenital Diseases; Female Urogenital Diseases and Pregnancy Complications
EBI-12715611	O43707	T259I	no effect	match	Focal glomerulosclerosis; Focal segmental glomerulosclerosis 1 (FSGS1)	Male Urogenital Diseases; Female Urogenital Diseases and Pregnancy Complications
EBI-12715615	O43707	S262P	no effect	match	Focal glomerulosclerosis; Focal segmental glomerulosclerosis 1 (FSGS1)	Male Urogenital Diseases; Female Urogenital Diseases and Pregnancy Complications
EBI-12715655	P07510-2	R187C	disrupting	match	MULTIPLE PTERYGIUM SYNDROME, LETHAL TYPE; Multiple pterygium syndrome	Congenital, Hereditary, and Neonatal Diseases and Abnormalities; Skin and Connective Tissue Diseases
EBI-12715671	P04141	I117T	no effect	match	Allergic disposition; Asthma; Malignant neoplasm of vulva	Immune System Diseases; Respiratory Tract Diseases; Female Urogenital Diseases and Pregnancy Complications; Neoplasms
EBI-12715687	Q12805	R345W	no effect	match	Age related macular degeneration; DOYNE HONEYCOMB RETINAL DYSTROPHY; DYSFUNCTION - SKIN DISORDERS; Doyne honeycomb retinal dystrophy (DHRD); Drusen; Glycogen storage disease type II; MACULAR DEGENERATION, EARLY-ONSET; Macular degeneration; Malattia Leventinese; Retinal Diseases; Unspecified visual loss	Eye Diseases; Nervous System Diseases; Skin and Connective Tissue Diseases; Congenital, Hereditary, and Neonatal Diseases and Abnormalities; Nutritional and Metabolic Diseases; Otorhinolaryngologic Diseases
EBI-12715703	P50402	S54F	no effect	match	Emery-Dreifuss muscular dystrophy 1, X-linked (EDMD1)	Musculoskeletal Diseases; Nervous System Diseases; Congenital, Hereditary, and Neonatal Diseases and Abnormalities
EBI-12715711	P50402	P183T	no effect	match	Emery-Dreifuss muscular dystrophy 1, X-linked (EDMD1); X-Linked Emery-Dreifuss Muscular Dystrophy	Musculoskeletal Diseases; Nervous System Diseases; Congenital, Hereditary, and Neonatal Diseases and Abnormalities
EBI-12715715	P50402	P183H	no effect	match	Emery-Dreifuss muscular dystrophy 1, X-linked (EDMD1); X-Linked Emery-Dreifuss Muscular Dystrophy	Musculoskeletal Diseases; Nervous System Diseases; Congenital, Hereditary, and Neonatal Diseases and Abnormalities
EBI-12715731	Q9UBX5	V60L	disrupting	match	MACULAR DEGENERATION, AGE-RELATED, 3; Macular degeneration, age-related, 3 (ARMD3); NEUROPATHY, HEREDITARY, WITH OR WITHOUT AGE-RELATED MACULAR DEGENERATION	Eye Diseases; Congenital, Hereditary, and Neonatal Diseases and Abnormalities; Nervous System Diseases
EBI-12715747	O75344	F72L	disrupting	match	Male infertility	Male Urogenital Diseases
EBI-12715771	P01583	A114S	no effect	match	Ankylosing spondylitis; Atopy; Breast Carcinoma; Carcinoma of lung; Endometriosis; Malignant neoplasm of breast; Malignant neoplasm of lung; Malignant neoplasm of ovary; Multiple Sclerosis; Obesity; Ovarian Carcinoma; Primary malignant neoplasm of lung	Musculoskeletal Diseases; Skin and Connective Tissue Diseases; Congenital, Hereditary, and Neonatal Diseases and Abnormalities; Immune System Diseases; Neoplasms; Respiratory Tract Diseases; Female Urogenital Diseases and Pregnancy Complications; Endocrine System Diseases; Nervous System Diseases; Nutritional and Metabolic Diseases
EBI-12715787	Q96JS3	G244E	no effect	match	Schizophrenia	Mental Disorders
EBI-12715791	Q96JS3	I678V	no effect	match	Schizophrenia	Mental Disorders
EBI-12715839	P61764	V84D	disrupting	match	Epileptic Encephalopathy, Early Infantile, 4; Epileptic encephalopathy, early infantile, 4 (EIEE4)	Nervous System Diseases
EBI-12715843	P61764	M443R	disrupting	match	Epileptic Encephalopathy, Early Infantile, 4; Epileptic encephalopathy, early infantile, 4 (EIEE4)	Nervous System Diseases
EBI-12715847	P61764	G544D	disrupting	match	Epileptic Encephalopathy, Early Infantile, 4; Epileptic encephalopathy, early infantile, 4 (EIEE4)	Nervous System Diseases
EBI-12715865	P11473	G33D	no effect	match	Rickets vitamin D-dependent 2A (VDDR2A); Vitamin D-Dependent Rickets, Type 2A	Musculoskeletal Diseases; Nutritional and Metabolic Diseases; Congenital, Hereditary, and Neonatal Diseases and Abnormalities; Female Urogenital Diseases and Pregnancy Complications; Male Urogenital Diseases
EBI-12715893	Q8N6F1-2	G20D	disrupting	match	Hypomagnesemia 5, Renal, with Ocular Involvement	Congenital, Hereditary, and Neonatal Diseases and Abnormalities; Eye Diseases; Male Urogenital Diseases; Female Urogenital Diseases and Pregnancy Complications; Nutritional and Metabolic Diseases
EBI-12715917	P35609	Q9R	no effect	match	Cardiomyopathy, Dilated, 1AA; Cardiomyopathy, dilated 1AA, with or without left ventricular non-compaction (CMD1AA)	Cardiovascular Diseases
EBI-12715961	P53673	L69P	disrupting	match	CATARACT 23; Cataract 23, multiple types (CTRCT23); Cataract, Lamellar 2	Eye Diseases
EBI-12715965	P53673	F94S	disrupting	match	CATARACT 23; Cataract 23, multiple types (CTRCT23); Cataract, Lamellar 2	Eye Diseases
EBI-12715985	P50402	S54F	no effect	match	Emery-Dreifuss muscular dystrophy 1, X-linked (EDMD1)	Musculoskeletal Diseases; Nervous System Diseases; Congenital, Hereditary, and Neonatal Diseases and Abnormalities
EBI-12715993	P50402	P183T	no effect	match	Emery-Dreifuss muscular dystrophy 1, X-linked (EDMD1); X-Linked Emery-Dreifuss Muscular Dystrophy	Musculoskeletal Diseases; Nervous System Diseases; Congenital, Hereditary, and Neonatal Diseases and Abnormalities
EBI-12715997	P50402	P183H	no effect	match	Emery-Dreifuss muscular dystrophy 1, X-linked (EDMD1); X-Linked Emery-Dreifuss Muscular Dystrophy	Musculoskeletal Diseases; Nervous System Diseases; Congenital, Hereditary, and Neonatal Diseases and Abnormalities
EBI-12716013	P28799	A9D	disrupting	match	Dysarthria; FRONTOTEMPORAL LOBAR DEGENERATION WITH TDP43 INCLUSIONS, GRN-RELATED; Frontotemporal Lobar Degeneration; Stuttering; Ubiquitin-positive frontotemporal dementia (UP-FTD)	Nervous System Diseases; Nutritional and Metabolic Diseases; Mental Disorders
EBI-12716041	P40692	S44F	disrupting	match	Hereditary Non-Polyposis Colon Cancer Type 2; Hereditary Nonpolyposis Colorectal Cancer; Hereditary non-polyposis colorectal cancer 2 (HNPCC2)	Neoplasms; Congenital, Hereditary, and Neonatal Diseases and Abnormalities; Digestive System Diseases; Nutritional and Metabolic Diseases
EBI-12716045	P40692	G244D	disrupting	match	Hereditary Non-Polyposis Colon Cancer Type 2; Hereditary Nonpolyposis Colorectal Cancer; Hereditary non-polyposis colorectal cancer 2 (HNPCC2)	Neoplasms; Congenital, Hereditary, and Neonatal Diseases and Abnormalities; Digestive System Diseases; Nutritional and Metabolic Diseases
EBI-12716049	P40692	R472I	no effect	match	Colorectal cancer (CRC)	Neoplasms; Digestive System Diseases
EBI-12716053	P40692	A586D	disrupting	partial/positional match	Hereditary Non-Polyposis Colon Cancer Type 2; Hereditary non-polyposis colorectal cancer 2 (HNPCC2)	Neoplasms; Congenital, Hereditary, and Neonatal Diseases and Abnormalities; Digestive System Diseases; Nutritional and Metabolic Diseases
EBI-12716085	O75771	E233G	disrupting	match	Breast Cancer, Familial; Breast Carcinoma; Malignant neoplasm of breast	Neoplasms; Skin and Connective Tissue Diseases
EBI-12716145	O43395	P493S	no effect	match	Retinitis Pigmentosa 18; Retinitis pigmentosa 18 (RP18)	Congenital, Hereditary, and Neonatal Diseases and Abnormalities; Eye Diseases
EBI-12716149	O43395	T494M	no effect	match	Retinitis Pigmentosa 18; Retinitis pigmentosa 18 (RP18)	Congenital, Hereditary, and Neonatal Diseases and Abnormalities; Eye Diseases
EBI-12716187	O43395	P493S	disrupting	match	Retinitis Pigmentosa 18; Retinitis pigmentosa 18 (RP18)	Congenital, Hereditary, and Neonatal Diseases and Abnormalities; Eye Diseases
EBI-12716191	O43395	T494M	disrupting	match	Retinitis Pigmentosa 18; Retinitis pigmentosa 18 (RP18)	Congenital, Hereditary, and Neonatal Diseases and Abnormalities; Eye Diseases
EBI-12716225	Q8NI60	R213W	disrupting	match	Coenzyme Q10 deficiency, primary, 4 (COQ10D4); SPINOCEREBELLAR ATAXIA, AUTOSOMAL RECESSIVE 9	Nutritional and Metabolic Diseases; Congenital, Hereditary, and Neonatal Diseases and Abnormalities; Nervous System Diseases
EBI-12716229	Q8NI60	G272V	no effect	match	Coenzyme Q10 deficiency, primary, 4 (COQ10D4); SPINOCEREBELLAR ATAXIA, AUTOSOMAL RECESSIVE 9	Nutritional and Metabolic Diseases; Congenital, Hereditary, and Neonatal Diseases and Abnormalities; Nervous System Diseases
EBI-12716233	Q8NI60	Y514C	no effect	match	Coenzyme Q10 deficiency, primary, 4 (COQ10D4); SPINOCEREBELLAR ATAXIA, AUTOSOMAL RECESSIVE 9	Nutritional and Metabolic Diseases; Congenital, Hereditary, and Neonatal Diseases and Abnormalities; Nervous System Diseases
EBI-12716237	Q8NI60	E551K	no effect	match	Coenzyme Q10 deficiency, primary, 4 (COQ10D4); SPINOCEREBELLAR ATAXIA, AUTOSOMAL RECESSIVE 9	Nutritional and Metabolic Diseases; Congenital, Hereditary, and Neonatal Diseases and Abnormalities; Nervous System Diseases
EBI-12716281	P04798	T461N	no effect	match	Breast Carcinoma; Endometrial Carcinoma; Malignant neoplasm of breast; Malignant neoplasm of endometrium; Non-Small Cell Lung Carcinoma; Small cell carcinoma of lung; Uterine Corpus Cancer	Skin and Connective Tissue Diseases; Neoplasms; Female Urogenital Diseases and Pregnancy Complications; Respiratory Tract Diseases
EBI-12716285	P04798	I462V	no effect	match	Acute leukemia; Adenocarcinoma; Adenocarcinoma of lung (disorder); Anxiety; Bile duct carcinoma; Brain Neoplasms; Breast Carcinoma; Cancer of Head and Neck; Carcinogenesis; Carcinoma of ampulla of Vater; Carcinoma of larynx; Carcinoma of lung; Chronic stable plaque psoriasis; Colorectal Cancer; Colorectal Carcinoma; Diffuse Large B-Cell Lymphoma; Endometrial Carcinoma; Endometriosis; Gallbladder …	Neoplasms; Respiratory Tract Diseases; Behavior and Behavior Mechanisms; Digestive System Diseases; Nervous System Diseases; Skin and Connective Tissue Diseases; Otorhinolaryngologic Diseases; Immune System Diseases; Hemic and Lymphatic Diseases; Female Urogenital Diseases and Pregnancy Complications; Congenital, Hereditary, and Neonatal Diseases and Abnormalities; Nutritional and Metabolic Disea…
EBI-12716301	Q96PE7	R143C	no effect	match	Methylmalonyl-CoA Epimerase Deficiency	Congenital, Hereditary, and Neonatal Diseases and Abnormalities; Nutritional and Metabolic Diseases
EBI-12716333	Q9NVS9	R229W	disrupting	match	Epileptic encephalopathy; Pyridoxamine 5-Prime-Phosphate Oxidase Deficiency; Pyridoxine-5'-phosphate oxidase deficiency (PNPOD)	Nervous System Diseases; Cardiovascular Diseases; Nutritional and Metabolic Diseases
EBI-12716389	Q15583-2	S28C	no effect	match	HOLOPROSENCEPHALY 4 (disorder)	Musculoskeletal Diseases; Congenital, Hereditary, and Neonatal Diseases and Abnormalities; Nervous System Diseases
EBI-12716401	Q15583-2	S162F	no effect	match	HOLOPROSENCEPHALY 4 (disorder)	Musculoskeletal Diseases; Congenital, Hereditary, and Neonatal Diseases and Abnormalities; Nervous System Diseases
EBI-12716425	P40692	S44F	disrupting	match	Hereditary Non-Polyposis Colon Cancer Type 2; Hereditary Nonpolyposis Colorectal Cancer; Hereditary non-polyposis colorectal cancer 2 (HNPCC2)	Neoplasms; Congenital, Hereditary, and Neonatal Diseases and Abnormalities; Digestive System Diseases; Nutritional and Metabolic Diseases
EBI-12716429	P40692	G244D	disrupting	match	Hereditary Non-Polyposis Colon Cancer Type 2; Hereditary Nonpolyposis Colorectal Cancer; Hereditary non-polyposis colorectal cancer 2 (HNPCC2)	Neoplasms; Congenital, Hereditary, and Neonatal Diseases and Abnormalities; Digestive System Diseases; Nutritional and Metabolic Diseases
EBI-12716433	P40692	R472I	no effect	match	Colorectal cancer (CRC)	Neoplasms; Digestive System Diseases
EBI-12716437	P40692	A586D	disrupting	partial/positional match	Hereditary Non-Polyposis Colon Cancer Type 2; Hereditary non-polyposis colorectal cancer 2 (HNPCC2)	Neoplasms; Congenital, Hereditary, and Neonatal Diseases and Abnormalities; Digestive System Diseases; Nutritional and Metabolic Diseases
EBI-12716455	P07148	T94A	no effect	match	Cardiovascular Diseases; Diabetes Mellitus, Non-Insulin-Dependent; Metabolic Syndrome X	Cardiovascular Diseases; Nutritional and Metabolic Diseases; Endocrine System Diseases
EBI-12716477	O43395	P493S	no effect	match	Retinitis Pigmentosa 18; Retinitis pigmentosa 18 (RP18)	Congenital, Hereditary, and Neonatal Diseases and Abnormalities; Eye Diseases
EBI-12716481	O43395	T494M	no effect	match	Retinitis Pigmentosa 18; Retinitis pigmentosa 18 (RP18)	Congenital, Hereditary, and Neonatal Diseases and Abnormalities; Eye Diseases
EBI-12716497	Q8N5M1	W94R	disrupting	match	MITOCHONDRIAL COMPLEX V (ATP SYNTHASE) DEFICIENCY, ATPAF2 TYPE; MITOCHONDRIAL COMPLEX V (ATP SYNTHASE) DEFICIENCY, NUCLEAR TYPE 1; Mitochondrial complex V deficiency, nuclear 1 (MC5DN1)	Nutritional and Metabolic Diseases; Musculoskeletal Diseases; Nervous System Diseases
EBI-12716513	P35609	Q9R	no effect	match	Cardiomyopathy, Dilated, 1AA; Cardiomyopathy, dilated 1AA, with or without left ventricular non-compaction (CMD1AA)	Cardiovascular Diseases
EBI-12716561	Q15848	Y111H	no effect	match	Diabetes; Diabetes Mellitus; Obesity	Nutritional and Metabolic Diseases; Endocrine System Diseases
EBI-12716565	Q15848	R112C	no effect	match	Adiponectin deficiency (ADPND); Hypoadiponectinemia	Nutritional and Metabolic Diseases; Endocrine System Diseases; Congenital, Hereditary, and Neonatal Diseases and Abnormalities
EBI-12716569	Q15848	I164T	no effect	match	Arteriosclerosis; Atherosclerosis; Coronary Arteriosclerosis; Coronary Artery Disease; Coronary heart disease; Diabetes Mellitus, Non-Insulin-Dependent; Metabolic Syndrome X	Cardiovascular Diseases; Nutritional and Metabolic Diseases; Endocrine System Diseases
EBI-12716585	Q6P1J9	L64P	disrupting	match	HYPERPARATHYROIDISM 1; HYPERPARATHYROIDISM 3; Hyperparathyroidism 1 (HRPT1); Malignant tumor of parathyroid gland; Parathyroid Gland Adenocarcinoma; Parathyroid Neoplasms	Endocrine System Diseases; Neoplasms
EBI-12716605	P50402	S54F	no effect	match	Emery-Dreifuss muscular dystrophy 1, X-linked (EDMD1)	Musculoskeletal Diseases; Nervous System Diseases; Congenital, Hereditary, and Neonatal Diseases and Abnormalities
EBI-12716613	P50402	P183T	no effect	match	Emery-Dreifuss muscular dystrophy 1, X-linked (EDMD1); X-Linked Emery-Dreifuss Muscular Dystrophy	Musculoskeletal Diseases; Nervous System Diseases; Congenital, Hereditary, and Neonatal Diseases and Abnormalities
EBI-12716617	P50402	P183H	no effect	match	Emery-Dreifuss muscular dystrophy 1, X-linked (EDMD1); X-Linked Emery-Dreifuss Muscular Dystrophy	Musculoskeletal Diseases; Nervous System Diseases; Congenital, Hereditary, and Neonatal Diseases and Abnormalities
EBI-12716633	Q8TAF8	Y127C	no effect	match	Deafness, Autosomal Recessive 67; Deafness, autosomal recessive, 67 (DFNB67)	Nervous System Diseases; Otorhinolaryngologic Diseases
EBI-12716637	Q8TAF8	T165M	no effect	match	Deafness, Autosomal Recessive 67; Deafness, autosomal recessive, 67 (DFNB67)	Nervous System Diseases; Otorhinolaryngologic Diseases
EBI-12716653	Q9BRI3	H54R	no effect	match	Zinc deficiency, transient neonatal (TNZD)	Congenital, Hereditary, and Neonatal Diseases and Abnormalities; Nutritional and Metabolic Diseases
EBI-12716689	P53673	L69P	disrupting	match	CATARACT 23; Cataract 23, multiple types (CTRCT23); Cataract, Lamellar 2	Eye Diseases
EBI-12716693	P53673	F94S	disrupting	match	CATARACT 23; Cataract 23, multiple types (CTRCT23); Cataract, Lamellar 2	Eye Diseases
EBI-12716729	P61764	V84D	disrupting	match	Epileptic Encephalopathy, Early Infantile, 4; Epileptic encephalopathy, early infantile, 4 (EIEE4)	Nervous System Diseases
EBI-12716733	P61764	M443R	disrupting	match	Epileptic Encephalopathy, Early Infantile, 4; Epileptic encephalopathy, early infantile, 4 (EIEE4)	Nervous System Diseases
EBI-12716737	P61764	G544D	disrupting	match	Epileptic Encephalopathy, Early Infantile, 4; Epileptic encephalopathy, early infantile, 4 (EIEE4)	Nervous System Diseases
EBI-12716753	Q01453	R157G	disrupting	match	Charcot-Marie-Tooth disease and deafness; Dejerine-Sottas Disease (disorder)	Nervous System Diseases; Congenital, Hereditary, and Neonatal Diseases and Abnormalities; Otorhinolaryngologic Diseases
EBI-12716797	P50402	S54F	no effect	match	Emery-Dreifuss muscular dystrophy 1, X-linked (EDMD1)	Musculoskeletal Diseases; Nervous System Diseases; Congenital, Hereditary, and Neonatal Diseases and Abnormalities
EBI-12716805	P50402	P183T	no effect	match	Emery-Dreifuss muscular dystrophy 1, X-linked (EDMD1); X-Linked Emery-Dreifuss Muscular Dystrophy	Musculoskeletal Diseases; Nervous System Diseases; Congenital, Hereditary, and Neonatal Diseases and Abnormalities
EBI-12716809	P50402	P183H	no effect	match	Emery-Dreifuss muscular dystrophy 1, X-linked (EDMD1); X-Linked Emery-Dreifuss Muscular Dystrophy	Musculoskeletal Diseases; Nervous System Diseases; Congenital, Hereditary, and Neonatal Diseases and Abnormalities
EBI-12716829	P51531-1	D1546E	no effect	match	Schizophrenia; Well Differentiated Oligodendroglioma; oligodendroglioma	Mental Disorders; Neoplasms
EBI-12716947	Q6PHW0	R101W	no effect	match	Thyroid Dyshormonogenesis 4; Thyroid dyshormonogenesis 4 (TDH4)	Musculoskeletal Diseases; Endocrine System Diseases; Congenital, Hereditary, and Neonatal Diseases and Abnormalities
EBI-12716951	Q6PHW0	I116T	no effect	match	Thyroid Dyshormonogenesis 4; Thyroid dyshormonogenesis 4 (TDH4)	Musculoskeletal Diseases; Endocrine System Diseases; Congenital, Hereditary, and Neonatal Diseases and Abnormalities
EBI-12716955	Q6PHW0	A220T	no effect	match	Thyroid Dyshormonogenesis 4	Musculoskeletal Diseases; Endocrine System Diseases; Congenital, Hereditary, and Neonatal Diseases and Abnormalities
[truncated: 2,012 more rows]
