# Supplementary material for: Capturing variation impact on molecular interactions in the IMEx Consortium mutations data set
Source: Nat Commun. 2019 Jan 2;10:10. doi: 10.1038/s41467-018-07709-6 (PMC6315030; doi:10.1038/s41467-018-07709-6)
Supplement: Supplementary file 7 — Supplementary Data 4 [file 41467_2018_7709_MOESM7_ESM.xlsx]

## Sheet: Supplementary Data 4
Supplementary Data 4: Pathways enriched (refers to figure 6c and Supplementary figure 5)
Causing				Decreasing				Disrupting				Increasing				No effect				Undefined
Database	Pathway	q-value		Database	Pathway	q-value		Database	Pathway	q-value		Database	Pathway	q-value		Database	Pathway	q-value		Database	Pathway	q-value
Wikipathways	Ovarian Infertility Genes	0.000143802		Reactome	Immune System	1.08276e-126		Reactome	Immune System	1.53512e-101		Reactome	Immune System	1.02096e-76		Reactome	Immune System	1.09805e-08		Reactome	Signal Transduction	6.59535e-70
KEGG	Viral carcinogenesis	0.00493048		Reactome	Signal Transduction	8.95923e-108		Reactome	Signal Transduction	2.21191e-98		NetPath	EGFR1	2.4149e-64		KEGG	Viral carcinogenesis	5.35715e-08		Reactome	Immune System	2.15588e-69
Reactome	Antigen processing-Cross presentation	0.00628557		systemsbiologyorg	Toll-Like_receptor_signaling_network	9.49968e-96		systemsbiologyorg	Toll-Like_receptor_signaling_network	3.69602e-82		Reactome	Signal Transduction	2.64257e-63		Reactome	Metabolism	3.1106e-07		Reactome	Innate Immune System	5.04277e-54
Wikipathways	Striated Muscle Contraction	0.0221588		Reactome	Innate Immune System	3.61229e-95		NetPath	EGFR1	4.65275e-81		Reactome	Innate Immune System	4.92172e-61		Reactome	Adaptive Immune System	1.97051e-06		systemsbiologyorg	Toll-Like_receptor_signaling_network	7.41184e-49
Wikipathways	Integrated Pancreatic Cancer Pathway	0.0433869		NetPath	EGFR1	1.13408e-82		Reactome	Innate Immune System	2.95222e-73		systemsbiologyorg	Toll-Like_receptor_signaling_network	4.50138e-50		BioCarta	cyclins and cell cycle regulation	6.84619e-06		KEGG	Pathways in cancer	1.05887e-47
KEGG	Leukocyte transendothelial migration	0.0756301		KEGG	Pathways in cancer	3.03017e-78		KEGG	Pathways in cancer	1.84856e-65		Reactome	Adaptive Immune System	6.32595e-47		Wikipathways	Ovarian Infertility Genes	7.50305e-06		NetPath	EGFR1	3.24305e-46
Reactome	Immune System	0.146961		Reactome	Adaptive Immune System	2.45625e-66		Reactome	Cell Cycle	1.40087e-63		KEGG	Pathways in cancer	4.06476e-44		Reactome	Cell Cycle	7.95227e-06		Reactome	Adaptive Immune System	3.15266e-42
BioCarta	cyclins and cell cycle regulation	0.194901		Reactome	Cytokine Signaling in Immune system	7.67312e-62		Reactome	Adaptive Immune System	5.87946e-55		NetPath	TCR	5.89628e-43		Reactome	Immunoregulatory interactions between a Lymphoid and a non-Lymphoid cell	1.39882e-05		Wikipathways	Integrated Pancreatic Cancer Pathway	2.23232e-36
Wikipathways	G1 to S cell cycle control	0.228518		Reactome	Cell Cycle	1.07947e-60		KEGG	Proteoglycans in cancer	8.70486e-52		Reactome	Signalling by NGF	9.80963e-41		Wikipathways	Vitamin D Receptor Pathway	5.40284e-05		Reactome	Disease	3.56551e-36
Reactome	Innate Immune System	0.246687		Reactome	Signalling by NGF	9.17125e-58		Wikipathways	Integrated Pancreatic Cancer Pathway	3.08612e-50		Wikipathways	EGF-EGFR Signaling Pathway	7.27719e-39		NetPath	EGFR1	5.46093e-05		KEGG	Hepatitis B	7.02661e-36
KEGG	Phagosome	0.284424		Wikipathways	EGF-EGFR Signaling Pathway	2.01996e-54		NetPath	TNFalpha	1.16482e-49		Reactome	Fc epsilon receptor (FCERI) signaling	1.31491e-36		Signalink	NHR	6.3254e-05		systemsbiologyorg	beta_cell_v2_3	4.66595e-32
KEGG	Adherens junction	0.285954		NetPath	TNFalpha	6.06326e-53		Spike	ATM Signaling Network	2.16735e-48		Reactome	Signaling by SCF-KIT	3.34575e-36		Wikipathways	Nuclear Receptors	6.87014e-05		KEGG	MicroRNAs in cancer	5.23767e-32
KEGG	Hypertrophic cardiomyopathy (HCM)	0.318339		Reactome	Disease	9.20657e-51		Wikipathways	EGF-EGFR Signaling Pathway	1.72139e-46		Reactome	Cytokine Signaling in Immune system	6.11608e-36		Wikipathways	Nuclear Receptors Meta-Pathway	0.000393096		Reactome	Developmental Biology	3.73179e-30
KEGG	Dilated cardiomyopathy	0.411033		Reactome	Signaling by Interleukins	2.83062e-49		KEGG	Hepatitis B	7.9847e-45		Reactome	Disease	6.72191e-36		KEGG	Small cell lung cancer	0.00060426		PID	Signaling events mediated by Hepatocyte Growth Factor Receptor (c-Met)	4.27008e-30
PID	Validated targets of C-MYC transcriptional activation	0.431618		Reactome	DAP12 interactions	5.71978e-48		Reactome	Cytokine Signaling in Immune system	1.10672e-43		Wikipathways	Integrated Pancreatic Cancer Pathway	8.16439e-36		KEGG	Hepatitis B	0.000805903		Reactome	VEGFA-VEGFR2 Pathway	5.75849e-30
Wikipathways	Signaling Pathways in Glioblastoma	0.45294		KEGG	Proteoglycans in cancer	6.67347e-48		KEGG	Viral carcinogenesis	1.20786e-41		Reactome	Signaling by EGFR	8.94402e-36		Reactome	Cyclin D associated events in G1	0.000989342		Reactome	Fc epsilon receptor (FCERI) signaling	1.00504e-29
Reactome	RHO GTPase Effectors	0.454378		NetPath	TCR	6.90764e-48		Reactome	Cell Cycle, Mitotic	1.32412e-40		Wikipathways	Signaling Pathways in Glioblastoma	1.49324e-35		Reactome	G1 Phase	0.000989342		Reactome	Signalling by NGF	1.71896e-29
Wikipathways	Nuclear Receptors Meta-Pathway	0.550892		Reactome	Signaling by EGFR	5.65402e-47		NetPath	TGF_beta_Receptor	2.19177e-40		Wikipathways	DNA Damage Response (only ATM dependent)	2.3086e-35		Reactome	Nuclear Receptor transcription pathway	0.00115209		Reactome	Signaling by VEGF	3.24988e-29
Reactome	Cell Cycle, Mitotic	0.730003		Reactome	Cell Cycle, Mitotic	7.73458e-47		Wikipathways	TGF beta Signaling Pathway	4.03338e-40		Reactome	NGF signalling via TRKA from the plasma membrane	4.09512e-35		KEGG	Arrhythmogenic right ventricular cardiomyopathy (ARVC)	0.00147049		Reactome	Cytokine Signaling in Immune system	5.18176e-29
Reactome	Cyclin D associated events in G1	0.897171		Reactome	NGF signalling via TRKA from the plasma membrane	7.9374e-47		systemsbiologyorg	beta_cell_v2_3	5.50744e-39		Reactome	DAP12 interactions	1.16415e-34		Wikipathways	Arrhythmogenic Right Ventricular Cardiomyopathy	0.00147049		KEGG	PI3K-Akt signaling pathway	7.63708e-29
Reactome	G1 Phase	0.897171		Reactome	DAP12 signaling	1.69225e-46		systemsbiologyorg	adipocyte_v2_1	1.94904e-38		Reactome	Signaling by ERBB4	5.21211e-34		Reactome	Cell Cycle, Mitotic	0.00153704		KEGG	Prostate cancer	9.11859e-29
BioCarta	cell cycle: g1/s check point	1		Spike	ATM Signaling Network	5.06211e-46		Spike	Hearing and Vision Proteins	5.83239e-38		Wikipathways	Leptin signaling pathway	1.20517e-33		KEGG	FoxO signaling pathway	0.00205205		Reactome	Signaling by Interleukins	1.2081e-28
KEGG	Cell cycle	1		KEGG	PI3K-Akt signaling pathway	5.71945e-46		systemsbiologyorg	Skeletal_muscle_v2_9	1.3444e-37		Reactome	DAP12 signaling	2.74109e-33		Wikipathways	Signaling Pathways in Glioblastoma	0.00230049		NetPath	TNFalpha	2.34054e-28
KEGG	Chronic myeloid leukemia	1		NetPath	TGF_beta_Receptor	1.30595e-45		NetPath	TCR	2.47445e-37		Reactome	Signaling by PDGF	2.77804e-33		Wikipathways	G1 to S cell cycle control	0.00277793		NetPath	IL2	2.5544e-28
KEGG	FoxO signaling pathway	1		Reactome	Developmental Biology	2.97431e-45		KEGG	MicroRNAs in cancer	7.89633e-37		Reactome	Diseases of signal transduction	2.88358e-33		Reactome	Innate Immune System	0.00351909		Wikipathways	MAPK Signaling Pathway	4.68969e-28
KEGG	Hepatitis B	1		Wikipathways	Signaling Pathways in Glioblastoma	6.16214e-44		Reactome	RHO GTPase Effectors	1.4882e-36		NetPath	BCR	9.58366e-33		NetPath	RAGE	0.00462378		Reactome	Hemostasis	1.16473e-27
KEGG	Measles	1		Reactome	Fc epsilon receptor (FCERI) signaling	1.46977e-43		systemsbiologyorg	hepatocyte_v2_9	1.59441e-36		Reactome	Signaling by ERBB2	1.19029e-32		KEGG	Cell cycle	0.00523007		Reactome	Signaling by SCF-KIT	2.54094e-27
KEGG	Small cell lung cancer	1		PID	PDGFR-beta signaling pathway	3.02661e-43		Spike	Apoptosis Anti-Apoptosis Network	2.37765e-36		Reactome	Downstream signal transduction	1.82909e-32		KEGG	Chronic myeloid leukemia	0.0057838		Wikipathways	DNA Damage Response (only ATM dependent)	3.03734e-27
NetPath	EGFR1	1		Wikipathways	Integrated Pancreatic Cancer Pathway	7.19862e-43		Reactome	Cellular responses to stress	3.71597e-36		KEGG	MicroRNAs in cancer	2.49865e-32		BioCarta	cell cycle: g1/s check point	0.00666315		Reactome	Downstream signal transduction	5.33032e-27
NetPath	RAGE	1		Wikipathways	TGF beta Signaling Pathway	8.33137e-43		Spike	p53 Signaling Network	1.77646e-35		Wikipathways	Prolactin Signaling Pathway	4.59532e-32		KEGG	Measles	0.00857529		INOH	VEGF	9.84539e-27
Reactome	Adaptive Immune System	1		Reactome	VEGFA-VEGFR2 Pathway	1.01327e-42		Reactome	Disease	2.35681e-35		KEGG	ErbB signaling pathway	9.83349e-32		Wikipathways	Striated Muscle Contraction	0.0123672		IPAVS	Cardiac_Hypertrophy	9.86222e-27
Reactome	Cell Cycle	1		Reactome	Downstream signal transduction	4.52549e-42		Reactome	Developmental Biology	2.38622e-35		Reactome	Signaling by the B Cell Receptor (BCR)	1.83626e-31		Wikipathways	TGF beta Signaling Pathway	0.016446		Reactome	Signaling by PDGF	1.01258e-26
BioCarta	akt signaling pathway	1		systemsbiologyorg	adipocyte_v2_1	5.87459e-42		Wikipathways	Signaling Pathways in Glioblastoma	4.60685e-35		Reactome	Signaling by FGFR3	4.2553e-31		NetPath	TGF_beta_Receptor	0.0205062		systemsbiologyorg	Macrophage_Map_Update_ver2_re	1.70542e-26
BioCarta	angiotensin ii mediated activation of jnk pathway via pyk2 dependent signaling	1		Spike	RAS signaling and tumorigenesis	2.01171e-41		PID	PDGFR-beta signaling pathway	5.88583e-35		Reactome	Signaling by FGFR4	4.2553e-31		STKE	Mitochondrial Pathway of Apoptosis: Caspases	0.0252944		Reactome	Platelet activation, signaling and aggregation	3.54514e-26
BioCarta	apoptotic signaling in response to dna damage	1		Reactome	Signaling by VEGF	2.01727e-41		Reactome	Signaling by Interleukins	8.26876e-35		KEGG	Prostate cancer	4.42516e-31		KEGG	Viral myocarditis	0.0267738		KEGG	Viral carcinogenesis	4.55296e-26
BioCarta	atm signaling pathway	1		systemsbiologyorg	beta_cell_v2_3	5.09011e-41		Reactome	Signaling by Rho GTPases	2.64021e-34		PID	PDGFR-beta signaling pathway	4.4714e-31		systemsbiologyorg	adipocyte_v2_1	0.027415		Wikipathways	EGF-EGFR Signaling Pathway	5.37026e-26
BioCarta	bcr signaling pathway	1		systemsbiologyorg	hepatocyte_v2_9	1.63748e-40		Reactome	Signalling by NGF	6.06118e-34		Reactome	Signaling by FGFR1	5.25926e-31		KEGG	Natural killer cell mediated cytotoxicity	0.0288701		INOH	IL-7 signaling	5.85661e-26
BioCarta	bioactive peptide induced signaling pathway	1		systemsbiologyorg	Skeletal_muscle_v2_9	1.76563e-40		Wikipathways	Androgen receptor signaling pathway	1.10542e-33		Reactome	Signaling by FGFR2	6.49748e-31		systemsbiologyorg	Skeletal_muscle_v2_9	0.0354405		INOH	EPO signaling	7.52205e-26
BioCarta	cadmium induces dna synthesis and proliferation in macrophages	1		Reactome	Signaling by ERBB4	8.76412e-40		Reactome	Fc epsilon receptor (FCERI) signaling	4.00271e-33		Reactome	Signaling by Interleukins	6.49748e-31		STKE	Mitochondrial Pathway of Apoptosis: Multidomain Bcl-2 Family	0.0362766		systemsbiologyorg	hepatocyte_v2_9	8.88218e-26
BioCarta	ccr3 signaling in eosinophils	1		Reactome	Signaling by PDGF	9.0011e-40		KEGG	Epstein-Barr virus infection	1.9398e-32		Reactome	Signaling by FGFR	8.01718e-31		KEGG	Prolactin signaling pathway	0.0373607		KEGG	Cell cycle	1.29537e-25
BioCarta	ceramide signaling pathway	1		Reactome	Signaling by FGFR3	1.2287e-39		NetPath	AndrogenReceptor	5.3234e-32		Wikipathways	Focal Adhesion	1.55318e-30		Wikipathways	Ectoderm Differentiation	0.037895		Reactome	NGF signalling via TRKA from the plasma membrane	1.93025e-25
BioCarta	ctcf: first multivalent nuclear factor	1		Reactome	Signaling by FGFR4	1.2287e-39		systemsbiologyorg	Macrophage_Map_Update_ver2_re	8.36728e-32		KEGG	Proteoglycans in cancer	1.83591e-30		KEGG	Endocytosis	0.0405478		KEGG	Proteoglycans in cancer	2.56366e-25
BioCarta	egf signaling pathway	1		Reactome	Signaling by SCF-KIT	1.26705e-39		KEGG	Prostate cancer	1.70567e-31		Reactome	Downstream signaling of activated FGFR1	2.8091e-30		SMPDB	Tamoxifen Action Pathway	0.0497797		systemsbiologyorg	adipocyte_v2_1	2.89324e-25
BioCarta	erk and pi-3 kinase are necessary for collagen binding in corneal epithelia	1		Reactome	Signaling by ERBB2	1.66367e-39		Spike	Apoptosis In The Ear	5.83978e-31		Reactome	Downstream signaling of activated FGFR2	2.8091e-30		SMPDB	Tamoxifen Metabolism Pathway	0.0497797		KEGG	Ras signaling pathway	9.05467e-25
BioCarta	erk1/erk2 mapk signaling pathway	1		Reactome	Signaling by FGFR1	1.76111e-39		Wikipathways	AGE-RAGE pathway	8.11911e-31		Reactome	Downstream signaling of activated FGFR3	2.8091e-30		PID	Regulation of nuclear SMAD2/3 signaling	0.0541102		PID	PDGFR-beta signaling pathway	9.45734e-25
BioCarta	fas signaling pathway (cd95)	1		KEGG	Hepatitis B	2.50544e-39		INOH	EPO signaling	2.14891e-30		Reactome	Downstream signaling of activated FGFR4	2.8091e-30		KEGG	Pentose phosphate pathway	0.0605351		KEGG	Chronic myeloid leukemia	1.2225e-24
BioCarta	fc epsilon receptor i signaling in mast cells	1		Reactome	Signaling by FGFR2	2.52013e-39		KEGG	Endocytosis	2.39652e-30		Spike	Hearing and Vision Proteins	3.67841e-30		KEGG	Glucagon signaling pathway	0.0641529		KEGG	T cell receptor signaling pathway	1.26025e-24
BioCarta	fmlp induced chemokine gene expression in hmc-1 cells	1		Reactome	Signaling by FGFR	3.59973e-39		Spike	RAS signaling and tumorigenesis	3.01382e-30		KEGG	Neurotrophin signaling pathway	1.17343e-29		Wikipathways	Glycolysis and Gluconeogenesis	0.0655793		Spike	Apoptosis Anti-Apoptosis Network	1.26025e-24
BioCarta	growth hormone signaling pathway	1		KEGG	MicroRNAs in cancer	1.48224e-38		KEGG	Chronic myeloid leukemia	3.37669e-30		KEGG	Hepatitis B	1.36426e-29		KEGG	Dilated cardiomyopathy	0.0862671		Wikipathways	B Cell Receptor Signaling Pathway	1.66961e-24
BioCarta	hiv-1 nef: negative effector of fas and tnf	1		IPAVS	Cardiac_Hypertrophy	1.84611e-38		Reactome	Signaling by the B Cell Receptor (BCR)	3.58422e-30		Wikipathways	Rac1-Pak1-p38-MMP-2 pathway	1.6508e-28		BioCarta	pten dependent cell cycle arrest and apoptosis	0.0879704		systemsbiologyorg	Skeletal_muscle_v2_9	1.97806e-24
BioCarta	human cytomegalovirus and map kinase pathways	1		KEGG	Viral carcinogenesis	2.18732e-38		KEGG	Cell cycle	6.39856e-30		Reactome	Signaling by VEGF	2.57085e-28		RB	CycD1_CDK4-6_module	0.101855		Reactome	Signaling by ERBB4	2.21747e-24
BioCarta	igf-1 signaling pathway	1		systemsbiologyorg	Macrophage_Map_Update_ver2_re	2.7087e-38		IPAVS	Cardiac_Hypertrophy	1.00112e-29		PID	Signaling events mediated by VEGFR1 and VEGFR2	2.96211e-28		KEGG	HTLV-I infection	0.115268		Reactome	DAP12 interactions	4.75947e-24
BioCarta	il-2 receptor beta chain in t cell activation	1		Reactome	Downstream signaling of activated FGFR1	3.42249e-38		Reactome	Signaling by EGFR	1.66551e-29		Spike	Apoptosis Anti-Apoptosis Network	3.24731e-28		systemsbiologyorg	Toll-Like_receptor_signaling_network	0.12822		Reactome	Signaling by EGFR	4.75947e-24
BioCarta	inactivation of gsk3 by akt causes accumulation of b-catenin in alveolar macrophages	1		Reactome	Downstream signaling of activated FGFR2	3.42249e-38		KEGG	PI3K-Akt signaling pathway	2.54002e-29		Spike	RAS signaling and tumorigenesis	3.8394e-28		PID	Insulin-mediated glucose transport	0.129661		NetPath	TCR	6.72966e-24
BioCarta	influence of ras and rho proteins on g1 to s transition	1		Reactome	Downstream signaling of activated FGFR3	3.42249e-38		KEGG	HTLV-I infection	2.75622e-29		Wikipathways	B Cell Receptor Signaling Pathway	4.65284e-28		Reactome	Biological oxidations	0.134695		Reactome	DAP12 signaling	8.49802e-24
BioCarta	inhibition of cellular proliferation by gleevec	1		Reactome	Downstream signaling of activated FGFR4	3.42249e-38		INOH	VEGF	4.07725e-29		KEGG	Focal adhesion	5.12285e-28		KEGG	AMPK signaling pathway	0.146434		Reactome	Interleukin-3, 5 and GM-CSF signaling	9.65109e-24
BioCarta	insulin signaling pathway	1		Reactome	Axon guidance	5.14831e-38		INOH	IL-7 signaling	9.66108e-29		Reactome	Cellular responses to stress	5.42671e-28		KEGG	Pathways in cancer	0.167816		NetPath	TGF_beta_Receptor	1.20597e-23
BioCarta	integrin signaling pathway	1		Reactome	Hemostasis	5.2432e-38		Reactome	Signaling by ERBB4	1.30155e-28		Reactome	VEGFA-VEGFR2 Pathway	6.12137e-28		BioCarta	influence of ras and rho proteins on g1 to s transition	0.203542		KEGG	Renal cell carcinoma	2.62324e-23
BioCarta	keratinocyte differentiation	1		PID	Signaling events mediated by Hepatocyte Growth Factor Receptor (c-Met)	5.39115e-38		Wikipathways	Regulation of toll-like receptor signaling pathway	1.44105e-28		NetPath	IL6	6.63505e-28		Reactome	Antigen processing-Cross presentation	0.203542		Spike	RAS signaling and tumorigenesis	2.88971e-23
BioCarta	links between pyk2 and map kinases	1		Reactome	Cellular responses to stress	5.92238e-38		Reactome	VEGFA-VEGFR2 Pathway	1.4506e-28		PID	Signaling events mediated by Hepatocyte Growth Factor Receptor (c-Met)	6.83725e-28		INOH	Fructose Mannose metabolism	0.203542		Reactome	Signaling by ERBB2	3.13248e-23
BioCarta	map kinase inactivation of smrt corepressor	1		Spike	Apoptosis Anti-Apoptosis Network	1.40779e-37		PID	Signaling events mediated by Hepatocyte Growth Factor Receptor (c-Met)	1.48492e-28		KEGG	Non-small cell lung cancer	1.03995e-27		Wikipathways	Integrated Pancreatic Cancer Pathway	0.209796		Reactome	Axon guidance	3.74371e-23
BioCarta	mapkinase signaling pathway	1		Spike	Hearing and Vision Proteins	2.31159e-37		Wikipathways	DNA Damage Response (only ATM dependent)	4.70584e-28		Wikipathways	TGF beta Signaling Pathway	1.37198e-27		Reactome	TNFR2 non-canonical NF-kB pathway	0.222081		INOH	JAK STAT pathway and regulation	4.77364e-23
BioCarta	mcalpain and friends in cell motility	1		Wikipathways	TNF alpha Signaling Pathway	1.76092e-35		KEGG	Focal adhesion	1.57438e-27		NetPath	IL2	1.82978e-27		Wikipathways	Androgen receptor signaling pathway	0.222383		Spike	Hearing and Vision Proteins	7.06708e-23
BioCarta	multiple antiapoptotic pathways from igf-1r signaling lead to bad phosphorylation	1		Wikipathways	DNA Damage Response (only ATM dependent)	5.27152e-35		Wikipathways	TNF alpha Signaling Pathway	1.79187e-27		KEGG	Glioma	1.96607e-27		Wikipathways	Spinal Cord Injury	0.240514		Reactome	Signaling by FGFR3	7.99371e-23
BioCarta	nerve growth factor pathway (ngf)	1		systemsbiologyorg	EGFR_signaling_for_RTKC	5.47494e-35		Reactome	Signaling by VEGF	1.86817e-27		NetPath	TGF_beta_Receptor	2.0091e-27		KEGG	Non-small cell lung cancer	0.244407		Reactome	Signaling by FGFR4	7.99371e-23
BioCarta	p53 signaling pathway	1		Reactome	Programmed Cell Death	5.69736e-35		Wikipathways	MAPK Signaling Pathway	1.99716e-27		KEGG	PI3K-Akt signaling pathway	2.21791e-27		KEGG	Focal adhesion	0.245752		Reactome	Signaling by FGFR1	9.60217e-23
BioCarta	pdgf signaling pathway	1		NetPath	IL6	5.84592e-35		Spike	WNT signaling	1.99751e-27		Reactome	Downstream signaling events of B Cell Receptor (BCR)	4.62889e-27		KEGG	Adherens junction	0.248281		Reactome	Signaling by FGFR2	1.15261e-22
BioCarta	phosphoinositides and their downstream targets	1		Reactome	Signaling by the B Cell Receptor (BCR)	1.09179e-34		KEGG	Neurotrophin signaling pathway	3.23967e-27		KEGG	Natural killer cell mediated cytotoxicity	1.02887e-26		PharmGKB	Busulfan Pathway, Pharmacodynamics	0.250934		Wikipathways	Leptin signaling pathway	1.28436e-22
BioCarta	phospholipids as signalling intermediaries	1		KEGG	Prostate cancer	1.8925e-34		systemsbiologyorg	EGFR_signaling_for_RTKC	3.67838e-27		STKE	Epidermal Growth Factor Receptor Pathway	1.8717e-26		KEGG	Fructose and mannose metabolism	0.250934		Reactome	Signaling by FGFR	1.382e-22
BioCarta	phosphorylation of mek1 by cdk5/p35 down regulates the map kinase pathway	1		Reactome	Signaling by Rho GTPases	4.77199e-34		KEGG	FoxO signaling pathway	5.63601e-27		INOH	EPO signaling	2.38585e-26		INOH	Glycolysis Gluconeogenesis	0.260594		Spike	Apoptosis In The Ear	1.63283e-22
BioCarta	pten dependent cell cycle arrest and apoptosis	1		Reactome	IGF1R signaling cascade	1.19757e-33		KEGG	T cell receptor signaling pathway	6.14757e-27		IPAVS	Cardiac_Hypertrophy	2.58353e-26		NetPath	TCR	0.271851		Wikipathways	BDNF signaling pathway	1.89886e-22
BioCarta	ras-independent pathway in nk cell-mediated cytotoxicity	1		Reactome	IRS-related events triggered by IGF1R	1.19757e-33		Reactome	Programmed Cell Death	8.4381e-27		Reactome	Developmental Biology	6.47818e-26		Reactome	Senescence-Associated Secretory Phenotype (SASP)	0.27697		Wikipathways	TNF alpha Signaling Pathway	2.10427e-22
BioCarta	ras signaling pathway	1		Reactome	Signaling by Type 1 Insulin-like Growth Factor 1 Receptor (IGF1R)	1.19757e-33		Wikipathways	BDNF signaling pathway	1.46193e-26		Wikipathways	Insulin Signaling	1.42881e-25		PID	IL2 signaling events mediated by STAT5	0.307029		Reactome	Diseases of signal transduction	2.53855e-22
BioCarta	regulation of cell cycle progression by plk3	1		Reactome	Interleukin-3, 5 and GM-CSF signaling	3.83576e-33		Wikipathways	Leptin signaling pathway	1.59287e-26		KEGG	T cell receptor signaling pathway	1.71649e-25		KEGG	Hypertrophic cardiomyopathy (HCM)	0.308591		KEGG	Neurotrophin signaling pathway	3.07452e-22
BioCarta	regulation of p27 phosphorylation during cell cycle progression	1		NetPath	BCR	7.02099e-33		Reactome	DAP12 interactions	2.15669e-26		systemsbiologyorg	beta_cell_v2_3	2.1262e-25		Reactome	Generic Transcription Pathway	0.33997		KEGG	FoxO signaling pathway	4.17244e-22
BioCarta	regulation of splicing through sam68	1		Reactome	Insulin receptor signalling cascade	7.41274e-33		Wikipathways	TCR Signaling Pathway	4.91339e-26		Wikipathways	Kit receptor signaling pathway	2.78287e-25		PID	Regulation of nuclear beta catenin signaling and target gene transcription	0.34319		BioCarta	il-2 receptor beta chain in t cell activation	4.23359e-22
BioCarta	regulation of transcriptional activity by pml	1		Reactome	RHO GTPase Effectors	7.73057e-33		Reactome	DAP12 signaling	5.13857e-26		KEGG	Pancreatic cancer	3.74551e-25		PID	Validated nuclear estrogen receptor alpha network	0.403832		Reactome	Downstream signaling of activated FGFR1	4.23359e-22
BioCarta	role of egf receptor transactivation by gpcrs in cardiac hypertrophy	1		Wikipathways	Leptin signaling pathway	8.68643e-33		NetPath	IL6	5.82398e-26		Wikipathways	MAPK Signaling Pathway	6.61322e-25		KEGG	Adrenergic signaling in cardiomyocytes	0.430679		Reactome	Downstream signaling of activated FGFR2	4.23359e-22
BioCarta	role of erbb2 in signal transduction and oncology	1		KEGG	Chronic myeloid leukemia	1.74157e-32		Reactome	Downstream signal transduction	1.2351e-25		Reactome	Role of LAT2/NTAL/LAB on calcium mobilization	8.65406e-25		Wikipathways	Focal Adhesion	0.447587		Reactome	Downstream signaling of activated FGFR3	4.23359e-22
BioCarta	role of erk5 in neuronal survival pathway	1		Reactome	IRS-mediated signalling	2.27054e-32		Reactome	NGF signalling via TRKA from the plasma membrane	1.49718e-25		NetPath	Prolactin	1.048e-24		INOH	Pentose phosphate cycle	0.525817		Reactome	Downstream signaling of activated FGFR4	4.23359e-22
BioCarta	role of mal in rho-mediated activation of srf	1		Reactome	Apoptosis	4.04726e-32		Wikipathways	B Cell Receptor Signaling Pathway	1.74416e-25		systemsbiologyorg	Skeletal_muscle_v2_9	1.62617e-24		BioCarta	il-2 receptor beta chain in t cell activation	0.5466		Wikipathways	AGE-RAGE pathway	4.35295e-22
BioCarta	sprouty regulation of tyrosine kinase signals	1		KEGG	Endocytosis	1.35389e-31		Reactome	Apoptosis	2.07918e-25		KEGG	Endometrial cancer	3.42332e-24		PID	Regulation of retinoblastoma protein	0.573488		Wikipathways	IL-2 Signaling Pathway	5.05692e-22
BioCarta	t cell receptor signaling pathway	1		Reactome	Toll Like Receptor 4 (TLR4) Cascade	1.50156e-31		KEGG	Adherens junction	2.12562e-25		INOH	IL-7 signaling	3.45325e-24		Reactome	Striated Muscle Contraction	0.639832		KEGG	Pancreatic cancer	7.1827e-22
BioCarta	telomeres telomerase cellular aging and immortality	1		NetPath	AndrogenReceptor	3.51914e-31		Wikipathways	Rac1-Pak1-p38-MMP-2 pathway	2.3013e-25		Signalink	EGF-Core	3.68327e-24		KEGG	p53 signaling pathway	0.641585		Wikipathways	Signaling Pathways in Glioblastoma	1.11453e-21
BioCarta	tpo signaling pathway	1		PID	Signaling events mediated by VEGFR1 and VEGFR2	7.05837e-31		Reactome	Signaling by SCF-KIT	2.80641e-25		NetPath	TNFalpha	5.08e-24		Wikipathways	PPAR Alpha Pathway	0.666412		Reactome	Signaling by the B Cell Receptor (BCR)	1.13749e-21
BioCarta	trefoil factors initiate mucosal healing	1		PID	ErbB1 downstream signaling	9.46531e-31		Wikipathways	Cell Cycle	2.89153e-25		Reactome	Axon guidance	5.08478e-24		Reactome	Signaling by the B Cell Receptor (BCR)	0.699174		Wikipathways	TGF beta Signaling Pathway	1.31482e-21
BioCarta	tumor suppressor arf inhibits ribosomal biogenesis	1		Wikipathways	B Cell Receptor Signaling Pathway	1.00735e-30		KEGG	ErbB signaling pathway	3.47092e-25		systemsbiologyorg	hepatocyte_v2_9	5.61339e-24		Wikipathways	DNA Damage Response	0.716043		NetPath	BCR	1.8954e-21
BioCarta	vegf hypoxia and angiogenesis	1		KEGG	Epstein-Barr virus infection	2.18911e-30		Reactome	Cell Cycle Checkpoints	3.80389e-25		INOH	VEGF	6.75991e-24		Wikipathways	SIDS Susceptibility Pathways	0.747135		KEGG	HTLV-I infection	2.22762e-21
INOH	B cell receptor signaling	1		Reactome	Activated TLR4 signalling	3.05903e-30		Reactome	Axon guidance	4.06018e-25		PID	ErbB1 downstream signaling	7.39211e-24		PID	Trk receptor signaling mediated by PI3K and PLC-gamma	0.755733		Wikipathways	Cell Cycle	3.82632e-21
INOH	CD4 T cell receptor signaling	1		Wikipathways	Androgen receptor signaling pathway	3.25174e-30		KEGG	Renal cell carcinoma	5.41991e-25		KEGG	Chronic myeloid leukemia	1.15689e-23		SIGNOR	Myogenesis	0.755733		Wikipathways	Focal Adhesion	4.16618e-21
INOH	CD4 T cell receptor signaling-ERK cascade	1		IPAVS	GP130_JAK_STAT_pathway	3.3403e-30		PID	Signaling events mediated by VEGFR1 and VEGFR2	5.41991e-25		INOH	JAK STAT pathway and regulation	2.92249e-23		Wikipathways	DNA Damage Response (only ATM dependent)	0.774295		NetPath	IL3	5.4439e-21
INOH	CD4 T cell receptor signaling-JNK cascade	1		KEGG	Hepatitis C	3.71831e-30		OntoCanro	Replicative Senescence	6.02218e-25		Reactome	FCERI mediated MAPK activation	3.08423e-23		Wikipathways	NRF2 pathway	0.774295		KEGG	Epstein-Barr virus infection	9.8507e-21
INOH	CD4 T cell receptor signaling-NFkB cascade	1		Spike	Apoptosis In The Ear	3.71831e-30		Reactome	Gene Expression	1.00139e-24		KEGG	Viral carcinogenesis	3.57058e-23		OntoCanro	Caspase Cascade in Apoptosis	0.813914		PID	Signaling events mediated by VEGFR1 and VEGFR2	1.85199e-20
INOH	EGF	1		Reactome	Toll-Like Receptors Cascades	5.49423e-30		IPAVS	GP130_JAK_STAT_pathway	1.54328e-24		Reactome	Interleukin-3, 5 and GM-CSF signaling	3.80853e-23		Reactome	Mitotic G1-G1/S phases	0.82865		IPAVS	GP130_JAK_STAT_pathway	2.08527e-20
INOH	EPO signaling	1		KEGG	Focal adhesion	6.67356e-30		Reactome	Signaling by PDGF	1.61366e-24		NetPath	Leptin	5.08474e-23		Reactome	Nephrin interactions	0.833035		systemsbiologyorg	EGFR_signaling_for_RTKC	5.55099e-20
INOH	Fas	1		INOH	EPO signaling	6.72373e-30		Reactome	Signaling by ERBB2	2.29156e-24		Reactome	Insulin receptor signalling cascade	5.20829e-23		RB	rb_map	0.877124		Wikipathways	Prolactin Signaling Pathway	6.48962e-20
INOH	FGF	1		Reactome	Signaling by Insulin receptor	7.11066e-30		Reactome	Signaling by FGFR1	2.29156e-24		PharmGKB	EGFR Inhibitor Pathway, Pharmacodynamics	1.39722e-22		systemsbiologyorg	hepatocyte_v2_9	0.88547		KEGG	Melanoma	1.80178e-19
INOH	HGF	1		KEGG	Neurotrophin signaling pathway	1.06955e-29		KEGG	Endometrial cancer	2.38105e-24		Wikipathways	BDNF signaling pathway	1.94331e-22		Reactome	Phase II conjugation	0.88547		KEGG	Rap1 signaling pathway	2.22596e-19
INOH	IGF signaling	1		KEGG	Regulation of actin cytoskeleton	1.30804e-29		KEGG	Ras signaling pathway	2.53811e-24		PID	Signaling events mediated by Stem cell factor receptor (c-Kit)	2.57993e-22		Wikipathways	Metapathway biotransformation	0.982176		PID	ErbB1 downstream signaling	2.35681e-19
INOH	IL-7 signaling	1		KEGG	Ras signaling pathway	1.71169e-29		NetPath	Prolactin	2.8128e-24		systemsbiologyorg	adipocyte_v2_1	2.71989e-22		PID	Regulation of Telomerase	0.982224		PID	Direct p53 effectors	2.41067e-19
INOH	insulin	1		KEGG	Natural killer cell mediated cytotoxicity	2.99828e-29		Wikipathways	miRNA Regulation of DNA Damage Response	2.8128e-24		Reactome	IRS-mediated signalling	3.2394e-22		Wikipathways	miRNA Regulation of DNA Damage Response	0.982224		KEGG	MAPK signaling pathway	3.71794e-19
INOH	insulin Mam	1		Reactome	MyD88-independent TLR3/TLR4 cascade	4.44658e-29		Reactome	Signaling by FGFR	4.10607e-24		Reactome	Cell Cycle	4.10012e-22		Reactome	Glucose metabolism	0.982224		Wikipathways	Kit receptor signaling pathway	4.19439e-19
INOH	Integrin	1		Reactome	Toll Like Receptor 3 (TLR3) Cascade	4.44658e-29		NetPath	IL2	4.36079e-24		IPAVS	GP130_JAK_STAT_pathway	4.80725e-22		BioCarta	akt signaling pathway	1		KEGG	Measles	4.96153e-19
INOH	JAK STAT pathway and regulation	1		Reactome	TRIF-mediated TLR3/TLR4 signaling	4.44658e-29		Wikipathways	DNA Damage Response	4.49756e-24		Reactome	PI3K/AKT activation	4.80765e-22		BioCarta	angiotensin ii mediated activation of jnk pathway via pyk2 dependent signaling	1		KEGG	Focal adhesion	5.47467e-19
INOH	NGF	1		INOH	JAK STAT pathway and regulation	5.88065e-29		INOH	JAK STAT pathway and regulation	5.12663e-24		Reactome	IGF1R signaling cascade	6.8371e-22		BioCarta	apoptotic signaling in response to dna damage	1		NetPath	IL6	6.04777e-19
INOH	PDGF	1		INOH	VEGF	1.27926e-28		OntoCanro	SASP_Senescene Associated Secretory Phenotype_	6.91603e-24		Reactome	IRS-related events triggered by IGF1R	6.8371e-22		BioCarta	atm signaling pathway	1		Wikipathways	Apoptosis	6.73861e-19
INOH	VEGF	1		NetPath	IL4	1.6441e-28		NetPath	BCR	7.59402e-24		Reactome	Signaling by Type 1 Insulin-like Growth Factor 1 Receptor (IGF1R)	6.8371e-22		BioCarta	bcr signaling pathway	1		Reactome	MAPK family signaling cascades	7.06656e-19
IPAVS	acute_Myeloid_leukemia_Signaling	1		Reactome	FCERI mediated MAPK activation	1.72807e-28		NetPath	Fibroblast growth factor-1	7.75275e-24		Reactome	GAB1 signalosome	6.90308e-22		BioCarta	bioactive peptide induced signaling pathway	1		Reactome	Cell Cycle	8.69246e-19
IPAVS	ANG_II_and_JAK_STAT_interactions_in_mediating_cardiac_myocyte_function	1		Wikipathways	Rac1-Pak1-p38-MMP-2 pathway	2.06276e-28		Reactome	Signaling by FGFR3	9.82697e-24		systemsbiologyorg	EGFR_signaling_for_RTKC	6.9171e-22		BioCarta	cadmium induces dna synthesis and proliferation in macrophages	1		Wikipathways	miRNA Regulation of DNA Damage Response	1.07369e-18
IPAVS	Cardiac_Hypertrophy	1		Reactome	Signalling to ERKs	5.57764e-28		Reactome	Signaling by FGFR4	9.82697e-24		PID	IL2-mediated signaling events	8.11615e-22		BioCarta	ccr3 signaling in eosinophils	1		KEGG	Colorectal cancer	1.09472e-18
IPAVS	EGF_receptor_transactivation_in_Cardiac_Hypertrophy	1		Reactome	MAPK family signaling cascades	6.12336e-28		KEGG	Pancreatic cancer	1.01979e-23		Spike	MAPK signaling	9.7691e-22		BioCarta	ceramide signaling pathway	1		BioCarta	influence of ras and rho proteins on g1 to s transition	1.63521e-18
IPAVS	ER_Stress_Map	1		Reactome	Interleukin-2 signaling	7.95599e-28		KEGG	Regulation of actin cytoskeleton	1.04225e-23		PID	CXCR4-mediated signaling events	1.66255e-21		BioCarta	ctcf: first multivalent nuclear factor	1		Reactome	Insulin receptor signalling cascade	1.7316e-18
IPAVS	FAS_signaling_in_cardiac_hypertrophy	1		Wikipathways	BDNF signaling pathway	1.22801e-27		Reactome	Hemostasis	1.59056e-23		Reactome	Signaling by Insulin receptor	2.32058e-21		BioCarta	egf signaling pathway	1		Reactome	Interleukin-2 signaling	1.9965e-18
IPAVS	GAP_JUNCTION_REGULATION	1		KEGG	ErbB signaling pathway	1.38207e-27		Reactome	Signaling by FGFR2	1.74697e-23		Reactome	PI-3K cascade:FGFR1	3.4833e-21		BioCarta	erk and pi-3 kinase are necessary for collagen binding in corneal epithelia	1		KEGG	Glioma	2.743e-18
IPAVS	GP130_JAK_STAT_pathway	1		NetPath	Prolactin	2.39119e-27		KEGG	Influenza A	4.7421e-23		Reactome	PI-3K cascade:FGFR2	3.4833e-21		BioCarta	erk1/erk2 mapk signaling pathway	1		PID	Neurotrophic factor-mediated Trk receptor signaling	2.743e-18
IPAVS	GSK3_as_a_convergence_point_in_hypertrophic_signaling	1		INOH	IL-7 signaling	3.44871e-27		KEGG	Colorectal cancer	5.80285e-23		Reactome	PI-3K cascade:FGFR3	3.4833e-21		BioCarta	fas signaling pathway (cd95)	1		KEGG	Endometrial cancer	5.33322e-18
IPAVS	GSK3beta_linked_proapoptotic_signaling_pathways_and_lithium_protection	1		PID	Fc-epsilon receptor I signaling in mast cells	4.4211e-27		Wikipathways	Prolactin Signaling Pathway	6.66328e-23		Reactome	PI-3K cascade:FGFR4	3.4833e-21		BioCarta	fc epsilon receptor i signaling in mast cells	1		NetPath	RAGE	5.68214e-18
IPAVS	JAK_STAT_pathway_in_postconditioning_ischemia	1		KEGG	Cell cycle	4.8402e-27		Reactome	Signaling by Wnt	6.99278e-23		Reactome	PI3K events in ERBB2 signaling	3.4833e-21		BioCarta	fmlp induced chemokine gene expression in hmc-1 cells	1		Wikipathways	DNA Damage Response	6.61473e-18
IPAVS	RANK_Singnaling_Pathway_in_Osteoclast_resorption	1		Wikipathways	AGE-RAGE pathway	5.06394e-27		Reactome	Downstream signaling of activated FGFR1	1.32771e-22		Reactome	PI3K events in ERBB4 signaling	3.4833e-21		BioCarta	growth hormone signaling pathway	1		PID	SHP2 signaling	6.63888e-18
IPAVS	TWEAK_signaling_pathway	1		KEGG	Rap1 signaling pathway	5.67948e-27		Reactome	Downstream signaling of activated FGFR2	1.32771e-22		Reactome	PIP3 activates AKT signaling	3.4833e-21		BioCarta	hiv-1 nef: negative effector of fas and tnf	1		Reactome	Signaling by Insulin receptor	7.13329e-18
IPAVS	Wnt_signaling_in_cardiomyocyte_hypertrophy	1		KEGG	Osteoclast differentiation	6.77786e-27		Reactome	Downstream signaling of activated FGFR3	1.32771e-22		KEGG	Ras signaling pathway	3.97651e-21		BioCarta	human cytomegalovirus and map kinase pathways	1		Wikipathways	Apoptosis Modulation and Signaling	7.90817e-18
KEGG	Acute myeloid leukemia	1		NetPath	Alpha6Beta4Integrin	1.10942e-26		Reactome	Downstream signaling of activated FGFR4	1.32771e-22		KEGG	Measles	4.56524e-21		BioCarta	igf-1 signaling pathway	1		Reactome	IRS-mediated signalling	8.92659e-18
KEGG	Alcoholism	1		KEGG	Pancreatic cancer	1.12807e-26		KEGG	MAPK signaling pathway	1.80339e-22		Wikipathways	ErbB Signaling Pathway	5.42489e-21		BioCarta	inactivation of gsk3 by akt causes accumulation of b-catenin in alveolar macrophages	1		PID	Signaling events mediated by Stem cell factor receptor (c-Kit)	9.00365e-18
KEGG	AMPK signaling pathway	1		Wikipathways	IL-3 Signaling Pathway	1.39431e-26		Reactome	Downstream signaling events of B Cell Receptor (BCR)	4.3883e-22		KEGG	Hepatitis C	5.94367e-21		BioCarta	inhibition of cellular proliferation by gleevec	1		Wikipathways	Insulin Signaling	9.83308e-18
KEGG	Amyotrophic lateral sclerosis (ALS)	1		Wikipathways	Kit receptor signaling pathway	2.03558e-26		KEGG	NF-kappa B signaling pathway	7.92285e-22		Spike	Apoptosis In The Ear	5.94367e-21		BioCarta	insulin signaling pathway	1		INOH	HGF	1.12224e-17
KEGG	Apoptosis	1		Reactome	Cellular Senescence	2.91547e-26		Reactome	Toll Like Receptor 4 (TLR4) Cascade	8.48163e-22		Wikipathways	TCR Signaling Pathway	7.12699e-21		BioCarta	integrin signaling pathway	1		PID	IL2 signaling events mediated by PI3K	1.12224e-17
KEGG	B cell receptor signaling pathway	1		Reactome	M Phase	3.08037e-26		Wikipathways	Focal Adhesion	1.00057e-21		Reactome	Interleukin-2 signaling	9.99564e-21		BioCarta	keratinocyte differentiation	1		KEGG	Tuberculosis	1.21936e-17
KEGG	Bacterial invasion of epithelial cells	1		Wikipathways	TCR Signaling Pathway	3.15957e-26		Wikipathways	Apoptosis Modulation and Signaling	1.42311e-21		KEGG	FoxO signaling pathway	1.02266e-20		BioCarta	links between pyk2 and map kinases	1		Reactome	Downstream signaling events of B Cell Receptor (BCR)	1.54624e-17
KEGG	Bladder cancer	1		Spike	p53 Signaling Network	3.2085e-26		Reactome	Cellular Senescence	1.49756e-21		KEGG	Renal cell carcinoma	1.04404e-20		BioCarta	map kinase inactivation of smrt corepressor	1		Reactome	IGF1R signaling cascade	1.77288e-17
KEGG	cAMP signaling pathway	1		NetPath	IL2	4.04806e-26		NetPath	RAGE	2.23491e-21		Reactome	PI3K/AKT Signaling in Cancer	1.23343e-20		BioCarta	mapkinase signaling pathway	1		Reactome	IRS-related events triggered by IGF1R	1.77288e-17
KEGG	Central carbon metabolism in cancer	1		Reactome	Interleukin receptor SHC signaling	4.52725e-26		PID	Direct p53 effectors	2.51674e-21		NetPath	Gastrin	1.82911e-20		BioCarta	mcalpain and friends in cell motility	1		Reactome	Signaling by Type 1 Insulin-like Growth Factor 1 Receptor (IGF1R)	1.77288e-17
KEGG	cGMP-PKG signaling pathway	1		Wikipathways	Focal Adhesion	4.52725e-26		Wikipathways	RANKL-RANK Signaling Pathway	2.62899e-21		Wikipathways	TNF alpha Signaling Pathway	2.01369e-20		BioCarta	multiple antiapoptotic pathways from igf-1r signaling lead to bad phosphorylation	1		KEGG	Regulation of actin cytoskeleton	2.372e-17
KEGG	Chagas disease (American trypanosomiasis)	1		BioCarta	keratinocyte differentiation	6.75995e-26		IPAVS	ANG_II_and_JAK_STAT_interactions_in_mediating_cardiac_myocyte_function	3.29138e-21		Wikipathways	Interferon type I signaling pathways	2.80334e-20		BioCarta	nerve growth factor pathway (ngf)	1		PID	IL2-mediated signaling events	2.46632e-17
KEGG	Chemokine signaling pathway	1		NetPath	Fibroblast growth factor-1	9.733e-26		Wikipathways	Apoptosis	3.32323e-21		Reactome	Interleukin receptor SHC signaling	2.80742e-20		BioCarta	p53 signaling pathway	1		Reactome	GPVI-mediated activation cascade	2.46632e-17
KEGG	Choline metabolism in cancer	1		KEGG	FoxO signaling pathway	1.88575e-25		KEGG	Herpes simplex infection	4.04809e-21		Reactome	MAPK family signaling cascades	2.95805e-20		BioCarta	pdgf signaling pathway	1		PID	p73 transcription factor network	2.59143e-17
KEGG	Colorectal cancer	1		PID	TCR signaling in na&	2.29592e-25		PID	BARD1 signaling events	4.27341e-21		KEGG	HTLV-I infection	3.69722e-20		BioCarta	phosphoinositides and their downstream targets	1		BioCarta	trefoil factors initiate mucosal healing	4.6375e-17
KEGG	Endocytosis	1		NetPath	Leptin	2.49927e-25		Reactome	Diseases of signal transduction	4.76939e-21		KEGG	Chemokine signaling pathway	4.15877e-20		BioCarta	phospholipids as signalling intermediaries	1		Reactome	Interleukin receptor SHC signaling	4.77263e-17
KEGG	Endometrial cancer	1		Reactome	Signalling to RAS	2.7478e-25		Spike	DNA damage response and chromatin remodeling	6.69028e-21		PID	Internalization of ErbB1	5.23632e-20		BioCarta	phosphorylation of mek1 by cdk5/p35 down regulates the map kinase pathway	1		NetPath	KitReceptor	5.1355e-17
KEGG	Epithelial cell signaling in Helicobacter pylori infection	1		NetPath	Gastrin	2.88473e-25		Reactome	G2/M Checkpoints	7.75817e-21		IPAVS	ANG_II_and_JAK_STAT_interactions_in_mediating_cardiac_myocyte_function	8.65881e-20		BioCarta	ras-independent pathway in nk cell-mediated cytotoxicity	1		PID	TCR signaling in na&	5.1355e-17
KEGG	Epstein-Barr virus infection	1		KEGG	Influenza A	3.12628e-25		KEGG	Measles	8.91799e-21		Wikipathways	Androgen receptor signaling pathway	1.03136e-19		BioCarta	ras signaling pathway	1		KEGG	Acute myeloid leukemia	6.43228e-17
KEGG	ErbB signaling pathway	1		Reactome	Diseases of signal transduction	4.41278e-25		PID	FGF signaling pathway	9.29512e-21		Wikipathways	AGE-RAGE pathway	1.8098e-19		BioCarta	regulation of cell cycle progression by plk3	1		Reactome	Cellular responses to stress	7.8791e-17
KEGG	Estrogen signaling pathway	1		Wikipathways	Apoptosis Modulation and Signaling	4.92192e-25		Reactome	Activated TLR4 signalling	9.76945e-21		systemsbiologyorg	Macrophage_Map_Update_ver2_re	2.3038e-19		BioCarta	regulation of p27 phosphorylation during cell cycle progression	1		Reactome	FCERI mediated MAPK activation	8.61388e-17
KEGG	Fc epsilon RI signaling pathway	1		Reactome	Downstream signaling events of B Cell Receptor (BCR)	5.51974e-25		PID	Regulation of Telomerase	1.27034e-20		KEGG	Fc epsilon RI signaling pathway	2.78324e-19		BioCarta	regulation of splicing through sam68	1		Wikipathways	Androgen receptor signaling pathway	9.36852e-17
KEGG	Fc gamma R-mediated phagocytosis	1		Wikipathways	Prolactin Signaling Pathway	7.43616e-25		PID	ATM pathway	1.69737e-20		Wikipathways	MicroRNAs in cardiomyocyte hypertrophy	3.71453e-19		BioCarta	regulation of transcriptional activity by pml	1		Wikipathways	Oncostatin M Signaling Pathway	9.48461e-17
KEGG	Focal adhesion	1		KEGG	Non-small cell lung cancer	1.02707e-24		Reactome	Toll-Like Receptors Cascades	2.06706e-20		Wikipathways	Corticotropin-releasing hormone	5.26601e-19		BioCarta	role of egf receptor transactivation by gpcrs in cardiac hypertrophy	1		Spike	p53 Signaling Network	1.08563e-16
KEGG	Gap junction	1		Reactome	VEGFR2 mediated cell proliferation	1.05828e-24		Reactome	G2/M DNA damage checkpoint	3.20439e-20		Reactome	Constitutive Signaling by Ligand-Responsive EGFR Cancer Variants	5.90282e-19		BioCarta	role of erbb2 in signal transduction and oncology	1		KEGG	Herpes simplex infection	1.17171e-16
KEGG	Glioma	1		Wikipathways	Apoptosis	1.92813e-24		KEGG	TNF signaling pathway	4.13613e-20		Reactome	Signaling by EGFR in Cancer	5.90282e-19		BioCarta	role of erk5 in neuronal survival pathway	1		Reactome	Cell Cycle, Mitotic	1.59404e-16
KEGG	GnRH signaling pathway	1		Wikipathways	MAPK Signaling Pathway	2.72183e-24		NetPath	IL5	4.542e-20		Reactome	Signaling by Ligand-Responsive EGFR Variants in Cancer	5.90282e-19		BioCarta	role of mal in rho-mediated activation of srf	1		KEGG	Sphingolipid signaling pathway	2.76885e-16
KEGG	Hepatitis C	1		NetPath	KitReceptor	4.48701e-24		BioCarta	influence of ras and rho proteins on g1 to s transition	5.00245e-20		KEGG	Endocytosis	6.44258e-19		BioCarta	sprouty regulation of tyrosine kinase signals	1		Wikipathways	IL-5 Signaling Pathway	3.18894e-16
KEGG	Herpes simplex infection	1		Reactome	Infectious disease	4.93518e-24		NetPath	Alpha6Beta4Integrin	5.00724e-20		KEGG	MAPK signaling pathway	8.86115e-19		BioCarta	t cell receptor signaling pathway	1		NetPath	AndrogenReceptor	3.734e-16
KEGG	HIF-1 signaling pathway	1		KEGG	Hippo signaling pathway	7.96162e-24		PID	TCR signaling in na&	5.00724e-20		Wikipathways	IL-2 Signaling Pathway	1.51748e-18		BioCarta	telomeres telomerase cellular aging and immortality	1		KEGG	ErbB signaling pathway	4.16155e-16
KEGG	HTLV-I infection	1		Reactome	Signaling by Wnt	8.52084e-24		Reactome	Insulin receptor signalling cascade	5.93565e-20		KEGG	Choline metabolism in cancer	2.01974e-18		BioCarta	tpo signaling pathway	1		KEGG	HIF-1 signaling pathway	4.20116e-16
KEGG	Influenza A	1		Wikipathways	ErbB Signaling Pathway	8.81479e-24		KEGG	Glioma	8.53355e-20		KEGG	Acute myeloid leukemia	2.36242e-18		BioCarta	trefoil factors initiate mucosal healing	1		Wikipathways	IL-3 Signaling Pathway	8.79877e-16
KEGG	Insulin signaling pathway	1		Spike	WNT signaling	9.30333e-24		PID	Regulation of nuclear SMAD2/3 signaling	9.3389e-20		Wikipathways	Oncostatin M Signaling Pathway	3.05151e-18		BioCarta	tumor suppressor arf inhibits ribosomal biogenesis	1		Spike	ATM Signaling Network	9.60437e-16
KEGG	Jak-STAT signaling pathway	1		Reactome	Prolonged ERK activation events	9.7516e-24		KEGG	Ubiquitin mediated proteolysis	1.03442e-19		Reactome	Hemostasis	4.48699e-18		BioCarta	vegf hypoxia and angiogenesis	1		Wikipathways	Retinoblastoma (RB) in Cancer	1.08158e-15
KEGG	Legionellosis	1		Wikipathways	RANKL-RANK Signaling Pathway	1.11619e-23		Wikipathways	Toll-like receptor signaling pathway	1.43903e-19		NetPath	Fibroblast growth factor-1	4.53983e-18		INOH	B cell receptor signaling	1		Spike	DNA damage response and chromatin remodeling	1.32392e-15
KEGG	Long-term potentiation	1		Reactome	Signaling by Leptin	1.35609e-23		KEGG	Hippo signaling pathway	1.53018e-19		INOH	PDGF	4.97931e-18		INOH	CD4 T cell receptor signaling	1		KEGG	Non-small cell lung cancer	1.52975e-15
KEGG	MAPK signaling pathway	1		KEGG	Herpes simplex infection	2.12175e-23		KEGG	Melanoma	1.74776e-19		PID	ErbB2/ErbB3 signaling events	5.04694e-18		INOH	CD4 T cell receptor signaling-ERK cascade	1		Wikipathways	Regulation of Actin Cytoskeleton	1.67809e-15
KEGG	Melanogenesis	1		Wikipathways	Oncostatin M Signaling Pathway	2.50413e-23		STKE	Fas Signaling Pathway	1.86491e-19		Reactome	Platelet activation, signaling and aggregation	9.42707e-18		INOH	CD4 T cell receptor signaling-JNK cascade	1		PID	GMCSF-mediated signaling events	1.74366e-15
KEGG	Melanoma	1		NetPath	RAGE	2.50953e-23		Spike	MAPK signaling	3.15234e-19		KEGG	Influenza A	1.08481e-17		INOH	CD4 T cell receptor signaling-NFkB cascade	1		Wikipathways	Interleukin-11 Signaling Pathway	1.80068e-15
KEGG	MicroRNAs in cancer	1		KEGG	T cell receptor signaling pathway	3.51801e-23		PID	ErbB1 downstream signaling	3.43218e-19		Wikipathways	IL-5 Signaling Pathway	1.79583e-17		INOH	EGF	1		KEGG	p53 signaling pathway	1.96833e-15
KEGG	mTOR signaling pathway	1		Reactome	Frs2-mediated activation	4.11152e-23		PID	BCR signaling pathway	3.51511e-19		KEGG	Colorectal cancer	2.19173e-17		INOH	EPO signaling	1		Wikipathways	TCR Signaling Pathway	1.99598e-15
KEGG	Natural killer cell mediated cytotoxicity	1		KEGG	Ubiquitin mediated proteolysis	5.25526e-23		Reactome	Nucleotide-binding domain, leucine rich repeat containing receptor (NLR) signaling pathways	3.99654e-19		Reactome	Constitutive Signaling by EGFRvIII	2.46411e-17		INOH	Fas	1		Reactome	Prolonged ERK activation events	2.37156e-15
KEGG	Neurotrophin signaling pathway	1		Reactome	MAPK1/MAPK3 signaling	5.70007e-23		KEGG	Rap1 signaling pathway	4.48636e-19		Reactome	Signaling by EGFRvIII in Cancer	2.46411e-17		INOH	FGF	1		Reactome	Infectious disease	2.84283e-15
KEGG	NF-kappa B signaling pathway	1		KEGG	Colorectal cancer	5.70593e-23		Reactome	M Phase	5.68263e-19		Reactome	Gastrin-CREB signalling pathway via PKC and MAPK	2.5316e-17		INOH	HGF	1		NetPath	Fibroblast growth factor-1	2.92521e-15
KEGG	NOD-like receptor signaling pathway	1		KEGG	NF-kappa B signaling pathway	6.07311e-23		KEGG	Shigellosis	6.47582e-19		PID	IL2 signaling events mediated by PI3K	3.0602e-17		INOH	IGF signaling	1		Spike	Hearing related SIX1 Interaction	4.13937e-15
KEGG	Non-alcoholic fatty liver disease (NAFLD)	1		KEGG	Measles	6.4006e-23		NetPath	Leptin	6.47582e-19		NetPath	KitReceptor	3.27246e-17		INOH	IL-7 signaling	1		Reactome	Programmed Cell Death	4.59579e-15
KEGG	Non-small cell lung cancer	1		Reactome	FRS-mediated FGFR1 signaling	8.96019e-23		Reactome	C-type lectin receptors (CLRs)	6.47582e-19		PID	TCR signaling in na&	3.27246e-17		INOH	insulin	1		Spike	NFkB Signaling Network	4.85003e-15
KEGG	Oocyte meiosis	1		Reactome	FRS-mediated FGFR2 signaling	8.96019e-23		Spike	Hearing related SIX1 Interaction	6.47582e-19		SMPDB	Fc Epsilon Receptor I Signaling in Mast Cells	3.27246e-17		INOH	insulin Mam	1		Wikipathways	Integrated Lung Cancer Pathway	5.84242e-15
KEGG	Osteoclast differentiation	1		Reactome	FRS-mediated FGFR3 signaling	8.96019e-23		Wikipathways	ErbB Signaling Pathway	6.62364e-19		NetPath	AndrogenReceptor	5.42632e-17		INOH	Integrin	1		Reactome	VEGFR2 mediated cell proliferation	7.01113e-15
KEGG	Oxytocin signaling pathway	1		Reactome	FRS-mediated FGFR4 signaling	8.96019e-23		IPAVS	FAS_signaling_in_cardiac_hypertrophy	8.54596e-19		KEGG	Epstein-Barr virus infection	5.5634e-17		INOH	JAK STAT pathway and regulation	1		KEGG	Insulin signaling pathway	7.52058e-15
KEGG	p53 signaling pathway	1		Reactome	Gene Expression	1.05502e-22		Reactome	MyD88-independent TLR3/TLR4 cascade	8.90433e-19		KEGG	Prolactin signaling pathway	6.81099e-17		INOH	NGF	1		KEGG	Apoptosis	8.95194e-15
KEGG	Pancreatic cancer	1		PID	Direct p53 effectors	1.06914e-22		Reactome	Toll Like Receptor 3 (TLR3) Cascade	8.90433e-19		KEGG	Melanoma	7.44721e-17		INOH	PDGF	1		KEGG	Progesterone-mediated oocyte maturation	8.95194e-15
KEGG	Pathogenic Escherichia coli infection	1		KEGG	Endometrial cancer	2.37929e-22		Reactome	TRIF-mediated TLR3/TLR4 signaling	8.90433e-19		Wikipathways	Senescence and Autophagy in Cancer	7.46595e-17		INOH	VEGF	1		Wikipathways	Signaling of Hepatocyte Growth Factor Receptor	9.32586e-15
KEGG	Pathways in cancer	1		NetPath	IL3	2.37929e-22		Spike	NFkB Signaling Network	8.90433e-19		KEGG	Rap1 signaling pathway	1.10206e-16		IPAVS	acute_Myeloid_leukemia_Signaling	1		BioCarta	hiv-1 nef: negative effector of fas and tnf	9.35209e-15
KEGG	PI3K-Akt signaling pathway	1		Reactome	ARMS-mediated activation	2.38358e-22		Wikipathways	IL-1 signaling pathway	9.33818e-19		BioCarta	trefoil factors initiate mucosal healing	1.14007e-16		IPAVS	ANG_II_and_JAK_STAT_interactions_in_mediating_cardiac_myocyte_function	1		Reactome	Signalling to ERKs	1.18457e-14
KEGG	Platelet activation	1		Reactome	Signalling to p38 via RIT and RIN	2.38358e-22		Wikipathways	Kit receptor signaling pathway	1.16094e-18		Reactome	Signalling to ERKs	1.15243e-16		IPAVS	Cardiac_Hypertrophy	1		NetPath	IL4	1.21624e-14
KEGG	Progesterone-mediated oocyte maturation	1		KEGG	Glioma	2.44873e-22		KEGG	HIF-1 signaling pathway	1.24847e-18		KEGG	Insulin signaling pathway	1.17694e-16		IPAVS	EGF_receptor_transactivation_in_Cardiac_Hypertrophy	1		PID	Fc-epsilon receptor I signaling in mast cells	1.21624e-14
KEGG	Prolactin signaling pathway	1		KEGG	Adherens junction	2.99482e-22		Spike	Apoptosis	1.30018e-18		BioCarta	t cell receptor signaling pathway	1.88158e-16		IPAVS	ER_Stress_Map	1		Reactome	Frs2-mediated activation	1.48169e-14
KEGG	Prostate cancer	1		KEGG	MAPK signaling pathway	4.73158e-22		PID	Regulation of retinoblastoma protein	1.30317e-18		Reactome	Prolonged ERK activation events	2.35258e-16		IPAVS	FAS_signaling_in_cardiac_hypertrophy	1		Spike	Caspases Cascade	1.56262e-14
KEGG	Proteoglycans in cancer	1		Reactome	Gastrin-CREB signalling pathway via PKC and MAPK	4.77497e-22		KEGG	Thyroid hormone signaling pathway	1.44035e-18		Wikipathways	Regulation of Actin Cytoskeleton	2.81014e-16		IPAVS	GAP_JUNCTION_REGULATION	1		Reactome	RHO GTPase Effectors	1.58424e-14
KEGG	Rap1 signaling pathway	1		PID	mTOR signaling pathway	4.93697e-22		KEGG	Acute myeloid leukemia	2.02182e-18		Reactome	Signaling by Leptin	2.81776e-16		IPAVS	GP130_JAK_STAT_pathway	1		Reactome	Role of LAT2/NTAL/LAB on calcium mobilization	2.57559e-14
KEGG	Ras signaling pathway	1		Reactome	GRB2 events in EGFR signaling	5.21706e-22		KEGG	Non-small cell lung cancer	2.02182e-18		NetPath	RAGE	2.98652e-16		IPAVS	GSK3_as_a_convergence_point_in_hypertrophic_signaling	1		Reactome	Apoptosis	2.67093e-14
KEGG	Regulation of actin cytoskeleton	1		Reactome	GRB2 events in ERBB2 signaling	5.21706e-22		Reactome	IGF1R signaling cascade	2.31081e-18		BioCarta	influence of ras and rho proteins on g1 to s transition	4.64437e-16		IPAVS	GSK3beta_linked_proapoptotic_signaling_pathways_and_lithium_protection	1		KEGG	Adherens junction	3.57916e-14
KEGG	Renal cell carcinoma	1		Reactome	RAF/MAP kinase cascade	5.21706e-22		Reactome	IRS-related events triggered by IGF1R	2.31081e-18		PID	Signaling events mediated by PTP1B	4.70111e-16		IPAVS	JAK_STAT_pathway_in_postconditioning_ischemia	1		IPAVS	JAK_STAT_pathway_in_postconditioning_ischemia	3.72681e-14
KEGG	RIG-I-like receptor signaling pathway	1		Reactome	SHC1 events in EGFR signaling	5.21706e-22		Reactome	Signaling by Type 1 Insulin-like Growth Factor 1 Receptor (IGF1R)	2.31081e-18		IPAVS	acute_Myeloid_leukemia_Signaling	5.29894e-16		IPAVS	RANK_Singnaling_Pathway_in_Osteoclast_resorption	1		RB	rb_map	5.37983e-14
KEGG	Shigellosis	1		Reactome	SHC1 events in ERBB2 signaling	5.21706e-22		KEGG	p53 signaling pathway	2.57897e-18		NetPath	IL4	5.35495e-16		IPAVS	TWEAK_signaling_pathway	1		Wikipathways	Rac1-Pak1-p38-MMP-2 pathway	5.4803e-14
KEGG	Signaling pathways regulating pluripotency of stem cells	1		Reactome	SHC1 events in ERBB4 signaling	5.21706e-22		KEGG	Toll-like receptor signaling pathway	3.96983e-18		PID	Fc-epsilon receptor I signaling in mast cells	5.35495e-16		IPAVS	Wnt_signaling_in_cardiomyocyte_hypertrophy	1		Wikipathways	TSH signaling pathway	5.4803e-14
KEGG	Sphingolipid signaling pathway	1		Reactome	SOS-mediated signalling	5.21706e-22		Reactome	IRS-mediated signalling	4.17668e-18		PID	Signaling events mediated by focal adhesion kinase	5.35495e-16		KEGG	Acute myeloid leukemia	1		Reactome	Signaling by Rho GTPases	6.11401e-14
KEGG	T cell receptor signaling pathway	1		KEGG	Acute myeloid leukemia	5.95016e-22		KEGG	Small cell lung cancer	4.30658e-18		STKE	Integrin Signaling Pathway	6.52647e-16		KEGG	Alcoholism	1		Reactome	Signaling by Wnt	6.93043e-14
KEGG	TGF-beta signaling pathway	1		PID	FGF signaling pathway	1.26522e-21		Wikipathways	Senescence and Autophagy in Cancer	4.53972e-18		Reactome	VEGFR2 mediated cell proliferation	6.81789e-16		KEGG	Amyotrophic lateral sclerosis (ALS)	1		Signalink	EGF-Core	7.30801e-14
KEGG	Thyroid cancer	1		KEGG	Renal cell carcinoma	1.90604e-21		KEGG	Natural killer cell mediated cytotoxicity	5.05735e-18		NetPath	Alpha6Beta4Integrin	6.97926e-16		KEGG	Apoptosis	1		IPAVS	FAS_signaling_in_cardiac_hypertrophy	7.31731e-14
KEGG	Thyroid hormone signaling pathway	1		OntoCanro	SASP_Senescene Associated Secretory Phenotype_	2.36352e-21		Wikipathways	Insulin Signaling	5.89826e-18		KEGG	B cell receptor signaling pathway	9.89898e-16		KEGG	B cell receptor signaling pathway	1		OntoCanro	Apoptosis_Human	7.31731e-14
KEGG	TNF signaling pathway	1		IPAVS	ANG_II_and_JAK_STAT_interactions_in_mediating_cardiac_myocyte_function	3.3491e-21		Wikipathways	IL-5 Signaling Pathway	5.94923e-18		Reactome	Signaling by GPCR	1.09327e-15		KEGG	Bacterial invasion of epithelial cells	1		IPAVS	ANG_II_and_JAK_STAT_interactions_in_mediating_cardiac_myocyte_function	8.02582e-14
KEGG	Toll-like receptor signaling pathway	1		PID	p73 transcription factor network	3.35359e-21		Reactome	Interleukin-3, 5 and GM-CSF signaling	6.13937e-18		KEGG	Regulation of actin cytoskeleton	1.2277e-15		KEGG	Bladder cancer	1		KEGG	Estrogen signaling pathway	8.89225e-14
KEGG	Toxoplasmosis	1		KEGG	Transcriptional misregulation in cancer	3.4464e-21		Spike	Caspases Cascade	6.75018e-18		BioCarta	egf signaling pathway	1.35835e-15		KEGG	cAMP signaling pathway	1		KEGG	Influenza A	9.31957e-14
KEGG	Transcriptional misregulation in cancer	1		KEGG	HTLV-I infection	3.48016e-21		KEGG	Osteoclast differentiation	7.07507e-18		Reactome	ARMS-mediated activation	1.40446e-15		KEGG	Central carbon metabolism in cancer	1		Reactome	ARMS-mediated activation	1.08478e-13
KEGG	Tuberculosis	1		KEGG	Chemokine signaling pathway	4.11728e-21		KEGG	Hepatitis C	7.87572e-18		Reactome	Cellular Senescence	1.46067e-15		KEGG	cGMP-PKG signaling pathway	1		KEGG	Toxoplasmosis	1.12856e-13
KEGG	Ubiquitin mediated proteolysis	1		Reactome	Platelet activation, signaling and aggregation	4.33721e-21		NetPath	KitReceptor	8.99765e-18		INOH	CD4 T cell receptor signaling	1.62886e-15		KEGG	Chagas disease (American trypanosomiasis)	1		KEGG	cAMP signaling pathway	1.29025e-13
KEGG	VEGF signaling pathway	1		PID	Neurotrophic factor-mediated Trk receptor signaling	4.68761e-21		IPAVS	JAK_STAT_pathway_in_postconditioning_ischemia	9.10447e-18		Reactome	Frs2-mediated activation	1.67636e-15		KEGG	Chemokine signaling pathway	1		PID	CXCR4-mediated signaling events	1.31213e-13
KEGG	Wnt signaling pathway	1		Reactome	TCF dependent signaling in response to WNT	6.37585e-21		Reactome	TCF dependent signaling in response to WNT	1.02604e-17		INOH	insulin Mam	1.86496e-15		KEGG	Choline metabolism in cancer	1		PID	Class I PI3K signaling events	1.37588e-13
NetPath	Alpha6Beta4Integrin	1		Wikipathways	miRNA Regulation of DNA Damage Response	6.90949e-21		Signalink	EGF-Core	1.1374e-17		Reactome	MAPK1/MAPK3 signaling	1.99882e-15		KEGG	Colorectal cancer	1		Reactome	MAPK1/MAPK3 signaling	1.53236e-13
NetPath	AndrogenReceptor	1		PID	Internalization of ErbB1	7.84889e-21		Reactome	MAPK family signaling cascades	1.4137e-17		Reactome	MyD88-independent TLR3/TLR4 cascade	2.05165e-15		KEGG	Endometrial cancer	1		PID	Signaling events mediated by PTP1B	2.06999e-13
NetPath	BCR	1		Reactome	Role of LAT2/NTAL/LAB on calcium mobilization	9.26725e-21		Reactome	DNA Repair	1.45921e-17		Reactome	Toll Like Receptor 3 (TLR3) Cascade	2.05165e-15		KEGG	Epithelial cell signaling in Helicobacter pylori infection	1		Reactome	Signaling by Leptin	2.15522e-13
NetPath	Fibroblast growth factor-1	1		Wikipathways	Regulation of Actin Cytoskeleton	9.48323e-21		Reactome	Signaling by Insulin receptor	1.53243e-17		Reactome	TRIF-mediated TLR3/TLR4 signaling	2.05165e-15		KEGG	Epstein-Barr virus infection	1		IPAVS	acute_Myeloid_leukemia_Signaling	2.42807e-13
NetPath	Gastrin	1		IPAVS	acute_Myeloid_leukemia_Signaling	1.04395e-20		Wikipathways	Corticotropin-releasing hormone	1.59035e-17		Reactome	Cell Cycle, Mitotic	2.18994e-15		KEGG	ErbB signaling pathway	1		Wikipathways	IL-4 Signaling Pathway	3.11344e-13
NetPath	Ghrelin	1		OntoCanro	Apoptosis_Human	1.11712e-20		NetPath	Gastrin	1.61447e-17		SIGNOR	EGF	2.3349e-15		KEGG	Estrogen signaling pathway	1		Wikipathways	Amyotrophic lateral sclerosis (ALS)	3.294e-13
NetPath	IL-7	1		NetPath	IL5	1.19048e-20		PID	ErbB2/ErbB3 signaling events	1.95847e-17		Wikipathways	TSH signaling pathway	2.44265e-15		KEGG	Fc epsilon RI signaling pathway	1		OntoCanro	SASP_Senescene Associated Secretory Phenotype_	3.37866e-13
NetPath	IL1	1		PID	Role of Calcineurin-dependent NFAT signaling in lymphocytes	1.31979e-20		KEGG	Insulin signaling pathway	1.97498e-17		Reactome	Signalling to RAS	3.36243e-15		KEGG	Fc gamma R-mediated phagocytosis	1		PID	LPA receptor mediated events	3.37866e-13
NetPath	IL11	1		Wikipathways	Insulin Signaling	1.43962e-20		PID	p73 transcription factor network	2.50945e-17		Wikipathways	Bladder Cancer	4.2825e-15		KEGG	Gap junction	1		Reactome	C-type lectin receptors (CLRs)	3.37866e-13
NetPath	IL2	1		KEGG	Bladder cancer	1.53159e-20		KEGG	Prolactin signaling pathway	2.97277e-17		STKE	Fibroblast Growth Factor Receptor Pathway	5.68599e-15		KEGG	Glioma	1		KEGG	Fc gamma R-mediated phagocytosis	4.01485e-13
NetPath	IL3	1		Reactome	Mitotic G2-G2/M phases	1.74823e-20		PID	Caspase Cascade in Apoptosis	3.26762e-17		KEGG	Small cell lung cancer	6.09429e-15		KEGG	GnRH signaling pathway	1		Spike	Apoptosis	4.23218e-13
NetPath	IL4	1		PID	BCR signaling pathway	1.75377e-20		KEGG	Wnt signaling pathway	3.62434e-17		Reactome	GRB2 events in EGFR signaling	6.96894e-15		KEGG	Hepatitis C	1		KEGG	Chemokine signaling pathway	4.63393e-13
NetPath	IL5	1		Wikipathways	DNA Damage Response	1.75377e-20		Wikipathways	Integrated Lung Cancer Pathway	5.45328e-17		Reactome	GRB2 events in ERBB2 signaling	6.96894e-15		KEGG	Herpes simplex infection	1		Reactome	GRB2 events in EGFR signaling	4.63393e-13
NetPath	IL6	1		Wikipathways	Cell Cycle	2.3131e-20		PID	Fc-epsilon receptor I signaling in mast cells	6.96278e-17		Reactome	RAF/MAP kinase cascade	6.96894e-15		KEGG	HIF-1 signaling pathway	1		Reactome	GRB2 events in ERBB2 signaling	4.63393e-13
NetPath	KitReceptor	1		Wikipathways	Senescence and Autophagy in Cancer	2.3131e-20		PID	Signaling events mediated by focal adhesion kinase	6.96278e-17		Reactome	SHC1 events in EGFR signaling	6.96894e-15		KEGG	Influenza A	1		Reactome	RAF/MAP kinase cascade	4.63393e-13
NetPath	Leptin	1		Reactome	NCAM signaling for neurite out-growth	3.08014e-20		Wikipathways	Integrin-mediated Cell Adhesion	9.45264e-17		Reactome	SHC1 events in ERBB2 signaling	6.96894e-15		KEGG	Insulin signaling pathway	1		Reactome	SHC1 events in EGFR signaling	4.63393e-13
NetPath	Notch	1		KEGG	Apoptosis	3.15551e-20		OntoCanro	Apoptosis_Human	9.84762e-17		Reactome	SHC1 events in ERBB4 signaling	6.96894e-15		KEGG	Jak-STAT signaling pathway	1		Reactome	SHC1 events in ERBB2 signaling	4.63393e-13
NetPath	Oncostatin_M	1		PID	CXCR4-mediated signaling events	3.15551e-20		KEGG	Central carbon metabolism in cancer	1.25328e-16		Reactome	SOS-mediated signalling	6.96894e-15		KEGG	Legionellosis	1		Reactome	SHC1 events in ERBB4 signaling	4.63393e-13
NetPath	Prolactin	1		KEGG	Fc epsilon RI signaling pathway	3.31262e-20		PID	Regulation of nuclear beta catenin signaling and target gene transcription	1.62616e-16		Wikipathways	Regulation of toll-like receptor signaling pathway	7.45518e-15		KEGG	Leukocyte transendothelial migration	1		Reactome	SOS-mediated signalling	4.63393e-13
NetPath	TCR	1		Wikipathways	Regulation of toll-like receptor signaling pathway	4.18761e-20		PID	Internalization of ErbB1	1.82155e-16		Wikipathways	Integrin-mediated Cell Adhesion	7.88763e-15		KEGG	Long-term potentiation	1		KEGG	Bladder cancer	5.04209e-13
NetPath	TGF_beta_Receptor	1		Spike	Apoptosis	4.28229e-20		Wikipathways	Signaling of Hepatocyte Growth Factor Receptor	2.03305e-16		Reactome	FRS-mediated FGFR1 signaling	8.29003e-15		KEGG	MAPK signaling pathway	1		NetPath	IL5	5.41637e-13
NetPath	TNFalpha	1		KEGG	Shigellosis	4.38058e-20		Reactome	Class I MHC mediated antigen processing & presentation	2.04839e-16		Reactome	FRS-mediated FGFR2 signaling	8.29003e-15		KEGG	Melanogenesis	1		Reactome	FRS-mediated FGFR1 signaling	5.4906e-13
NetPath	TSLP	1		KEGG	Small cell lung cancer	5.23152e-20		KEGG	Apoptosis	2.68652e-16		Reactome	FRS-mediated FGFR3 signaling	8.29003e-15		KEGG	Melanoma	1		Reactome	FRS-mediated FGFR2 signaling	5.4906e-13
NetPath	TWEAK	1		PID	IL2-mediated signaling events	6.10124e-20		KEGG	Oocyte meiosis	3.59059e-16		Reactome	FRS-mediated FGFR4 signaling	8.29003e-15		KEGG	MicroRNAs in cancer	1		Reactome	FRS-mediated FGFR3 signaling	5.4906e-13
NetPath	Wnt	1		Wikipathways	IL-4 Signaling Pathway	6.10124e-20		KEGG	Bladder cancer	3.66881e-16		PID	Class I PI3K signaling events	9.24566e-15		KEGG	mTOR signaling pathway	1		Reactome	FRS-mediated FGFR4 signaling	5.4906e-13
OntoCanro	Apoptosis_Human	1		Wikipathways	Integrated Lung Cancer Pathway	6.63791e-20		PID	Role of Calcineurin-dependent NFAT signaling in lymphocytes	4.46197e-16		INOH	insulin	9.65114e-15		KEGG	Neurotrophin signaling pathway	1		PID	HIV-1 Nef: Negative effector of Fas and TNF-alpha	5.89353e-13
OntoCanro	Caspase Cascade in Apoptosis	1		Wikipathways	Integrin-mediated Cell Adhesion	6.77887e-20		Reactome	Interleukin-2 signaling	4.60129e-16		KEGG	Herpes simplex infection	1.17175e-14		KEGG	NF-kappa B signaling pathway	1		PID	Caspase Cascade in Apoptosis	6.81745e-13
OntoCanro	Replicative Senescence	1		Reactome	G2/M Transition	7.82106e-20		PID	mTOR signaling pathway	4.67706e-16		PID	Signaling events regulated by Ret tyrosine kinase	1.38235e-14		KEGG	NOD-like receptor signaling pathway	1		PID	mTOR signaling pathway	6.81957e-13
OntoCanro	SASP_Senescene Associated Secretory Phenotype_	1		PID	Regulation of retinoblastoma protein	8.40783e-20		PID	p53 pathway	4.93056e-16		PID	CDC42 signaling events	1.38796e-14		KEGG	Non-alcoholic fatty liver disease (NAFLD)	1		Reactome	Cellular Senescence	8.3453e-13
PharmGKB	EGFR Inhibitor Pathway, Pharmacodynamics	1		IPAVS	GSK3_as_a_convergence_point_in_hypertrophic_signaling	8.48886e-20		Wikipathways	Regulation of Actin Cytoskeleton	5.59779e-16		Reactome	Signalling to p38 via RIT and RIN	1.39044e-14		KEGG	Oocyte meiosis	1		Reactome	Signalling to p38 via RIT and RIN	9.10859e-13
PharmGKB	Pathway_PA165959425	1		Reactome	MyD88:Mal cascade initiated on plasma membrane	8.90509e-20		Reactome	FCERI mediated MAPK activation	7.6759e-16		BioCarta	il-2 receptor beta chain in t cell activation	2.35679e-14		KEGG	Osteoclast differentiation	1		PID	IGF1 pathway	9.57094e-13
PharmGKB	Sorafenib Pharmacodynamics	1		Reactome	Toll Like Receptor 2 (TLR2) Cascade	8.90509e-20		KEGG	Bacterial invasion of epithelial cells	8.01625e-16		BioCarta	role of erbb2 in signal transduction and oncology	2.49654e-14		KEGG	Oxytocin signaling pathway	1		PID	BCR signaling pathway	9.60056e-13
PharmGKB	update your name in edit mode	1		Reactome	Toll Like Receptor TLR1:TLR2 Cascade	8.90509e-20		Wikipathways	IL-2 Signaling Pathway	8.93476e-16		KEGG	Toxoplasmosis	3.5007e-14		KEGG	Pancreatic cancer	1		KEGG	VEGF signaling pathway	9.96245e-13
PharmGKB	VEGF Signaling Pathway	1		Reactome	Toll Like Receptor TLR6:TLR2 Cascade	8.90509e-20		BioCarta	keratinocyte differentiation	9.14012e-16		Wikipathways	IL-3 Signaling Pathway	3.68964e-14		KEGG	Pathogenic Escherichia coli infection	1		KEGG	Gap junction	1.03963e-12
PharmGKB	Vemurafenib Pathway, Pharmacodynamics	1		Wikipathways	Angiogenesis overview	1.07321e-19		NetPath	IL4	9.39814e-16		KEGG	Bladder cancer	3.93125e-14		KEGG	Phagosome	1		Reactome	Mitotic G1-G1/S phases	1.37367e-12
PID	a6b1 and a6b4 Integrin signaling	1		IPAVS	JAK_STAT_pathway_in_postconditioning_ischemia	1.28538e-19		KEGG	NOD-like receptor signaling pathway	9.65712e-16		KEGG	Estrogen signaling pathway	4.13017e-14		KEGG	PI3K-Akt signaling pathway	1		Spike	WNT signaling	1.53896e-12
PID	Angiopoietin receptor Tie2-mediated signaling	1		IPAVS	FAS_signaling_in_cardiac_hypertrophy	1.4855e-19		Spike	G2-M Phase of the Cell Cycle	9.65712e-16		Wikipathways	Toll-like receptor signaling pathway	4.13017e-14		KEGG	Platelet activation	1		Reactome	Host Interactions of HIV factors	1.8071e-12
PID	AP-1 transcription factor network	1		PharmGKB	EGFR Inhibitor Pathway, Pharmacodynamics	1.58742e-19		STKE	Integrin Signaling Pathway	1.13141e-15		Reactome	Toll Like Receptor 4 (TLR4) Cascade	4.3746e-14		KEGG	Progesterone-mediated oocyte maturation	1		KEGG	Hepatitis C	1.93488e-12
PID	ATF-2 transcription factor network	1		PID	FOXM1 transcription factor network	1.78901e-19		KEGG	Signaling pathways regulating pluripotency of stem cells	1.31422e-15		Spike	Hearing related SIX1 Interaction	5.0003e-14		KEGG	Prostate cancer	1		Reactome	Signalling to RAS	2.06826e-12
PID	BCR signaling pathway	1		Wikipathways	IL-5 Signaling Pathway	1.78901e-19		SIGNOR	NFKBC	1.54201e-15		PID	BCR signaling pathway	5.04532e-14		KEGG	Proteoglycans in cancer	1		KEGG	Small cell lung cancer	2.36715e-12
PID	C-MYB transcription factor network	1		Reactome	Signaling by GPCR	2.0486e-19		NetPath	IL1	1.83174e-15		Reactome	NCAM signaling for neurite out-growth	6.15717e-14		KEGG	Rap1 signaling pathway	1		PID	Posttranslational regulation of adherens junction stability and dissassembly	2.85099e-12
PID	Caspase Cascade in Apoptosis	1		Wikipathways	Corticotropin-releasing hormone	2.45621e-19		PID	IL2-mediated signaling events	1.83174e-15		KEGG	Toll-like receptor signaling pathway	6.90671e-14		KEGG	Ras signaling pathway	1		Reactome	G1/S Transition	2.96297e-12
PID	CDC42 signaling events	1		Spike	DNA damage response and chromatin remodeling	2.50165e-19		Wikipathways	SIDS Susceptibility Pathways	2.11988e-15		Reactome	Activated TLR4 signalling	7.26904e-14		KEGG	Regulation of actin cytoskeleton	1		PID	Signaling events mediated by TCPTP	2.98666e-12
PID	Ceramide signaling pathway	1		BioCarta	inactivation of gsk3 by akt causes accumulation of b-catenin in alveolar macrophages	2.8432e-19		Reactome	Chromatin modifying enzymes	2.17093e-15		PID	SHP2 signaling	8.69512e-14		KEGG	Renal cell carcinoma	1		Wikipathways	Integrin-mediated Cell Adhesion	3.13201e-12
PID	Class I PI3K signaling events	1		Reactome	Cell Cycle Checkpoints	3.73049e-19		Reactome	Chromatin organization	2.17093e-15		BioCarta	ras signaling pathway	1.18151e-13		KEGG	RIG-I-like receptor signaling pathway	1		Reactome	HIV Infection	3.33533e-12
PID	Class I PI3K signaling events mediated by Akt	1		Spike	MAPK signaling	4.02995e-19		KEGG	B cell receptor signaling pathway	2.23704e-15		Reactome	Toll-Like Receptors Cascades	1.29124e-13		KEGG	Shigellosis	1		Spike	MAPK signaling	4.19427e-12
PID	CXCR3-mediated signaling events	1		Reactome	TRAF6 Mediated Induction of proinflammatory cytokines	4.02995e-19		PID	CXCR4-mediated signaling events	2.57182e-15		NetPath	IL3	1.31804e-13		KEGG	Signaling pathways regulating pluripotency of stem cells	1		KEGG	TNF signaling pathway	4.47695e-12
PID	CXCR4-mediated signaling events	1		Reactome	Toll Like Receptor 9 (TLR9) Cascade	4.20202e-19		PID	FOXM1 transcription factor network	3.15621e-15		PID	p75(NTR)-mediated signaling	1.88833e-13		KEGG	Sphingolipid signaling pathway	1		Wikipathways	TSLP Signaling Pathway	5.11112e-12
PID	Direct p53 effectors	1		Reactome	GAB1 signalosome	5.79097e-19		BioCarta	trefoil factors initiate mucosal healing	4.40836e-15		PID	Insulin Pathway	2.62115e-13		KEGG	T cell receptor signaling pathway	1		Reactome	Cyclin E associated events during G1/S transition	5.23821e-12
PID	Downstream signaling in na&	1		IPAVS	EGF_receptor_transactivation_in_Cardiac_Hypertrophy	5.91973e-19		Wikipathways	Oncostatin M Signaling Pathway	5.73843e-15		NetPath	Oncostatin_M	2.70981e-13		KEGG	TGF-beta signaling pathway	1		Reactome	Signaling by GPCR	5.37752e-12
PID	E-cadherin signaling in keratinocytes	1		KEGG	B cell receptor signaling pathway	6.46038e-19		Wikipathways	IL-3 Signaling Pathway	6.0599e-15		KEGG	Thyroid hormone signaling pathway	2.82146e-13		KEGG	Thyroid cancer	1		PID	EPO signaling pathway	5.9171e-12
PID	E-cadherin signaling in the nascent adherens junction	1		Reactome	Fcgamma receptor (FCGR) dependent phagocytosis	6.99259e-19		Wikipathways	Retinoblastoma (RB) in Cancer	6.50635e-15		BioCarta	keratinocyte differentiation	2.92309e-13		KEGG	Thyroid hormone signaling pathway	1		Reactome	PI3K/AKT activation	6.70672e-12
PID	E2F transcription factor network	1		PID	LPA receptor mediated events	7.61215e-19		PID	Signaling events mediated by HDAC Class I	6.92142e-15		Spike	p53 Signaling Network	2.92827e-13		KEGG	TNF signaling pathway	1		KEGG	Thyroid hormone signaling pathway	8.619e-12
PID	Endothelins	1		NetPath	Oncostatin_M	7.84522e-19		STKE	Mitochondrial Pathway of Apoptosis: Caspases	8.30302e-15		BioCarta	pdgf signaling pathway	2.94533e-13		KEGG	Toll-like receptor signaling pathway	1		Reactome	Gastrin-CREB signalling pathway via PKC and MAPK	9.35044e-12
PID	EPHB forward signaling	1		Spike	NFkB Signaling Network	9.15015e-19		Reactome	Signaling by TGF-beta Receptor Complex	1.01824e-14		Reactome	CD28 co-stimulation	3.45014e-13		KEGG	Toxoplasmosis	1		Reactome	Cyclin A:Cdk2-associated events at S phase entry	1.17408e-11
PID	Ephrin B reverse signaling	1		KEGG	TNF signaling pathway	1.04481e-18		Reactome	Interleukin receptor SHC signaling	1.05952e-14		KEGG	HIF-1 signaling pathway	3.78256e-13		KEGG	Transcriptional misregulation in cancer	1		NetPath	Gastrin	1.28174e-11
PID	EPO signaling pathway	1		Reactome	HIV Infection	1.04836e-18		INOH	FGF	1.18857e-14		KEGG	Osteoclast differentiation	4.41234e-13		KEGG	Tuberculosis	1		KEGG	Osteoclast differentiation	1.50687e-11
PID	ErbB1 downstream signaling	1		Reactome	MyD88 cascade initiated on plasma membrane	1.1264e-18		PID	FoxO family signaling	1.2524e-14		Spike	WNT signaling	4.41234e-13		KEGG	Ubiquitin mediated proteolysis	1		Wikipathways	Prostate Cancer	1.57172e-11
PID	ErbB2/ErbB3 signaling events	1		Reactome	Toll Like Receptor 10 (TLR10) Cascade	1.1264e-18		BioCarta	hiv-1 nef: negative effector of fas and tnf	1.33858e-14		PID	Neurotrophic factor-mediated Trk receptor signaling	5.04655e-13		KEGG	VEGF signaling pathway	1		PID	E-cadherin signaling in the nascent adherens junction	1.76079e-11
PID	ErbB4 signaling events	1		Reactome	Toll Like Receptor 5 (TLR5) Cascade	1.1264e-18		PID	Signaling events mediated by PTP1B	1.33858e-14		Wikipathways	Apoptosis	5.08602e-13		KEGG	Wnt signaling pathway	1		Spike	DAPk family	2.01824e-11
PID	FAS (CD95) signaling pathway	1		INOH	HGF	1.20196e-18		Reactome	Interleukin-1 signaling	1.72125e-14		PharmGKB	Sorafenib Pharmacodynamics	5.9809e-13		NetPath	Alpha6Beta4Integrin	1		Wikipathways	FAS pathway and Stress induction of HSP regulation	2.01824e-11
PID	Fc-epsilon receptor I signaling in mast cells	1		Wikipathways	Toll-like receptor signaling pathway	1.43508e-18		NetPath	Wnt	1.78137e-14		KEGG	Gap junction	6.66325e-13		NetPath	AndrogenReceptor	1		KEGG	Central carbon metabolism in cancer	2.15115e-11
PID	FGF signaling pathway	1		KEGG	Sphingolipid signaling pathway	1.55054e-18		PID	Osteopontin-mediated events	1.83667e-14		PID	mTOR signaling pathway	7.02097e-13		NetPath	BCR	1		KEGG	Fc epsilon RI signaling pathway	2.15115e-11
PID	FOXM1 transcription factor network	1		STKE	Fas Signaling Pathway	1.74683e-18		OntoCanro	Caspase Cascade in Apoptosis	2.52691e-14		BioCarta	mapkinase signaling pathway	8.99142e-13		NetPath	Fibroblast growth factor-1	1		SIGNOR	IAPO	2.49463e-11
PID	FoxO family signaling	1		KEGG	Melanoma	2.59367e-18		PID	Angiopoietin receptor Tie2-mediated signaling	2.52691e-14		KEGG	VEGF signaling pathway	1.2864e-12		NetPath	Gastrin	1		PID	Angiopoietin receptor Tie2-mediated signaling	2.59585e-11
PID	Glucocorticoid receptor regulatory network	1		Reactome	TRAF6 mediated induction of NFkB and MAP kinases upon TLR7/8 or 9 activation	3.31377e-18		Reactome	Mitotic G2-G2/M phases	2.53938e-14		KEGG	Central carbon metabolism in cancer	1.33463e-12		NetPath	Ghrelin	1		Reactome	Cell Cycle Checkpoints	2.99623e-11
PID	GMCSF-mediated signaling events	1		KEGG	Thyroid hormone signaling pathway	3.37067e-18		Reactome	Fcgamma receptor (FCGR) dependent phagocytosis	3.40032e-14		KEGG	Tuberculosis	1.61223e-12		NetPath	IL-7	1		Reactome	NCAM signaling for neurite out-growth	3.15513e-11
PID	HIF-1-alpha transcription factor network	1		PID	CDC42 signaling events	5.3646e-18		Wikipathways	Notch Signaling Pathway	4.00816e-14		Reactome	Signaling by Rho GTPases	1.6435e-12		NetPath	IL1	1		PID	IL2 signaling events mediated by STAT5	3.34231e-11
PID	HIV-1 Nef: Negative effector of Fas and TNF-alpha	1		PID	Signaling events mediated by Stem cell factor receptor (c-Kit)	5.87531e-18		KEGG	Pertussis	4.00816e-14		Reactome	Costimulation by the CD28 family	1.82275e-12		NetPath	IL11	1		BioCarta	t cell receptor signaling pathway	3.79531e-11
PID	Hypoxic and oxygen homeostasis regulation of HIF-1-alpha	1		INOH	FGF	6.7903e-18		INOH	Fas	4.36704e-14		INOH	HGF	1.85354e-12		NetPath	IL2	1		Wikipathways	ErbB Signaling Pathway	3.79531e-11
PID	IFN-gamma pathway	1		PID	Signaling events mediated by focal adhesion kinase	6.7903e-18		NetPath	IL3	4.98259e-14		PID	Trk receptor signaling mediated by PI3K and PLC-gamma	1.85354e-12		NetPath	IL3	1		Reactome	PI-3K cascade:FGFR1	3.887e-11
PID	IGF1 pathway	1		Reactome	MyD88 dependent cascade initiated on endosome	9.34537e-18		PID	Aurora B signaling	6.21473e-14		Reactome	Oxidative Stress Induced Senescence	1.88675e-12		NetPath	IL4	1		Reactome	PI-3K cascade:FGFR2	3.887e-11
PID	IL2-mediated signaling events	1		Reactome	Toll Like Receptor 7/8 (TLR7/8) Cascade	9.34537e-18		KEGG	Tuberculosis	6.27081e-14		PID	Angiopoietin receptor Tie2-mediated signaling	2.09453e-12		NetPath	IL5	1		Reactome	PI-3K cascade:FGFR3	3.887e-11
PID	IL2 signaling events mediated by PI3K	1		PID	Signaling events mediated by PTP1B	1.17698e-17		PharmGKB	EGFR Inhibitor Pathway, Pharmacodynamics	6.61488e-14		Reactome	Constitutive Signaling by Aberrant PI3K in Cancer	2.09453e-12		NetPath	IL6	1		Reactome	PI-3K cascade:FGFR4	3.887e-11
PID	IL2 signaling events mediated by STAT5	1		Reactome	Mitotic Anaphase	1.36096e-17		PID	Validated nuclear estrogen receptor alpha network	7.95983e-14		KEGG	Protein processing in endoplasmic reticulum	2.2298e-12		NetPath	KitReceptor	1		Reactome	PI3K events in ERBB2 signaling	3.887e-11
PID	IL3-mediated signaling events	1		STKE	Epidermal Growth Factor Receptor Pathway	1.36534e-17		Reactome	Role of LAT2/NTAL/LAB on calcium mobilization	8.34788e-14		Wikipathways	miRNA Regulation of DNA Damage Response	2.47275e-12		NetPath	Leptin	1		Reactome	PI3K events in ERBB4 signaling	3.887e-11
PID	IL4-mediated signaling events	1		Wikipathways	Signaling of Hepatocyte Growth Factor Receptor	1.46295e-17		Wikipathways	MicroRNAs in cardiomyocyte hypertrophy	8.47514e-14		Wikipathways	JAK-STAT	2.89066e-12		NetPath	Notch	1		Reactome	PIP3 activates AKT signaling	3.887e-11
PID	IL5-mediated signaling events	1		Reactome	Mitotic Metaphase and Anaphase	1.90748e-17		Reactome	G2/M Transition	8.63872e-14		INOH	IGF signaling	3.1058e-12		NetPath	Oncostatin_M	1		Wikipathways	G1 to S cell cycle control	3.95115e-11
PID	IL6-mediated signaling events	1		Wikipathways	Bladder Cancer	2.04866e-17		Spike	MYO3A Interacting Proteins in the Auditory System	8.84259e-14		SIGNOR	IAPO	3.47263e-12		NetPath	Prolactin	1		NetPath	Prolactin	3.95115e-11
PID	Insulin Pathway	1		BioCarta	influence of ras and rho proteins on g1 to s transition	2.38942e-17		BioCarta	mapkinase signaling pathway	9.04784e-14		PID	IGF1 pathway	4.05447e-12		NetPath	TNFalpha	1		KEGG	Natural killer cell mediated cytotoxicity	4.44988e-11
PID	Integrin-linked kinase signaling	1		INOH	insulin	2.53127e-17		BioCarta	inactivation of gsk3 by akt causes accumulation of b-catenin in alveolar macrophages	9.50122e-14		IPAVS	JAK_STAT_pathway_in_postconditioning_ischemia	4.21218e-12		NetPath	TSLP	1		INOH	PDGF	4.78498e-11
PID	Integrins in angiogenesis	1		Spike	Caspases Cascade	2.53127e-17		Reactome	Intrinsic Pathway for Apoptosis	9.50122e-14		Wikipathways	IL-6 signaling pathway	4.44284e-12		NetPath	TWEAK	1		Reactome	S Phase	4.80514e-11
PID	Internalization of ErbB1	1		PID	Regulation of Telomerase	2.55033e-17		Reactome	Double-Strand Break Repair	1.09383e-13		PID	Validated targets of C-MYC transcriptional activation	4.53975e-12		NetPath	Wnt	1		PID	Internalization of ErbB1	4.8065e-11
PID	LPA receptor mediated events	1		Wikipathways	IL-2 Signaling Pathway	2.93616e-17		Reactome	Regulation of actin dynamics for phagocytic cup formation	1.13898e-13		PID	GMCSF-mediated signaling events	5.10787e-12		OntoCanro	Apoptosis_Human	1		STKE	Integrin Signaling Pathway	4.96551e-11
PID	mTOR signaling pathway	1		PharmGKB	VEGF Signaling Pathway	3.25336e-17		RB	rb_map	1.22864e-13		OntoCanro	SASP_Senescene Associated Secretory Phenotype_	6.8664e-12		OntoCanro	Replicative Senescence	1		BioCarta	phospholipids as signalling intermediaries	5.9241e-11
PID	N-cadherin signaling events	1		STKE	Fibroblast Growth Factor Receptor Pathway	3.25336e-17		KEGG	Fc gamma R-mediated phagocytosis	1.34555e-13		PID	LPA receptor mediated events	6.8664e-12		OntoCanro	SASP_Senescene Associated Secretory Phenotype_	1		Wikipathways	Bladder Cancer	5.9241e-11
PID	Nectin adhesion pathway	1		KEGG	Toll-like receptor signaling pathway	3.67882e-17		PID	CDC42 signaling events	1.47212e-13		Reactome	GPVI-mediated activation cascade	9.18943e-12		PharmGKB	EGFR Inhibitor Pathway, Pharmacodynamics	1		NetPath	Alpha6Beta4Integrin	7.10765e-11
PID	Netrin-mediated signaling events	1		Spike	Hearing related SIX1 Interaction	4.39534e-17		BioCarta	cell cycle: g1/s check point	1.68544e-13		Wikipathways	Cardiac Hypertrophic Response	9.18943e-12		PharmGKB	Pathway_PA165959425	1		PID	CDC42 signaling events	7.10765e-11
PID	Neurotrophic factor-mediated Trk receptor signaling	1		Reactome	PI3K/AKT activation	4.66892e-17		SIGNOR	EGF	1.68544e-13		Wikipathways	RANKL-RANK Signaling Pathway	1.30172e-11		PharmGKB	Sorafenib Pharmacodynamics	1		PID	ErbB2/ErbB3 signaling events	7.73758e-11
PID	Nongenotropic Androgen signaling	1		PID	Signaling events regulated by Ret tyrosine kinase	5.76606e-17		BioCarta	role of erbb2 in signal transduction and oncology	1.88185e-13		PID	EPHB forward signaling	1.31315e-11		PharmGKB	update your name in edit mode	1		INOH	CD4 T cell receptor signaling	7.95075e-11
PID	Osteopontin-mediated events	1		KEGG	Toxoplasmosis	6.50119e-17		INOH	EGF	1.88185e-13		Wikipathways	Integrated Lung Cancer Pathway	1.31315e-11		PharmGKB	VEGF Signaling Pathway	1		KEGG	B cell receptor signaling pathway	9.45863e-11
PID	p53 pathway	1		OntoCanro	Replicative Senescence	8.39713e-17		OntoCanro	TNF	1.88185e-13		BioCarta	the igf-1 receptor and longevity	1.37712e-11		PharmGKB	Vemurafenib Pathway, Pharmacodynamics	1		NetPath	Leptin	9.53512e-11
PID	p73 transcription factor network	1		Wikipathways	Wnt Signaling Pathway and Pluripotency	1.09466e-16		NetPath	Oncostatin_M	2.23155e-13		BioCarta	links between pyk2 and map kinases	1.38332e-11		PID	a6b1 and a6b4 Integrin signaling	1		KEGG	Signaling pathways regulating pluripotency of stem cells	9.61045e-11
PID	p75(NTR)-mediated signaling	1		IPAVS	Wnt_signaling_in_cardiomyocyte_hypertrophy	1.11625e-16		Reactome	Platelet activation, signaling and aggregation	2.4139e-13		BioCarta	role of erk5 in neuronal survival pathway	1.38332e-11		PID	Angiopoietin receptor Tie2-mediated signaling	1		Reactome	GAB1 signalosome	1.02063e-10
PID	PDGFR-alpha signaling pathway	1		Spike	TLR Signaling	1.24981e-16		INOH	CD4 T cell receptor signaling	2.81506e-13		Reactome	Apoptosis	1.72953e-11		PID	AP-1 transcription factor network	1		PID	Osteopontin-mediated events	1.0253e-10
PID	PDGFR-beta signaling pathway	1		Reactome	PI-3K cascade:FGFR1	1.37995e-16		IPAVS	GSK3_as_a_convergence_point_in_hypertrophic_signaling	2.86302e-13		Wikipathways	DNA Damage Response	1.73189e-11		PID	ATF-2 transcription factor network	1		Reactome	CD28 co-stimulation	1.0253e-10
PID	Plasma membrane estrogen receptor signaling	1		Reactome	PI-3K cascade:FGFR2	1.37995e-16		Spike	DAPk family	3.00494e-13		STKE	G alpha 12 Pathway	1.90382e-11		PID	BCR signaling pathway	1		KEGG	Endocytosis	1.07814e-10
PID	Posttranslational regulation of adherens junction stability and dissassembly	1		Reactome	PI-3K cascade:FGFR3	1.37995e-16		INOH	HGF	3.35119e-13		PID	FOXM1 transcription factor network	2.05364e-11		PID	C-MYB transcription factor network	1		Reactome	Cytosolic sensors of pathogen-associated DNA	1.07951e-10
PID	RAC1 signaling pathway	1		Reactome	PI-3K cascade:FGFR4	1.37995e-16		PID	Class I PI3K signaling events mediated by Akt	3.35119e-13		BioCarta	role of egf receptor transactivation by gpcrs in cardiac hypertrophy	2.13458e-11		PID	Caspase Cascade in Apoptosis	1		Wikipathways	Interferon type I signaling pathways	1.11736e-10
PID	Ras signaling in the CD4+ TCR pathway	1		Reactome	PI3K events in ERBB2 signaling	1.37995e-16		Wikipathways	IL-4 Signaling Pathway	3.36964e-13		PID	EPO signaling pathway	2.13458e-11		PID	CDC42 signaling events	1		Wikipathways	Notch Signaling Pathway	1.25094e-10
PID	Regulation of retinoblastoma protein	1		Reactome	PI3K events in ERBB4 signaling	1.37995e-16		PID	Netrin-mediated signaling events	4.60738e-13		Wikipathways	Alpha 6 Beta 4 signaling pathway	2.13458e-11		PID	Ceramide signaling pathway	1		Reactome	MyD88-independent TLR3/TLR4 cascade	1.28803e-10
PID	Regulation of Telomerase	1		Reactome	PIP3 activates AKT signaling	1.37995e-16		Reactome	MyD88:Mal cascade initiated on plasma membrane	4.7307e-13		PID	p73 transcription factor network	2.36904e-11		PID	Class I PI3K signaling events	1		Reactome	Toll Like Receptor 3 (TLR3) Cascade	1.28803e-10
PID	RhoA signaling pathway	1		Wikipathways	Retinoblastoma (RB) in Cancer	1.37995e-16		Reactome	Toll Like Receptor 2 (TLR2) Cascade	4.7307e-13		STKE	Insulin Signaling Pathway	2.54547e-11		PID	Class I PI3K signaling events mediated by Akt	1		Reactome	TRIF-mediated TLR3/TLR4 signaling	1.28803e-10
PID	Role of Calcineurin-dependent NFAT signaling in lymphocytes	1		INOH	insulin Mam	1.6642e-16		Reactome	Toll Like Receptor TLR1:TLR2 Cascade	4.7307e-13		KEGG	Sphingolipid signaling pathway	2.5911e-11		PID	CXCR3-mediated signaling events	1		Wikipathways	MicroRNAs in cardiomyocyte hypertrophy	1.7447e-10
PID	S1P2 pathway	1		PID	EPO signaling pathway	1.75062e-16		Reactome	Toll Like Receptor TLR6:TLR2 Cascade	4.7307e-13		Reactome	Programmed Cell Death	3.16326e-11		PID	CXCR4-mediated signaling events	1		PharmGKB	Sorafenib Pharmacodynamics	1.84547e-10
PID	SHP2 signaling	1		INOH	Integrin	1.87484e-16		Reactome	Oxidative Stress Induced Senescence	4.76983e-13		STKE	B Cell Antigen Receptor	3.16535e-11		PID	Direct p53 effectors	1		Reactome	PI3K/AKT Signaling in Cancer	2.16235e-10
PID	Signaling events mediated by focal adhesion kinase	1		STKE	Integrin Signaling Pathway	2.12183e-16		Reactome	Infectious disease	4.96626e-13		BioCarta	angiotensin ii mediated activation of jnk pathway via pyk2 dependent signaling	3.54707e-11		PID	Downstream signaling in na&	1		BioCarta	mapkinase signaling pathway	2.20621e-10
PID	Signaling events mediated by Hepatocyte Growth Factor Receptor (c-Met)	1		BioCarta	hiv-1 nef: negative effector of fas and tnf	2.12658e-16		Reactome	MAPK1/MAPK3 signaling	5.18159e-13		Wikipathways	Signaling of Hepatocyte Growth Factor Receptor	3.54707e-11		PID	E-cadherin signaling in keratinocytes	1		SMPDB	Fc Epsilon Receptor I Signaling in Mast Cells	2.93392e-10
PID	Signaling events mediated by PTP1B	1		PID	IGF1 pathway	2.56857e-16		Wikipathways	Angiogenesis overview	5.21774e-13		KEGG	Bacterial invasion of epithelial cells	3.97963e-11		PID	E-cadherin signaling in the nascent adherens junction	1		STKE	Mitochondrial Pathway of Apoptosis: Multidomain Bcl-2 Family	3.06574e-10
PID	Signaling events mediated by Stem cell factor receptor (c-Kit)	1		PID	GMCSF-mediated signaling events	2.62567e-16		PID	Coregulation of Androgen receptor activity	5.21774e-13		Spike	Caspases Cascade	3.97963e-11		PID	E2F transcription factor network	1		NetPath	Wnt	3.18592e-10
PID	Signaling events mediated by TCPTP	1		KEGG	Bacterial invasion of epithelial cells	3.06004e-16		UniProt	protein ubiquitination	5.79234e-13		BioCarta	inhibition of cellular proliferation by gleevec	4.08907e-11		PID	Endothelins	1		BioCarta	role of erbb2 in signal transduction and oncology	3.35705e-10
PID	Signaling events mediated by VEGFR1 and VEGFR2	1		SMPDB	Fc Epsilon Receptor I Signaling in Mast Cells	3.09671e-16		KEGG	Toxoplasmosis	5.83715e-13		KEGG	Fc gamma R-mediated phagocytosis	4.18219e-11		PID	EPHB forward signaling	1		RB	cycA2_CDK2_module	3.35705e-10
PID	Signaling events regulated by Ret tyrosine kinase	1		PID	Thromboxane A2 receptor signaling	4.0191e-16		Reactome	RHO GTPases Activate Formins	5.83715e-13		INOH	EGF	4.75445e-11		PID	Ephrin B reverse signaling	1		PID	FoxO family signaling	3.37382e-10
PID	TCR signaling in na&	1		Wikipathways	Interferon type I signaling pathways	4.0191e-16		Reactome	VEGFR2 mediated cell proliferation	6.10748e-13		Wikipathways	FAS pathway and Stress induction of HSP regulation	4.81275e-11		PID	EPO signaling pathway	1		Reactome	Costimulation by the CD28 family	4.24593e-10
PID	TGF-beta receptor signaling	1		PID	Angiopoietin receptor Tie2-mediated signaling	5.29037e-16		Spike	TLR Signaling	6.29606e-13		Wikipathways	Angiogenesis overview	4.83639e-11		PID	ErbB1 downstream signaling	1		KEGG	Amyotrophic lateral sclerosis (ALS)	4.83846e-10
PID	Thromboxane A2 receptor signaling	1		Spike	MYO3A Interacting Proteins in the Auditory System	5.85581e-16		Reactome	Prolonged ERK activation events	6.68828e-13		Spike	MYO3A Interacting Proteins in the Auditory System	5.48135e-11		PID	ErbB2/ErbB3 signaling events	1		OntoCanro	Caspase Cascade in Apoptosis	4.83846e-10
PID	Trk receptor signaling mediated by PI3K and PLC-gamma	1		KEGG	HIF-1 signaling pathway	5.8697e-16		Reactome	RIG-I/MDA5 mediated induction of IFN-alpha/beta pathways	6.75657e-13		Reactome	Vesicle-mediated transport	7.7655e-11		PID	ErbB4 signaling events	1		Spike	TLR Signaling	4.90955e-10
PID	Trk receptor signaling mediated by the MAPK pathway	1		PID	ErbB2/ErbB3 signaling events	6.2824e-16		INOH	insulin	6.99405e-13		KEGG	GnRH signaling pathway	8.40948e-11		PID	FAS (CD95) signaling pathway	1		SIGNOR	MCAPO	5.08836e-10
PID	VEGFR1 specific signals	1		Wikipathways	TWEAK Signaling Pathway	6.8257e-16		Reactome	FRS-mediated FGFR1 signaling	7.22443e-13		BioCarta	fc epsilon receptor i signaling in mast cells	8.42778e-11		PID	Fc-epsilon receptor I signaling in mast cells	1		Reactome	Assembly of the primary cilium	5.61986e-10
PID	VEGFR3 signaling in lymphatic endothelium	1		PID	Glucocorticoid receptor regulatory network	7.65484e-16		Reactome	FRS-mediated FGFR2 signaling	7.22443e-13		BioCarta	vegf hypoxia and angiogenesis	8.42778e-11		PID	FGF signaling pathway	1		KEGG	Choline metabolism in cancer	5.77135e-10
RB	rb_map	1		PID	Validated targets of C-MYC transcriptional activation	7.65484e-16		Reactome	FRS-mediated FGFR3 signaling	7.22443e-13		Reactome	RHO GTPase Effectors	9.72728e-11		PID	FOXM1 transcription factor network	1		KEGG	mTOR signaling pathway	5.78275e-10
Reactome	Activated TLR4 signalling	1		Reactome	Regulation of PLK1 Activity at G2/M Transition	7.65484e-16		Reactome	FRS-mediated FGFR4 signaling	7.22443e-13		INOH	Integrin	9.98802e-11		PID	FoxO family signaling	1		Wikipathways	Angiogenesis overview	5.78275e-10
Reactome	Antigen activates B Cell Receptor (BCR) leading to generation of second messengers	1		PID	Regulation of nuclear SMAD2/3 signaling	8.87162e-16		Reactome	Signaling by Leptin	8.61575e-13		Spike	ATM Signaling Network	1.07414e-10		PID	Glucocorticoid receptor regulatory network	1		BioCarta	apoptotic signaling in response to dna damage	6.57078e-10
Reactome	Antigen processing: Ubiquitination & Proteasome degradation	1		Reactome	Regulation of actin dynamics for phagocytic cup formation	9.79982e-16		PID	E2F transcription factor network	8.84573e-13		Reactome	C-type lectin receptors (CLRs)	1.20758e-10		PID	GMCSF-mediated signaling events	1		Wikipathways	Senescence and Autophagy in Cancer	7.49395e-10
Reactome	APC/C-mediated degradation of cell cycle proteins	1		SIGNOR	EGF	1.17978e-15		Reactome	CLEC7A (Dectin-1) signaling	1.09809e-12		Reactome	Signaling by Wnt	1.24057e-10		PID	HIF-1-alpha transcription factor network	1		Wikipathways	Aryl Hydrocarbon Receptor	9.8391e-10
Reactome	Apoptosis	1		NetPath	Ghrelin	1.19002e-15		Reactome	NOD1/2 Signaling Pathway	1.17142e-12		Wikipathways	Apoptosis-related network due to altered Notch3 in ovarian cancer	1.29656e-10		PID	HIV-1 Nef: Negative effector of Fas and TNF-alpha	1		Wikipathways	IL-6 signaling pathway	9.8391e-10
Reactome	Apoptotic cleavage of cellular proteins	1		PID	Trk receptor signaling mediated by PI3K and PLC-gamma	1.19002e-15		Wikipathways	Prostate Cancer	1.19449e-12		IPAVS	FAS_signaling_in_cardiac_hypertrophy	1.35802e-10		PID	Hypoxic and oxygen homeostasis regulation of HIF-1-alpha	1		PID	Signaling events mediated by focal adhesion kinase	1.06327e-09
Reactome	Apoptotic execution phase	1		BioCarta	il-2 receptor beta chain in t cell activation	1.28359e-15		PID	Posttranslational regulation of adherens junction stability and dissassembly	1.25283e-12		OntoCanro	Apoptosis_Human	1.35802e-10		PID	IFN-gamma pathway	1		Reactome	G2/M Transition	1.24005e-09
Reactome	ARMS-mediated activation	1		PID	IL6-mediated signaling events	1.28359e-15		PID	Signaling events mediated by Stem cell factor receptor (c-Kit)	1.25283e-12		PID	IL2 signaling events mediated by STAT5	1.45318e-10		PID	IGF1 pathway	1		Reactome	Fcgamma receptor (FCGR) dependent phagocytosis	1.27878e-09
Reactome	Assembly of the primary cilium	1		PID	Notch-mediated HES/HEY network	1.28359e-15		Reactome	Signalling to ERKs	1.27877e-12		INOH	CD4 T cell receptor signaling-ERK cascade	1.45376e-10		PID	IL2-mediated signaling events	1		Reactome	Semaphorin interactions	1.42823e-09
Reactome	Axon guidance	1		PID	Posttranslational regulation of adherens junction stability and dissassembly	1.92491e-15		Wikipathways	Aryl Hydrocarbon Receptor	1.28284e-12		IPAVS	EGF_receptor_transactivation_in_Cardiac_Hypertrophy	1.57326e-10		PID	IL2 signaling events mediated by PI3K	1		Reactome	Toll Like Receptor 4 (TLR4) Cascade	1.49477e-09
Reactome	C-type lectin receptors (CLRs)	1		Reactome	DNA Repair	2.00054e-15		STKE	Interleukin 1 (IL-1) Pathway	1.55373e-12		PID	Integrin-linked kinase signaling	1.57326e-10		PID	IL3-mediated signaling events	1		PID	C-MYB transcription factor network	1.62262e-09
Reactome	CD209 (DC-SIGN) signaling	1		KEGG	Wnt signaling pathway	2.64661e-15		Reactome	ARMS-mediated activation	1.56213e-12		BioCarta	tpo signaling pathway	1.63204e-10		PID	IL4-mediated signaling events	1		Wikipathways	Toll-like receptor signaling pathway	1.7589e-09
Reactome	CD28 co-stimulation	1		KEGG	Tuberculosis	2.7452e-15		KEGG	Progesterone-mediated oocyte maturation	1.68371e-12		KEGG	Cell cycle	1.72613e-10		PID	IL5-mediated signaling events	1		Reactome	Mitotic G2-G2/M phases	1.79815e-09
Reactome	Cell Cycle Checkpoints	1		PID	Syndecan-2-mediated signaling events	3.21342e-15		PID	Glucocorticoid receptor regulatory network	1.68514e-12		NetPath	IL1	1.8004e-10		PID	IL6-mediated signaling events	1		Reactome	APC/C-mediated degradation of cell cycle proteins	1.79856e-09
Reactome	Cell surface interactions at the vascular wall	1		KEGG	Fc gamma R-mediated phagocytosis	3.326e-15		Reactome	Regulation of PLK1 Activity at G2/M Transition	1.68514e-12		PID	Thromboxane A2 receptor signaling	1.8004e-10		PID	Insulin Pathway	1		Reactome	Regulation of mitotic cell cycle	1.79856e-09
Reactome	Cellular responses to stress	1		Reactome	Mitotic G1-G1/S phases	4.35124e-15		Reactome	Toll Like Receptor 9 (TLR9) Cascade	1.68514e-12		KEGG	p53 signaling pathway	2.1527e-10		PID	Integrin-linked kinase signaling	1		Wikipathways	IL-7 Signaling Pathway	1.8679e-09
Reactome	Cellular Senescence	1		Signalink	EGF-Core	5.33628e-15		PID	GMCSF-mediated signaling events	1.8207e-12		KEGG	Apoptosis	2.16127e-10		PID	Integrins in angiogenesis	1		NetPath	Notch	1.86842e-09
Reactome	Class I MHC mediated antigen processing & presentation	1		KEGG	Insulin signaling pathway	5.54214e-15		KEGG	Fc epsilon RI signaling pathway	1.97466e-12		PID	Signaling events mediated by TCPTP	2.24942e-10		PID	Internalization of ErbB1	1		Wikipathways	Cardiac Hypertrophic Response	1.86842e-09
Reactome	Constitutive Signaling by Aberrant PI3K in Cancer	1		Reactome	PI3K/AKT Signaling in Cancer	6.54371e-15		Reactome	Frs2-mediated activation	2.00971e-12		Wikipathways	NOD pathway	2.24942e-10		PID	LPA receptor mediated events	1		PID	Regulation of retinoblastoma protein	1.90396e-09
Reactome	Constitutive Signaling by EGFRvIII	1		BioCarta	trefoil factors initiate mucosal healing	6.73566e-15		KEGG	Transcriptional misregulation in cancer	2.35379e-12		Wikipathways	Regulation of Microtubule Cytoskeleton	2.28077e-10		PID	mTOR signaling pathway	1		Reactome	Constitutive Signaling by Ligand-Responsive EGFR Cancer Variants	1.91639e-09
Reactome	Constitutive Signaling by Ligand-Responsive EGFR Cancer Variants	1		Reactome	Intrinsic Pathway for Apoptosis	6.73566e-15		Reactome	GAB1 signalosome	2.3856e-12		BioCarta	phospholipids as signalling intermediaries	2.44367e-10		PID	N-cadherin signaling events	1		Reactome	Signaling by EGFR in Cancer	1.91639e-09
Reactome	Costimulation by the CD28 family	1		PID	E2F transcription factor network	7.39182e-15		Reactome	Membrane Trafficking	2.48803e-12		Wikipathways	IL-1 signaling pathway	2.4816e-10		PID	Nectin adhesion pathway	1		Reactome	Signaling by Ligand-Responsive EGFR Variants in Cancer	1.91639e-09
Reactome	Cytokine Signaling in Immune system	1		BioCarta	angiotensin ii mediated activation of jnk pathway via pyk2 dependent signaling	1.32551e-14		Signalink	TGF-Ncore	2.54778e-12		Wikipathways	Prostate Cancer	2.84975e-10		PID	Netrin-mediated signaling events	1		BioCarta	estrogen responsive protein efp controls cell cycle and breast tumors growth	1.91639e-09
Reactome	Cytosolic sensors of pathogen-associated DNA	1		PID	Signaling events mediated by TCPTP	1.5124e-14		OntoCanro	Nemo	2.82529e-12		Spike	TLR Signaling	2.96143e-10		PID	Neurotrophic factor-mediated Trk receptor signaling	1		Reactome	SCF(Skp2)-mediated degradation of p27/p21	1.91639e-09
Reactome	DAP12 interactions	1		KEGG	Oocyte meiosis	1.5438e-14		KEGG	Chemokine signaling pathway	2.8287e-12		PharmGKB	update your name in edit mode	3.06473e-10		PID	Nongenotropic Androgen signaling	1		Reactome	Senescence-Associated Secretory Phenotype (SASP)	2.13365e-09
Reactome	DAP12 signaling	1		PID	Signaling events mediated by HDAC Class I	2.05932e-14		Reactome	GRB2 events in EGFR signaling	2.8287e-12		PharmGKB	Vemurafenib Pathway, Pharmacodynamics	3.06473e-10		PID	Osteopontin-mediated events	1		Wikipathways	Regulation of toll-like receptor signaling pathway	2.44405e-09
Reactome	Degradation of beta-catenin by the destruction complex	1		Reactome	Nucleotide-binding domain, leucine rich repeat containing receptor (NLR) signaling pathways	2.3439e-14		Reactome	GRB2 events in ERBB2 signaling	2.8287e-12		Reactome	Nucleotide-binding domain, leucine rich repeat containing receptor (NLR) signaling pathways	3.275e-10		PID	p53 pathway	1		Reactome	Activated TLR4 signalling	2.50493e-09
Reactome	Degradation of GLI2 by the proteasome	1		PID	LKB1 signaling events	2.93764e-14		Reactome	RAF/MAP kinase cascade	2.8287e-12		Reactome	Signaling by FGFR4 in disease	3.62161e-10		PID	p73 transcription factor network	1		PharmGKB	EGFR Inhibitor Pathway, Pharmacodynamics	2.52414e-09
Reactome	Developmental Biology	1		PID	Presenilin action in Notch and Wnt signaling	2.93764e-14		Reactome	SHC1 events in EGFR signaling	2.8287e-12		PID	Trk receptor signaling mediated by the MAPK pathway	4.02319e-10		PID	p75(NTR)-mediated signaling	1		Wikipathways	RANKL-RANK Signaling Pathway	2.56369e-09
Reactome	Disease	1		KEGG	Prolactin signaling pathway	3.01869e-14		Reactome	SHC1 events in ERBB2 signaling	2.8287e-12		BioCarta	pten dependent cell cycle arrest and apoptosis	4.17087e-10		PID	PDGFR-alpha signaling pathway	1		Wikipathways	Corticotropin-releasing hormone	2.57675e-09
Reactome	Diseases of signal transduction	1		Wikipathways	Notch Signaling Pathway	3.01869e-14		Reactome	SHC1 events in ERBB4 signaling	2.8287e-12		STKE	Mitochondrial Pathway of Apoptosis: Multidomain Bcl-2 Family	4.62148e-10		PID	PDGFR-beta signaling pathway	1		KEGG	Platelet activation	2.57951e-09
Reactome	Downstream signal transduction	1		PID	E-cadherin signaling in the nascent adherens junction	3.1295e-14		Reactome	SOS-mediated signalling	2.8287e-12		Wikipathways	Apoptosis Modulation and Signaling	5.27101e-10		PID	Plasma membrane estrogen receptor signaling	1		KEGG	Toll-like receptor signaling pathway	2.68082e-09
Reactome	Downstream signaling events of B Cell Receptor (BCR)	1		PID	IL2 signaling events mediated by PI3K	3.1295e-14		BioCarta	angiotensin ii mediated activation of jnk pathway via pyk2 dependent signaling	2.8305e-12		STKE	G alpha i Pathway	5.56421e-10		PID	Posttranslational regulation of adherens junction stability and dissassembly	1		PID	Signaling events regulated by Ret tyrosine kinase	2.72579e-09
Reactome	Downstream signaling of activated FGFR1	1		PID	ATM pathway	3.1295e-14		Reactome	MyD88 cascade initiated on plasma membrane	3.66157e-12		STKE	PI3K Pathway	5.56421e-10		PID	RAC1 signaling pathway	1		PID	Netrin-mediated signaling events	2.79589e-09
Reactome	Downstream signaling of activated FGFR2	1		INOH	EGF	3.87385e-14		Reactome	Toll Like Receptor 10 (TLR10) Cascade	3.66157e-12		BioCarta	bioactive peptide induced signaling pathway	6.49211e-10		PID	Ras signaling in the CD4+ TCR pathway	1		BioCarta	role of erk5 in neuronal survival pathway	3.3707e-09
Reactome	Downstream signaling of activated FGFR3	1		Reactome	G2/M DNA damage checkpoint	6.12892e-14		Reactome	Toll Like Receptor 5 (TLR5) Cascade	3.66157e-12		PID	N-cadherin signaling events	6.49211e-10		PID	RhoA signaling pathway	1		Wikipathways	Alzheimers Disease	3.52184e-09
Reactome	Downstream signaling of activated FGFR4	1		Reactome	Host Interactions of HIV factors	6.60253e-14		INOH	insulin Mam	3.92369e-12		STKE	Mitochondrial Pathway of Apoptosis: Caspases	8.33774e-10		PID	Role of Calcineurin-dependent NFAT signaling in lymphocytes	1		PID	Regulation of nuclear SMAD2/3 signaling	3.52184e-09
Reactome	Downstream TCR signaling	1		KEGG	Jak-STAT signaling pathway	6.98345e-14		Wikipathways	Bladder Cancer	4.05833e-12		PharmGKB	VEGF Signaling Pathway	8.3825e-10		PID	S1P2 pathway	1		Reactome	Regulation of APC/C activators between G1/S and early anaphase	4.49766e-09
Reactome	EPH-Ephrin signaling	1		STKE	Mitochondrial Pathway of Apoptosis: Caspases	8.81537e-14		NetPath	Notch	4.06731e-12		Reactome	TCR signaling	8.3825e-10		PID	SHP2 signaling	1		PID	E-cadherin signaling in keratinocytes	5.19374e-09
Reactome	Fc epsilon receptor (FCERI) signaling	1		Reactome	Separation of Sister Chromatids	9.78194e-14		PID	Neurotrophic factor-mediated Trk receptor signaling	4.37551e-12		INOH	NGF	9.86919e-10		PID	Signaling events mediated by focal adhesion kinase	1		KEGG	Jak-STAT signaling pathway	6.5285e-09
Reactome	FCERI mediated MAPK activation	1		KEGG	p53 signaling pathway	9.92552e-14		Wikipathways	TWEAK Signaling Pathway	4.73809e-12		PID	E-cadherin signaling in keratinocytes	9.86919e-10		PID	Signaling events mediated by Hepatocyte Growth Factor Receptor (c-Met)	1		KEGG	Ubiquitin mediated proteolysis	6.5285e-09
Reactome	Fcgamma receptor (FCGR) dependent phagocytosis	1		Reactome	Class I MHC mediated antigen processing & presentation	9.99342e-14		SIGNOR	IL1R	4.88101e-12		STKE	Natural Killer Cell Receptor Signaling Pathway	9.86919e-10		PID	Signaling events mediated by PTP1B	1		BioCarta	angiotensin ii mediated activation of jnk pathway via pyk2 dependent signaling	7.09952e-09
Reactome	FRS-mediated FGFR1 signaling	1		Reactome	Oxidative Stress Induced Senescence	1.43327e-13		Reactome	Cytosolic sensors of pathogen-associated DNA	4.92934e-12		Reactome	Fcgamma receptor (FCGR) dependent phagocytosis	1.11553e-09		PID	Signaling events mediated by Stem cell factor receptor (c-Kit)	1		INOH	insulin	7.258e-09
Reactome	FRS-mediated FGFR2 signaling	1		BioCarta	role of egf receptor transactivation by gpcrs in cardiac hypertrophy	1.44885e-13		Spike	DNA damage induced G1-S checkpoint	4.92934e-12		INOH	B cell receptor signaling	1.22582e-09		PID	Signaling events mediated by TCPTP	1		KEGG	Bacterial invasion of epithelial cells	7.258e-09
Reactome	FRS-mediated FGFR3 signaling	1		Wikipathways	Alpha 6 Beta 4 signaling pathway	1.44885e-13		Wikipathways	Regulation of Microtubule Cytoskeleton	4.92934e-12		Spike	Apoptosis	1.3856e-09		PID	Signaling events mediated by VEGFR1 and VEGFR2	1		Wikipathways	TWEAK Signaling Pathway	8.84977e-09
Reactome	FRS-mediated FGFR4 signaling	1		Wikipathways	Prostate Cancer	1.60436e-13		INOH	B cell receptor signaling	5.11987e-12		BioCarta	map kinase inactivation of smrt corepressor	1.41348e-09		PID	Signaling events regulated by Ret tyrosine kinase	1		KEGG	Thyroid cancer	1.00874e-08
Reactome	Frs2-mediated activation	1		KEGG	Chagas disease (American trypanosomiasis)	1.97429e-13		KEGG	Thyroid cancer	5.19235e-12		Wikipathways	Interleukin-11 Signaling Pathway	1.63112e-09		PID	TCR signaling in na&	1		BioCarta	inhibition of cellular proliferation by gleevec	1.01202e-08
Reactome	G1/S DNA Damage Checkpoints	1		PID	C-MYB transcription factor network	1.97429e-13		Reactome	Cell-Cell communication	5.23594e-12		BioCarta	growth hormone signaling pathway	1.92983e-09		PID	TGF-beta receptor signaling	1		KEGG	RIG-I-like receptor signaling pathway	1.1348e-08
Reactome	G1/S Transition	1		Reactome	Resolution of Sister Chromatid Cohesion	1.97429e-13		Reactome	Signalling to RAS	5.38284e-12		BioCarta	tumor suppressor arf inhibits ribosomal biogenesis	1.92983e-09		PID	Thromboxane A2 receptor signaling	1		Reactome	RIG-I/MDA5 mediated induction of IFN-alpha/beta pathways	1.13692e-08
Reactome	G2/M Transition	1		Reactome	Cytosolic sensors of pathogen-associated DNA	2.12247e-13		SIGNOR	TOLLR	5.73939e-12		BioCarta	hiv-1 nef: negative effector of fas and tnf	2.38846e-09		PID	Trk receptor signaling mediated by the MAPK pathway	1		Wikipathways	Wnt Signaling Pathway Netpath	1.13692e-08
Reactome	GAB1 signalosome	1		Wikipathways	Regulation of Microtubule Cytoskeleton	2.12247e-13		PID	E-cadherin signaling in the nascent adherens junction	6.55261e-12		KEGG	Jak-STAT signaling pathway	2.47305e-09		PID	Validated targets of C-MYC transcriptional activation	1		PID	Glucocorticoid receptor regulatory network	1.15221e-08
Reactome	Gastrin-CREB signalling pathway via PKC and MAPK	1		Wikipathways	TSLP Signaling Pathway	2.12247e-13		PID	HIV-1 Nef: Negative effector of Fas and TNF-alpha	6.55261e-12		BioCarta	nerve growth factor pathway (ngf)	2.5791e-09		PID	VEGFR1 specific signals	1		Wikipathways	Integrated Breast Cancer Pathway	1.49945e-08
Reactome	Gene Expression	1		KEGG	Leukocyte transendothelial migration	2.48089e-13		PID	Trk receptor signaling mediated by PI3K and PLC-gamma	6.55261e-12		KEGG	Progesterone-mediated oocyte maturation	2.70223e-09		PID	VEGFR3 signaling in lymphatic endothelium	1		BioCarta	fc epsilon receptor i signaling in mast cells	1.67669e-08
Reactome	GLI3 is processed to GLI3R by the proteasome	1		KEGG	Central carbon metabolism in cancer	2.56389e-13		Reactome	Signalling to p38 via RIT and RIN	7.67162e-12		Wikipathways	IL-4 Signaling Pathway	3.23541e-09		Reactome	Activated TLR4 signalling	1		Wikipathways	Extracellular vesicle-mediated signaling in recipient cells	1.67669e-08
Reactome	GPVI-mediated activation cascade	1		BioCarta	t cell receptor signaling pathway	2.65778e-13		BioCarta	t cell receptor signaling pathway	8.45542e-12		KEGG	Signaling pathways regulating pluripotency of stem cells	3.31007e-09		Reactome	Antigen activates B Cell Receptor (BCR) leading to generation of second messengers	1		INOH	insulin Mam	1.80481e-08
Reactome	GRB2 events in EGFR signaling	1		Reactome	Factors involved in megakaryocyte development and platelet production	2.76809e-13		Reactome	TRAF6 mediated induction of NFkB and MAP kinases upon TLR7/8 or 9 activation	8.9823e-12		PID	a6b1 and a6b4 Integrin signaling	3.32337e-09		Reactome	Antigen processing: Ubiquitination & Proteasome degradation	1		INOH	Integrin	1.86348e-08
Reactome	GRB2 events in ERBB2 signaling	1		Spike	DAPk family	2.78039e-13		BioCarta	il-2 receptor beta chain in t cell activation	9.33361e-12		STKE	Mitochondrial Pathway of Apoptosis: BH3-only Bcl-2 Family	3.34527e-09		Reactome	APC/C-mediated degradation of cell cycle proteins	1		NetPath	IL11	1.8889e-08
Reactome	Hemostasis	1		PID	p53 pathway	2.89625e-13		PID	Notch-mediated HES/HEY network	9.33361e-12		Reactome	Intrinsic Pathway for Apoptosis	3.69218e-09		Reactome	Apoptosis	1		Reactome	TCF dependent signaling in response to WNT	1.91977e-08
Reactome	Host Interactions of HIV factors	1		Reactome	Mitotic Prometaphase	3.42021e-13		Wikipathways	Interleukin-11 Signaling Pathway	9.43117e-12		Reactome	Membrane Trafficking	4.1541e-09		Reactome	Apoptotic cleavage of cellular proteins	1		KEGG	Prolactin signaling pathway	2.02201e-08
Reactome	IGF1R signaling cascade	1		RB	rb_map	3.54786e-13		Spike	Repair of Interstrand Crosslinks	9.6358e-12		BioCarta	trka receptor signaling pathway	4.48639e-09		Reactome	Apoptotic execution phase	1		PID	FGF signaling pathway	2.11622e-08
Reactome	Infectious disease	1		Reactome	S Phase	3.94581e-13		Reactome	Vesicle-mediated transport	9.67069e-12		Wikipathways	TSLP Signaling Pathway	4.67295e-09		Reactome	ARMS-mediated activation	1		BioCarta	regulation of cell cycle progression by plk3	2.57339e-08
Reactome	Inflammasomes	1		Reactome	C-type lectin receptors (CLRs)	4.62258e-13		Reactome	HIV Infection	1.10452e-11		PID	CXCR3-mediated signaling events	5.49111e-09		Reactome	Assembly of the primary cilium	1		PharmGKB	Pathway_PA165959425	2.57339e-08
Reactome	Insulin receptor signalling cascade	1		KEGG	NOD-like receptor signaling pathway	4.87546e-13		Reactome	PI3K/AKT activation	1.21003e-11		PharmGKB	Pathway_PA165959425	5.67034e-09		Reactome	Axon guidance	1		Reactome	Regulation of signaling by CBL	2.57339e-08
Reactome	Integrin alphaIIb beta3 signaling	1		KEGG	VEGF signaling pathway	4.87546e-13		Wikipathways	Primary Focal Segmental Glomerulosclerosis FSGS	1.31942e-11		PID	EPHA2 forward signaling	5.67034e-09		Reactome	C-type lectin receptors (CLRs)	1		Reactome	Toll-Like Receptors Cascades	2.69558e-08
Reactome	Interleukin-2 signaling	1		Reactome	Assembly of the primary cilium	5.30306e-13		PID	Validated targets of C-MYC transcriptional activation	1.38401e-11		Reactome	Regulation of signaling by CBL	5.67034e-09		Reactome	CD209 (DC-SIGN) signaling	1		PID	Nongenotropic Androgen signaling	2.7197e-08
Reactome	Interleukin-3, 5 and GM-CSF signaling	1		Wikipathways	Interleukin-11 Signaling Pathway	5.3762e-13		KEGG	Leukocyte transendothelial migration	1.53817e-11		Reactome	Tie2 Signaling	5.67034e-09		Reactome	CD28 co-stimulation	1		NetPath	Oncostatin_M	3.73603e-08
Reactome	Interleukin receptor SHC signaling	1		INOH	CD4 T cell receptor signaling	5.85928e-13		Spike	Nucleotide excision repair	1.60417e-11		PID	Caspase Cascade in Apoptosis	5.80895e-09		Reactome	Cell Cycle Checkpoints	1		RB	CycB1_CDC2_module	4.32664e-08
Reactome	Intrinsic Pathway for Apoptosis	1		BioCarta	bcr signaling pathway	6.66077e-13		Wikipathways	Integrated Breast Cancer Pathway	1.60417e-11		PID	p53 pathway	5.80895e-09		Reactome	Cell surface interactions at the vascular wall	1		Reactome	Constitutive Signaling by EGFRvIII	4.82247e-08
Reactome	IRS-mediated signalling	1		BioCarta	tpo signaling pathway	6.76857e-13		BioCarta	links between pyk2 and map kinases	1.70671e-11		Signalink	EGF-Ncore	5.80895e-09		Reactome	Cellular responses to stress	1		Reactome	Signaling by EGFRvIII in Cancer	4.82247e-08
Reactome	IRS-related events triggered by IGF1R	1		PID	Class I PI3K signaling events mediated by Akt	7.30999e-13		INOH	PDGF	1.83243e-11		BioCarta	bcr signaling pathway	7.26513e-09		Reactome	Cellular Senescence	1		OntoCanro	Replicative Senescence	5.09988e-08
Reactome	M Phase	1		KEGG	Signaling pathways regulating pluripotency of stem cells	7.80239e-13		STKE	Mitochondrial Pathway of Apoptosis: Multidomain Bcl-2 Family	2.11033e-11		KEGG	NOD-like receptor signaling pathway	7.71269e-09		Reactome	Class I MHC mediated antigen processing & presentation	1		PID	Signaling events mediated by HDAC Class I	5.09988e-08
Reactome	MAP2K and MAPK activation	1		Wikipathways	Estrogen signaling pathway	7.86284e-13		Reactome	MyD88 dependent cascade initiated on endosome	2.12806e-11		NetPath	IL5	8.98763e-09		Reactome	Constitutive Signaling by Aberrant PI3K in Cancer	1		Wikipathways	Apoptosis Modulation by HSP70	5.28999e-08
Reactome	MAPK family signaling cascades	1		Reactome	G2/M Checkpoints	8.91256e-13		Reactome	Toll Like Receptor 7/8 (TLR7/8) Cascade	2.12806e-11		PID	Netrin-mediated signaling events	1.13771e-08		Reactome	Constitutive Signaling by EGFRvIII	1		PID	EPHB forward signaling	5.45987e-08
Reactome	MAPK1/MAPK3 signaling	1		PID	p75(NTR)-mediated signaling	9.86271e-13		PID	LPA receptor mediated events	2.63684e-11		Wikipathways	IL-7 Signaling Pathway	1.13911e-08		Reactome	Constitutive Signaling by Ligand-Responsive EGFR Cancer Variants	1		BioCarta	cell cycle: g1/s check point	5.90933e-08
Reactome	MAPK6/MAPK4 signaling	1		KEGG	Leishmaniasis	9.86271e-13		Reactome	PI-3K cascade:FGFR1	2.86188e-11		PID	Direct p53 effectors	1.16034e-08		Reactome	Costimulation by the CD28 family	1		PID	Ceramide signaling pathway	6.92191e-08
Reactome	Mitotic G1-G1/S phases	1		Wikipathways	IL-6 signaling pathway	1.01514e-12		Reactome	PI-3K cascade:FGFR2	2.86188e-11		PID	AP-1 transcription factor network	1.17417e-08		Reactome	Cytokine Signaling in Immune system	1		PID	IFN-gamma pathway	7.88798e-08
Reactome	Mitotic G2-G2/M phases	1		Wikipathways	Structural Pathway of Interleukin 1 (IL-1)	1.01514e-12		Reactome	PI-3K cascade:FGFR3	2.86188e-11		BioCarta	insulin signaling pathway	1.30272e-08		Reactome	Cytosolic sensors of pathogen-associated DNA	1		PID	Regulation of Telomerase	9.09137e-08
Reactome	MyD88-independent TLR3/TLR4 cascade	1		PID	Regulation of nuclear beta catenin signaling and target gene transcription	1.17445e-12		Reactome	PI-3K cascade:FGFR4	2.86188e-11		KEGG	mTOR signaling pathway	1.33547e-08		Reactome	DAP12 interactions	1		STKE	Fas Signaling Pathway	9.09137e-08
Reactome	NCAM signaling for neurite out-growth	1		Reactome	Membrane Trafficking	1.19033e-12		Reactome	PI3K events in ERBB2 signaling	2.86188e-11		PID	Plasma membrane estrogen receptor signaling	1.67174e-08		Reactome	DAP12 signaling	1		STKE	Epidermal Growth Factor Receptor Pathway	9.44723e-08
Reactome	Negative regulation of MAPK pathway	1		BioCarta	role of erbb2 in signal transduction and oncology	1.22415e-12		Reactome	PI3K events in ERBB4 signaling	2.86188e-11		PID	C-MYB transcription factor network	1.70551e-08		Reactome	Degradation of beta-catenin by the destruction complex	1		BioCarta	links between pyk2 and map kinases	9.98388e-08
Reactome	NGF signalling via TRKA from the plasma membrane	1		KEGG	Estrogen signaling pathway	1.2623e-12		Reactome	PIP3 activates AKT signaling	2.86188e-11		Wikipathways	miR-targeted genes in muscle cell - TarBase	1.76875e-08		Reactome	Degradation of GLI2 by the proteasome	1		BioCarta	pdgf signaling pathway	9.98388e-08
Reactome	NOTCH1 Intracellular Domain Regulates Transcription	1		PID	FoxO family signaling	1.26482e-12		STKE	Epidermal Growth Factor Receptor Pathway	3.14354e-11		Wikipathways	T-Cell Receptor and Co-stimulatory Signaling	1.93042e-08		Reactome	Developmental Biology	1		PID	Signaling events mediated by HDAC Class III	9.98388e-08
Reactome	Nucleotide-binding domain, leucine rich repeat containing receptor (NLR) signaling pathways	1		PID	TGF-beta receptor signaling	1.26482e-12		PID	a6b1 and a6b4 Integrin signaling	3.47412e-11		Reactome	EGFR downregulation	1.93042e-08		Reactome	Disease	1		BioCarta	ras signaling pathway	1.0302e-07
Reactome	Oxidative Stress Induced Senescence	1		PID	IFN-gamma pathway	1.32816e-12		SMPDB	Fc Epsilon Receptor I Signaling in Mast Cells	3.50026e-11		INOH	FGF	2.26107e-08		Reactome	Diseases of signal transduction	1		BioCarta	bioactive peptide induced signaling pathway	1.03256e-07
Reactome	p53-Dependent G1 DNA Damage Response	1		NetPath	Notch	1.36591e-12		STKE	B Cell Antigen Receptor	3.50026e-11		Wikipathways	Integrated Breast Cancer Pathway	2.26107e-08		Reactome	Downstream signal transduction	1		BioCarta	role of egf receptor transactivation by gpcrs in cardiac hypertrophy	1.03256e-07
Reactome	p53-Dependent G1/S DNA damage checkpoint	1		Wikipathways	TSH signaling pathway	1.86066e-12		Reactome	Antigen processing: Ubiquitination & Proteasome degradation	3.6666e-11		Reactome	TRAF6 Mediated Induction of proinflammatory cytokines	2.26107e-08		Reactome	Downstream signaling events of B Cell Receptor (BCR)	1		PID	p75(NTR)-mediated signaling	1.15237e-07
Reactome	p75 NTR receptor-mediated signalling	1		PID	Class I PI3K signaling events	1.87468e-12		Spike	Autophagy	4.27588e-11		BioCarta	igf-1 signaling pathway	2.28485e-08		Reactome	Downstream signaling of activated FGFR1	1		PID	IL12-mediated signaling events	1.15824e-07
Reactome	PI-3K cascade:FGFR1	1		Wikipathways	SIDS Susceptibility Pathways	2.25973e-12		KEGG	RNA transport	5.04607e-11		KEGG	Adherens junction	2.36522e-08		Reactome	Downstream signaling of activated FGFR2	1		KEGG	Non-alcoholic fatty liver disease (NAFLD)	1.37989e-07
Reactome	PI-3K cascade:FGFR2	1		STKE	B Cell Antigen Receptor	2.57372e-12		Reactome	TAK1 activates NFkB by phosphorylation and activation of IKKs complex	5.49289e-11		STKE	Adrenergic Pathway	2.64063e-08		Reactome	Downstream signaling of activated FGFR3	1		KEGG	GnRH signaling pathway	1.52322e-07
Reactome	PI-3K cascade:FGFR3	1		Reactome	Anchoring of the basal body to the plasma membrane	2.67723e-12		Wikipathways	miR-targeted genes in lymphocytes - TarBase	5.5928e-11		Wikipathways	Amyotrophic lateral sclerosis (ALS)	2.64063e-08		Reactome	Downstream signaling of activated FGFR4	1		NetPath	IL-7	1.64065e-07
Reactome	PI-3K cascade:FGFR4	1		NetPath	Wnt	2.90128e-12		Wikipathways	TSLP Signaling Pathway	6.44779e-11		PID	Integrins in angiogenesis	2.91599e-08		Reactome	Downstream TCR signaling	1		PID	VEGFR1 specific signals	1.64065e-07
Reactome	PI3K Cascade	1		BioCarta	fc epsilon receptor i signaling in mast cells	3.04655e-12		STKE	Mitochondrial Pathway of Apoptosis: BH3-only Bcl-2 Family	6.86626e-11		PID	Posttranslational regulation of adherens junction stability and dissassembly	3.01749e-08		Reactome	EPH-Ephrin signaling	1		Reactome	The role of Nef in HIV-1 replication and disease pathogenesis	1.64065e-07
Reactome	PI3K events in ERBB2 signaling	1		BioCarta	vegf hypoxia and angiogenesis	3.04655e-12		PID	p75(NTR)-mediated signaling	7.42537e-11		NetPath	IL-7	3.18269e-08		Reactome	Fc epsilon receptor (FCERI) signaling	1		KEGG	Oocyte meiosis	1.67726e-07
Reactome	PI3K events in ERBB4 signaling	1		Reactome	PI3K Cascade	3.49388e-12		BioCarta	bcr signaling pathway	8.44362e-11		KEGG	Wnt signaling pathway	3.44502e-08		Reactome	FCERI mediated MAPK activation	1		INOH	B cell receptor signaling	1.69601e-07
Reactome	PI3K/AKT activation	1		KEGG	Pertussis	3.49388e-12		KEGG	RIG-I-like receptor signaling pathway	9.63725e-11		NetPath	Ghrelin	3.93019e-08		Reactome	Fcgamma receptor (FCGR) dependent phagocytosis	1		RB	APC_module	1.91462e-07
Reactome	PI3K/AKT Signaling in Cancer	1		Reactome	RIG-I/MDA5 mediated induction of IFN-alpha/beta pathways	3.80751e-12		Wikipathways	Wnt Signaling Pathway Netpath	9.83614e-11		SIGNOR	Myogenesis	3.93019e-08		Reactome	FRS-mediated FGFR1 signaling	1		PID	IL4-mediated signaling events	1.94559e-07
Reactome	PIP3 activates AKT signaling	1		Reactome	Costimulation by the CD28 family	4.47937e-12		Reactome	Host Interactions of HIV factors	9.87325e-11		Wikipathways	Estrogen signaling pathway	4.26324e-08		Reactome	FRS-mediated FGFR2 signaling	1		KEGG	Transcriptional misregulation in cancer	2.0362e-07
Reactome	Platelet activation, signaling and aggregation	1		Reactome	Senescence-Associated Secretory Phenotype (SASP)	5.2408e-12		Wikipathways	TSH signaling pathway	1.0901e-10		KEGG	Chagas disease (American trypanosomiasis)	4.95393e-08		Reactome	FRS-mediated FGFR3 signaling	1		PID	Class I PI3K signaling events mediated by Akt	2.30548e-07
Reactome	Platelet Aggregation (Plug Formation)	1		BioCarta	links between pyk2 and map kinases	5.43888e-12		PID	IL2 signaling events mediated by PI3K	1.14806e-10		SIGNOR	WNT_Myogenesis	5.12757e-08		Reactome	FRS-mediated FGFR4 signaling	1		PID	FAS (CD95) signaling pathway	2.30548e-07
Reactome	Programmed Cell Death	1		NetPath	TWEAK	5.43888e-12		PID	LKB1 signaling events	1.29635e-10		KEGG	Alcoholism	5.39931e-08		Reactome	Frs2-mediated activation	1		KEGG	Leukocyte transendothelial migration	2.36093e-07
Reactome	Prolonged ERK activation events	1		PID	Integrins in angiogenesis	5.43956e-12		PID	Presenilin action in Notch and Wnt signaling	1.29635e-10		Reactome	TCF dependent signaling in response to WNT	5.62481e-08		Reactome	G1/S DNA Damage Checkpoints	1		KEGG	AMPK signaling pathway	2.4445e-07
Reactome	RAF/MAP kinase cascade	1		Reactome	p75 NTR receptor-mediated signalling	5.6248e-12		Reactome	Mitotic Prometaphase	1.33684e-10		BioCarta	human cytomegalovirus and map kinase pathways	6.68612e-08		Reactome	G1/S Transition	1		PID	Integrins in angiogenesis	2.50071e-07
Reactome	Regulation of actin dynamics for phagocytic cup formation	1		SIGNOR	TOLLR	9.1134e-12		UniProt	Protein modification	1.4608e-10		Reactome	Regulation of KIT signaling	6.68612e-08		Reactome	G2/M Transition	1		Reactome	G1/S DNA Damage Checkpoints	2.60584e-07
Reactome	Regulation of APC/C activators between G1/S and early anaphase	1		BioCarta	igf-1 signaling pathway	1.05265e-11		Reactome	TRAF6 Mediated Induction of proinflammatory cytokines	1.55795e-10		BioCarta	inactivation of gsk3 by akt causes accumulation of b-catenin in alveolar macrophages	8.35223e-08		Reactome	GAB1 signalosome	1		BioCarta	keratinocyte differentiation	3.03152e-07
Reactome	Regulation of mitotic cell cycle	1		BioCarta	sprouty regulation of tyrosine kinase signals	1.05265e-11		PharmGKB	update your name in edit mode	1.59114e-10		SMPDB	Intracellular Signalling Through Adenosine Receptor A2a and Adenosine	8.35223e-08		Reactome	Gastrin-CREB signalling pathway via PKC and MAPK	1		PID	RAC1 signaling pathway	3.03152e-07
Reactome	Regulation of PLK1 Activity at G2/M Transition	1		PID	Ceramide signaling pathway	1.05265e-11		PharmGKB	Vemurafenib Pathway, Pharmacodynamics	1.59114e-10		SMPDB	Intracellular Signalling Through Adenosine Receptor A2b and Adenosine	8.35223e-08		Reactome	Gene Expression	1		Wikipathways	Apoptosis-related network due to altered Notch3 in ovarian cancer	3.03152e-07
Reactome	RIG-I/MDA5 mediated induction of IFN-alpha/beta pathways	1		Reactome	MAP kinase activation in TLR cascade	1.05265e-11		KEGG	GnRH signaling pathway	1.59566e-10		NetPath	BDNF	8.64214e-08		Reactome	GLI3 is processed to GLI3R by the proteasome	1		INOH	IGF signaling	3.368e-07
Reactome	Role of LAT2/NTAL/LAB on calcium mobilization	1		PID	FAS (CD95) signaling pathway	1.5239e-11		BioCarta	mechanism of gene regulation by peroxisome proliferators via ppara	1.69342e-10		OntoCanro	Replicative Senescence	9.07265e-08		Reactome	GPVI-mediated activation cascade	1		SIGNOR	MTOR	3.41629e-07
Reactome	S Phase	1		PID	HIV-1 Nef: Negative effector of Fas and TNF-alpha	1.5239e-11		Wikipathways	Wnt Signaling Pathway and Pluripotency	1.77126e-10		Reactome	p75 NTR receptor-mediated signalling	1.06443e-07		Reactome	GRB2 events in EGFR signaling	1		KEGG	Pathogenic Escherichia coli infection	3.98881e-07
Reactome	Semaphorin interactions	1		KEGG	mTOR signaling pathway	1.58835e-11		PID	Ceramide signaling pathway	2.08626e-10		PID	IL6-mediated signaling events	1.16917e-07		Reactome	GRB2 events in ERBB2 signaling	1		Wikipathways	Pathogenic Escherichia coli infection	3.98881e-07
Reactome	Senescence-Associated Secretory Phenotype (SASP)	1		INOH	PDGF	1.62304e-11		PID	C-MYB transcription factor network	2.33619e-10		Spike	NFkB Signaling Network	1.19326e-07		Reactome	Hemostasis	1		BioCarta	vegf hypoxia and angiogenesis	4.12753e-07
Reactome	SHC1 events in EGFR signaling	1		Wikipathways	Aryl Hydrocarbon Receptor	1.62304e-11		Wikipathways	Structural Pathway of Interleukin 1 (IL-1)	2.40395e-10		STKE	Fas Signaling Pathway	1.21983e-07		Reactome	Host Interactions of HIV factors	1		IPAVS	EGF_receptor_transactivation_in_Cardiac_Hypertrophy	4.19997e-07
Reactome	SHC1 events in ERBB2 signaling	1		KEGG	Pathogenic Escherichia coli infection	1.77312e-11		KEGG	Estrogen signaling pathway	2.50704e-10		PID	Nongenotropic Androgen signaling	1.24743e-07		Reactome	IGF1R signaling cascade	1		Reactome	Class I MHC mediated antigen processing & presentation	4.21378e-07
Reactome	SHC1 events in ERBB4 signaling	1		Reactome	GPVI-mediated activation cascade	1.77312e-11		PID	IFN-gamma pathway	2.54047e-10		Reactome	Toll Like Receptor 9 (TLR9) Cascade	1.30134e-07		Reactome	Infectious disease	1		Reactome	CD28 dependent Vav1 pathway	4.60339e-07
Reactome	Signal Transduction	1		Wikipathways	Pathogenic Escherichia coli infection	1.77312e-11		PID	Syndecan-2-mediated signaling events	2.54047e-10		Reactome	CD28 dependent Vav1 pathway	1.36406e-07		Reactome	Inflammasomes	1		INOH	CD4 T cell receptor signaling-ERK cascade	4.85574e-07
Reactome	Signaling by EGFR	1		Reactome	Chromatin modifying enzymes	2.11995e-11		IPAVS	Wnt_signaling_in_cardiomyocyte_hypertrophy	2.55183e-10		SMPDB	Insulin Signalling	1.38754e-07		Reactome	Insulin receptor signalling cascade	1		Reactome	Intrinsic Pathway for Apoptosis	4.85574e-07
Reactome	Signaling by EGFR in Cancer	1		Reactome	Chromatin organization	2.11995e-11		Reactome	Mitotic Anaphase	2.55183e-10		Wikipathways	Copper homeostasis	1.56776e-07		Reactome	Integrin alphaIIb beta3 signaling	1		Reactome	MAP2K and MAPK activation	4.85574e-07
Reactome	Signaling by EGFRvIII in Cancer	1		SIGNOR	IAPO	2.38686e-11		PID	RAC1 signaling pathway	2.87039e-10		Wikipathways	Spinal Cord Injury	1.61006e-07		Reactome	Interleukin-2 signaling	1		Reactome	Platelet Aggregation (Plug Formation)	4.85574e-07
Reactome	Signaling by ERBB2	1		Wikipathways	MicroRNAs in cardiomyocyte hypertrophy	2.41813e-11		PID	ErbB4 signaling events	3.00738e-10		PID	Aurora A signaling	1.89128e-07		Reactome	Interleukin-3, 5 and GM-CSF signaling	1		Reactome	Regulation of actin dynamics for phagocytic cup formation	5.15639e-07
Reactome	Signaling by ERBB4	1		Reactome	L1CAM interactions	2.41813e-11		Wikipathways	Extracellular vesicle-mediated signaling in recipient cells	3.00738e-10		PID	FoxO family signaling	2.08838e-07		Reactome	Interleukin receptor SHC signaling	1		KEGG	Wnt signaling pathway	5.22241e-07
Reactome	Signaling by FGFR	1		PID	ATF-2 transcription factor network	2.49839e-11		Reactome	Mitotic Metaphase and Anaphase	3.35701e-10		KEGG	TNF signaling pathway	2.21716e-07		Reactome	Intrinsic Pathway for Apoptosis	1		PharmGKB	Bisphosphonate Pathway, Pharmacodynamics	5.38402e-07
Reactome	Signaling by FGFR in disease	1		Reactome	G1/S Transition	2.49839e-11		INOH	Integrin	3.45661e-10		PID	Validated nuclear estrogen receptor alpha network	2.48532e-07		Reactome	IRS-mediated signalling	1		Wikipathways	Regulation of Microtubule Cytoskeleton	5.69984e-07
Reactome	Signaling by FGFR1	1		PID	a6b1 and a6b4 Integrin signaling	2.87195e-11		Reactome	RHO GTPases activate PKNs	3.51275e-10		Wikipathways	TP53 Network	2.71459e-07		Reactome	IRS-related events triggered by IGF1R	1		Reactome	Cargo trafficking to the periciliary membrane	5.69984e-07
Reactome	Signaling by FGFR1 in disease	1		PID	Insulin Pathway	2.87195e-11		PID	Regulation of Androgen receptor activity	3.64349e-10		KEGG	Amyotrophic lateral sclerosis (ALS)	2.7613e-07		Reactome	M Phase	1		BioCarta	cyclins and cell cycle regulation	5.8784e-07
Reactome	Signaling by FGFR1 mutants	1		Wikipathways	IL-1 signaling pathway	2.87566e-11		IPAVS	acute_Myeloid_leukemia_Signaling	3.76315e-10		Reactome	Signaling by FGFR1 in disease	2.819e-07		Reactome	MAP2K and MAPK activation	1		KEGG	Chagas disease (American trypanosomiasis)	5.96335e-07
Reactome	Signaling by FGFR2	1		INOH	IGF signaling	3.0417e-11		STKE	Toll-Like Receptor Pathway	3.9269e-10		Reactome	Signaling by FGFR1 mutants	2.819e-07		Reactome	MAPK family signaling cascades	1		Reactome	Cyclin D associated events in G1	6.90842e-07
Reactome	Signaling by FGFR2 in disease	1		BioCarta	wnt signaling pathway	3.32864e-11		KEGG	Chagas disease (American trypanosomiasis)	3.99285e-10		Spike	The GJB2 Interactions in the Ear	2.819e-07		Reactome	MAPK1/MAPK3 signaling	1		Reactome	G1 Phase	6.90842e-07
Reactome	Signaling by FGFR2 mutants	1		KEGG	Protein processing in endoplasmic reticulum	3.43935e-11		Reactome	Resolution of Sister Chromatid Cohesion	3.99285e-10		Reactome	Cell surface interactions at the vascular wall	2.86786e-07		Reactome	MAPK6/MAPK4 signaling	1		PID	CXCR3-mediated signaling events	6.90842e-07
Reactome	Signaling by FGFR3	1		INOH	NGF	3.4702e-11		Wikipathways	G1 to S cell cycle control	4.08518e-10		Reactome	MyD88 cascade initiated on plasma membrane	2.90974e-07		Reactome	Mitotic G2-G2/M phases	1		KEGG	Phagosome	7.16162e-07
Reactome	Signaling by FGFR4	1		STKE	Natural Killer Cell Receptor Signaling Pathway	3.4702e-11		BioCarta	role of egf receptor transactivation by gpcrs in cardiac hypertrophy	4.20285e-10		Reactome	Toll Like Receptor 10 (TLR10) Cascade	2.90974e-07		Reactome	MyD88-independent TLR3/TLR4 cascade	1		STKE	Insulin Signaling Pathway	8.74384e-07
Reactome	Signaling by FGFR4 mutants	1		PID	Osteopontin-mediated events	3.48963e-11		SIGNOR	INSR	4.25079e-10		Reactome	Toll Like Receptor 5 (TLR5) Cascade	2.90974e-07		Reactome	NCAM signaling for neurite out-growth	1		BioCarta	tpo signaling pathway	9.82165e-07
Reactome	Signaling by GPCR	1		Reactome	Vesicle-mediated transport	3.68167e-11		IPAVS	EGF_receptor_transactivation_in_Cardiac_Hypertrophy	4.35271e-10		PID	IL4-mediated signaling events	3.15142e-07		Reactome	Negative regulation of MAPK pathway	1		INOH	Fas	9.82165e-07
Reactome	Signaling by Hedgehog	1		Wikipathways	TP53 Network	3.85729e-11		PID	Class I PI3K signaling events	4.35271e-10		BioCarta	multiple antiapoptotic pathways from igf-1r signaling lead to bad phosphorylation	3.46093e-07		Reactome	NGF signalling via TRKA from the plasma membrane	1		Wikipathways	Copper homeostasis	1.02642e-06
Reactome	Signaling by Insulin receptor	1		BioCarta	mapkinase signaling pathway	4.60793e-11		PID	Fanconi anemia pathway	4.35271e-10		BioCarta	regulation of p27 phosphorylation during cell cycle progression	3.46093e-07		Reactome	NOTCH1 Intracellular Domain Regulates Transcription	1		Wikipathways	Nanomaterial induced apoptosis	1.0482e-06
Reactome	Signaling by Interleukins	1		PID	Caspase Cascade in Apoptosis	4.60793e-11		Wikipathways	Cardiac Hypertrophic Response	4.78402e-10		BioCarta	skeletal muscle hypertrophy is regulated via akt-mtor pathway	3.60671e-07		Reactome	Nucleotide-binding domain, leucine rich repeat containing receptor (NLR) signaling pathways	1		Wikipathways	TP53 Network	1.0482e-06
Reactome	Signaling by Leptin	1		Wikipathways	Adipogenesis	6.0492e-11		IPAVS	RANK_Singnaling_Pathway_in_Osteoclast_resorption	4.82063e-10		Reactome	RIG-I/MDA5 mediated induction of IFN-alpha/beta pathways	3.61921e-07		Reactome	Oxidative Stress Induced Senescence	1		BioCarta	p53 signaling pathway	1.1629e-06
Reactome	Signaling by Ligand-Responsive EGFR Variants in Cancer	1		BioCarta	cell cycle: g1/s check point	6.25009e-11		BioCarta	sprouty regulation of tyrosine kinase signals	5.17035e-10		Reactome	Semaphorin interactions	3.98163e-07		Reactome	p53-Dependent G1 DNA Damage Response	1		Reactome	p53-Dependent G1 DNA Damage Response	1.1629e-06
Reactome	Signaling by NOTCH	1		PharmGKB	update your name in edit mode	6.25009e-11		PID	Canonical NF-kappaB pathway	5.22017e-10		Reactome	EPH-Ephrin signaling	4.39536e-07		Reactome	p53-Dependent G1/S DNA damage checkpoint	1		Reactome	p53-Dependent G1/S DNA damage checkpoint	1.1629e-06
Reactome	Signaling by NOTCH1	1		PharmGKB	Vemurafenib Pathway, Pharmacodynamics	6.25009e-11		PharmGKB	VEGF Signaling Pathway	5.64507e-10		Reactome	TRAF6 mediated induction of NFkB and MAP kinases upon TLR7/8 or 9 activation	4.39536e-07		Reactome	p75 NTR receptor-mediated signalling	1		Wikipathways	Osteopontin Signaling	1.1629e-06
Reactome	Signaling by PDGF	1		PID	VEGFR3 signaling in lymphatic endothelium	6.25009e-11		Reactome	TCR signaling	5.64507e-10		STKE	Granule Cell Survival Pathway	4.45593e-07		Reactome	PI-3K cascade:FGFR1	1		Reactome	Regulation of PLK1 Activity at G2/M Transition	1.22286e-06
Reactome	Signaling by Rho GTPases	1		STKE	Insulin Signaling Pathway	7.29797e-11		KEGG	Epithelial cell signaling in Helicobacter pylori infection	6.12587e-10		Wikipathways	TWEAK Signaling Pathway	4.45593e-07		Reactome	PI-3K cascade:FGFR2	1		Reactome	Signaling by NOTCH	1.25882e-06
Reactome	Signaling by SCF-KIT	1		PID	BARD1 signaling events	7.58916e-11		PID	IGF1 pathway	6.95648e-10		IPAVS	GAP_JUNCTION_REGULATION	4.71935e-07		Reactome	PI-3K cascade:FGFR3	1		PID	AP-1 transcription factor network	1.27073e-06
Reactome	Signaling by TGF-beta Receptor Complex	1		Reactome	Interleukin-1 signaling	7.73365e-11		PID	Retinoic acid receptors-mediated signaling	6.95648e-10		PID	Role of Calcineurin-dependent NFAT signaling in lymphocytes	4.71935e-07		Reactome	PI-3K cascade:FGFR4	1		Spike	MYO3A Interacting Proteins in the Auditory System	1.27073e-06
Reactome	Signaling by the B Cell Receptor (BCR)	1		BioCarta	mechanism of gene regulation by peroxisome proliferators via ppara	8.26151e-11		Reactome	Homologous Recombination Repair	7.9471e-10		Wikipathways	Cell Cycle	4.72044e-07		Reactome	PI3K Cascade	1		STKE	Mitochondrial Pathway of Apoptosis: Caspases	1.27073e-06
Reactome	Signaling by Type 1 Insulin-like Growth Factor 1 Receptor (IGF1R)	1		STKE	Toll-Like Receptor Pathway	9.14519e-11		Reactome	Homologous recombination repair of replication-independent double-strand breaks	7.9471e-10		Reactome	Signaling by FGFR3 in disease	5.02739e-07		Reactome	PI3K events in ERBB2 signaling	1		KEGG	Leishmaniasis	1.27073e-06
Reactome	Signaling by VEGF	1		BioCarta	inhibition of cellular proliferation by gleevec	1.02876e-10		Wikipathways	FAS pathway and Stress induction of HSP regulation	8.93945e-10		Reactome	Signaling by FGFR3 mutants	5.02739e-07		Reactome	PI3K events in ERBB4 signaling	1		PID	FOXM1 transcription factor network	1.35148e-06
Reactome	Signaling by Wnt	1		Reactome	Double-Strand Break Repair	1.02876e-10		PharmGKB	Sorafenib Pharmacodynamics	1.06387e-09		Wikipathways	EPO Receptor Signaling	5.72542e-07		Reactome	PI3K/AKT activation	1		PID	Trk receptor signaling mediated by the MAPK pathway	1.41941e-06
Reactome	Signalling by NGF	1		Reactome	RHO GTPases Activate Formins	1.03772e-10		Reactome	NCAM signaling for neurite out-growth	1.28815e-09		Reactome	VEGFR2 mediated vascular permeability	5.72542e-07		Reactome	PI3K/AKT Signaling in Cancer	1		PharmGKB	VEGF Signaling Pathway	1.43282e-06
Reactome	Signalling to ERKs	1		PID	SHP2 signaling	1.14225e-10		KEGG	Sphingolipid signaling pathway	1.44801e-09		Wikipathways	p38 MAPK Signaling Pathway	5.96373e-07		Reactome	PIP3 activates AKT signaling	1		Reactome	TCR signaling	1.43282e-06
Reactome	Signalling to p38 via RIT and RIN	1		KEGG	Choline metabolism in cancer	1.30503e-10		BioCarta	atm signaling pathway	1.48107e-09		BioCarta	nfat and hypertrophy of the heart	6.03944e-07		Reactome	Platelet activation, signaling and aggregation	1		STKE	Fibroblast Growth Factor Receptor Pathway	1.43282e-06
Reactome	Signalling to RAS	1		Wikipathways	Apoptosis-related network due to altered Notch3 in ovarian cancer	1.33445e-10		PharmGKB	Pathway_PA165959425	1.48107e-09		KEGG	Legionellosis	6.11108e-07		Reactome	Platelet Aggregation (Plug Formation)	1		PID	Coregulation of Androgen receptor activity	1.43282e-06
Reactome	SOS-mediated signalling	1		PID	Validated targets of C-MYC transcriptional repression	1.38226e-10		SIGNOR	MCAPO	1.48107e-09		Reactome	MyD88 dependent cascade initiated on endosome	6.54242e-07		Reactome	Programmed Cell Death	1		PharmGKB	update your name in edit mode	1.59013e-06
Reactome	TCF dependent signaling in response to WNT	1		Reactome	Degradation of beta-catenin by the destruction complex	1.45444e-10		Reactome	Activation of NF-kappaB in B cells	1.48107e-09		Reactome	Toll Like Receptor 7/8 (TLR7/8) Cascade	6.54242e-07		Reactome	Prolonged ERK activation events	1		PharmGKB	Vemurafenib Pathway, Pharmacodynamics	1.59013e-06
Reactome	TCR signaling	1		Wikipathways	Primary Focal Segmental Glomerulosclerosis FSGS	1.51126e-10		Wikipathways	Estrogen signaling pathway	1.67773e-09		Wikipathways	miR-targeted genes in lymphocytes - TarBase	7.14099e-07		Reactome	RAF/MAP kinase cascade	1		RB	CycH_CDK7_module	1.59013e-06
Reactome	Toll-Like Receptors Cascades	1		BioCarta	pdgf signaling pathway	1.53221e-10		PID	FAS (CD95) signaling pathway	1.79238e-09		Reactome	Regulation of actin dynamics for phagocytic cup formation	7.8102e-07		Reactome	Regulation of actin dynamics for phagocytic cup formation	1		Reactome	Constitutive Signaling by Aberrant PI3K in Cancer	1.78862e-06
Reactome	Toll Like Receptor 3 (TLR3) Cascade	1		SIGNOR	INSR	1.53221e-10		Reactome	PKMTs methylate histone lysines	1.79836e-09		BioCarta	apoptotic signaling in response to dna damage	7.87108e-07		Reactome	Regulation of APC/C activators between G1/S and early anaphase	1		PID	Endothelins	1.82023e-06
Reactome	Toll Like Receptor 4 (TLR4) Cascade	1		Reactome	EGFR downregulation	1.53221e-10		KEGG	Choline metabolism in cancer	1.99331e-09		PID	Downstream signaling in na&	7.87149e-07		Reactome	Regulation of mitotic cell cycle	1		PID	Plasma membrane estrogen receptor signaling	1.85996e-06
Reactome	TRIF-mediated TLR3/TLR4 signaling	1		BioCarta	mcalpain and friends in cell motility	1.65187e-10		Wikipathways	miR-targeted genes in muscle cell - TarBase	1.997e-09		Wikipathways	Aryl Hydrocarbon Receptor	8.11813e-07		Reactome	Regulation of PLK1 Activity at G2/M Transition	1		STKE	B Cell Antigen Receptor	1.85996e-06
Reactome	VEGFA-VEGFR2 Pathway	1		PID	Nongenotropic Androgen signaling	1.65187e-10		PID	Integrins in angiogenesis	2.19687e-09		PID	Class I PI3K signaling events mediated by Akt	8.49901e-07		Reactome	RHO GTPase Effectors	1		BioCarta	role of mal in rho-mediated activation of srf	1.93315e-06
Reactome	VEGFR2 mediated cell proliferation	1		KEGG	Tight junction	1.71125e-10		Reactome	L1CAM interactions	2.37576e-09		PID	FAS (CD95) signaling pathway	8.49901e-07		Reactome	RIG-I/MDA5 mediated induction of IFN-alpha/beta pathways	1		Reactome	CD209 (DC-SIGN) signaling	1.93315e-06
Reactome	ZBP1(DAI) mediated induction of type I IFNs	1		Wikipathways	Cardiac Hypertrophic Response	2.126e-10		IPAVS	TWEAK_signaling_pathway	2.5114e-09		PID	HIV-1 Nef: Negative effector of Fas and TNF-alpha	8.49901e-07		Reactome	Role of LAT2/NTAL/LAB on calcium mobilization	1		BioCarta	ceramide signaling pathway	2.07133e-06
Signalink	EGF-Core	1		Wikipathways	Wnt Signaling Pathway	2.70997e-10		Wikipathways	IL-6 signaling pathway	2.87969e-09		BioCarta	fas signaling pathway (cd95)	8.92015e-07		Reactome	S Phase	1		PID	N-cadherin signaling events	2.07133e-06
Signalink	EGF-Ncore	1		PID	Canonical NF-kappaB pathway	2.78987e-10		PID	PLK1 signaling events	2.87969e-09		BioCarta	sprouty regulation of tyrosine kinase signals	8.92015e-07		Reactome	Semaphorin interactions	1		STKE	Mitochondrial Pathway of Apoptosis: Antiapoptotic Bcl-2 Family	2.07133e-06
SIGNOR	DR	1		Reactome	Antigen processing: Ubiquitination & Proteasome degradation	2.82294e-10		Wikipathways	Apoptosis-related network due to altered Notch3 in ovarian cancer	2.8817e-09		NetPath	Wnt	9.68707e-07		Reactome	SHC1 events in EGFR signaling	1		INOH	FGF	2.3009e-06
SIGNOR	EGF	1		KEGG	Platelet activation	2.99093e-10		Spike	The GJB2 Interactions in the Ear	3.26378e-09		KEGG	AMPK signaling pathway	1.1338e-06		Reactome	SHC1 events in ERBB2 signaling	1		Wikipathways	EPO Receptor Signaling	2.51481e-06
SIGNOR	IAPO	1		PharmGKB	Sorafenib Pharmacodynamics	3.55199e-10		Reactome	Transcriptional activity of SMAD2/SMAD3:SMAD4 heterotrimer	3.52142e-09		KEGG	Antigen processing and presentation	1.19869e-06		Reactome	SHC1 events in ERBB4 signaling	1		Wikipathways	T-Cell Receptor and Co-stimulatory Signaling	2.51481e-06
SIGNOR	INSR	1		PID	Aurora B signaling	3.69276e-10		PID	TGF-beta receptor signaling	3.89582e-09		Reactome	M Phase	1.26149e-06		Reactome	Signal Transduction	1		Reactome	Orc1 removal from chromatin	2.51481e-06
SIGNOR	MCAPO	1		KEGG	Progesterone-mediated oocyte maturation	3.91157e-10		Reactome	PI3K/AKT Signaling in Cancer	4.50305e-09		PID	Glucocorticoid receptor regulatory network	1.40008e-06		Reactome	Signaling by EGFR	1		Reactome	Switching of origins to a post-replicative state	2.51481e-06
SIGNOR	MTOR	1		Signalink	TGF-Ncore	4.02076e-10		KEGG	Axon guidance	4.53308e-09		Reactome	Regulation of PLK1 Activity at G2/M Transition	1.40008e-06		Reactome	Signaling by EGFR in Cancer	1		BioCarta	phosphorylation of mek1 by cdk5/p35 down regulates the map kinase pathway	2.62943e-06
SIGNOR	Myogenesis	1		Wikipathways	Integrated Breast Cancer Pathway	4.10875e-10		Reactome	GPVI-mediated activation cascade	4.66054e-09		RB	rb_map	1.40941e-06		Reactome	Signaling by EGFRvIII in Cancer	1		BioCarta	il 2 signaling pathway	2.62943e-06
SMPDB	Fc Epsilon Receptor I Signaling in Mast Cells	1		BioCarta	nerve growth factor pathway (ngf)	5.25814e-10		BioCarta	role of brca1 brca2 and atr in cancer susceptibility	4.88858e-09		Reactome	EGFR Transactivation by Gastrin	1.47832e-06		Reactome	Signaling by ERBB2	1		KEGG	Shigellosis	2.89527e-06
SMPDB	Insulin Signalling	1		Reactome	RHO GTPases Activate WASPs and WAVEs	5.34309e-10		PID	Insulin Pathway	5.00929e-09		Reactome	Signaling by FGFR2 in disease	1.52589e-06		Reactome	Signaling by ERBB4	1		Reactome	Signaling by Hedgehog	2.93398e-06
SMPDB	Intracellular Signalling Through Adenosine Receptor A2a and Adenosine	1		Wikipathways	G1 to S cell cycle control	6.61475e-10		PID	TNF receptor signaling pathway	5.00929e-09		Reactome	Signaling by FGFR2 mutants	1.52589e-06		Reactome	Signaling by FGFR	1		IPAVS	GSK3beta_linked_proapoptotic_signaling_pathways_and_lithium_protection	2.98028e-06
SMPDB	Intracellular Signalling Through Adenosine Receptor A2b and Adenosine	1		NetPath	BDNF	6.72509e-10		STKE	Fibroblast Growth Factor Receptor Pathway	5.07659e-09		KEGG	Oxytocin signaling pathway	1.63259e-06		Reactome	Signaling by FGFR in disease	1		Reactome	MAPK6/MAPK4 signaling	2.98028e-06
Spike	Apoptosis	1		PID	Netrin-mediated signaling events	6.96672e-10		PID	Validated targets of C-MYC transcriptional repression	5.14557e-09		Reactome	Inflammasomes	1.6455e-06		Reactome	Signaling by FGFR1	1		KEGG	Oxytocin signaling pathway	3.16902e-06
Spike	Apoptosis Anti-Apoptosis Network	1		Spike	The GJB2 Interactions in the Ear	6.96672e-10		BioCarta	fmlp induced chemokine gene expression in hmc-1 cells	5.62719e-09		Reactome	MyD88:Mal cascade initiated on plasma membrane	2.01281e-06		Reactome	Signaling by FGFR1 in disease	1		BioCarta	egf signaling pathway	3.41812e-06
Spike	Apoptosis In The Ear	1		IPAVS	TWEAK_signaling_pathway	7.82765e-10		Wikipathways	MAPK Cascade	5.62719e-09		Reactome	Toll Like Receptor 2 (TLR2) Cascade	2.01281e-06		Reactome	Signaling by FGFR1 mutants	1		BioCarta	fas signaling pathway (cd95)	3.41812e-06
Spike	ATM Signaling Network	1		Spike	G2-M Phase of the Cell Cycle	8.02296e-10		RB	E2F1-3_module	6.04258e-09		Reactome	Toll Like Receptor TLR1:TLR2 Cascade	2.01281e-06		Reactome	Signaling by FGFR2	1		BioCarta	ras-independent pathway in nk cell-mediated cytotoxicity	3.41812e-06
Spike	Autophagy	1		KEGG	GnRH signaling pathway	8.47592e-10		BioCarta	ceramide signaling pathway	6.65783e-09		Reactome	Toll Like Receptor TLR6:TLR2 Cascade	2.01281e-06		Reactome	Signaling by FGFR2 in disease	1		BioCarta	sprouty regulation of tyrosine kinase signals	3.41812e-06
Spike	Caspases Cascade	1		Reactome	Cell-Cell communication	8.72877e-10		PID	HIF-1-alpha transcription factor network	7.76389e-09		PID	ErbB4 signaling events	2.0141e-06		Reactome	Signaling by FGFR2 mutants	1		Spike	Autophagy	3.62467e-06
Spike	DAPk family	1		IPAVS	GSK3beta_regulation_by_signaling_pathways	9.18832e-10		NetPath	TWEAK	9.02437e-09		Wikipathways	Extracellular vesicle-mediated signaling in recipient cells	2.0141e-06		Reactome	Signaling by FGFR3	1		PID	IL3-mediated signaling events	3.88441e-06
Spike	DNA damage induced G1-S checkpoint	1		IPAVS	RANK_Singnaling_Pathway_in_Osteoclast_resorption	9.82684e-10		PID	RXR and RAR heterodimerization with other nuclear receptor	9.02437e-09		PID	Nephrin/Neph1 signaling in the kidney podocyte	2.0141e-06		Reactome	Signaling by FGFR4	1		Reactome	Sema4D in semaphorin signaling	3.88441e-06
Spike	DNA damage response and chromatin remodeling	1		Reactome	Antigen activates B Cell Receptor (BCR) leading to generation of second messengers	9.82684e-10		Reactome	Caspase activation via extrinsic apoptotic signalig pathway	9.02437e-09		STKE	Differentiation Pathway in PC12 Cells	2.04943e-06		Reactome	Signaling by FGFR4 mutants	1		Wikipathways	IL17 signaling pathway	3.88441e-06
Spike	G1-S Phase of the Cell Cycle	1		Reactome	MAP2K and MAPK activation	9.82684e-10		Reactome	Separation of Sister Chromatids	1.02605e-08		Reactome	APC/C-mediated degradation of cell cycle proteins	2.29019e-06		Reactome	Signaling by GPCR	1		PID	Reelin signaling pathway	3.88441e-06
Spike	Hearing and Vision Proteins	1		SMPDB	Intracellular Signalling Through Adenosine Receptor A2a and Adenosine	9.82684e-10		Wikipathways	NOD pathway	1.24699e-08		Reactome	Regulation of mitotic cell cycle	2.29019e-06		Reactome	Signaling by Hedgehog	1		Reactome	GP1b-IX-V activation signalling	4.27384e-06
Spike	Hearing related SIX1 Interaction	1		BioCarta	integrin signaling pathway	1.35689e-09		Wikipathways	Amyotrophic lateral sclerosis (ALS)	1.31405e-08		PID	Ceramide signaling pathway	2.45154e-06		Reactome	Signaling by Insulin receptor	1		KEGG	Epithelial cell signaling in Helicobacter pylori infection	4.52088e-06
Spike	MAPK signaling	1		KEGG	Legionellosis	1.53422e-09		KEGG	Platelet activation	1.33839e-08		Reactome	Signaling by FGFR4 mutants	2.52113e-06		Reactome	Signaling by Interleukins	1		STKE	Mitochondrial Pathway of Apoptosis: BH3-only Bcl-2 Family	4.52088e-06
Spike	MYO3A Interacting Proteins in the Auditory System	1		PID	RAC1 signaling pathway	1.53422e-09		Wikipathways	Adipogenesis	1.74074e-08		SIGNOR	MTOR	2.52113e-06		Reactome	Signaling by Leptin	1		KEGG	NF-kappa B signaling pathway	5.33225e-06
Spike	NFkB Signaling Network	1		PID	Nephrin/Neph1 signaling in the kidney podocyte	1.64879e-09		KEGG	VEGF signaling pathway	1.82348e-08		Reactome	G alpha (12/13) signalling events	2.69714e-06		Reactome	Signaling by Ligand-Responsive EGFR Variants in Cancer	1		KEGG	Axon guidance	5.43018e-06
Spike	Nucleotide excision repair	1		BioCarta	nfkb activation by nontypeable hemophilus influenzae	1.64879e-09		Reactome	Senescence-Associated Secretory Phenotype (SASP)	2.23539e-08		BioCarta	mcalpain and friends in cell motility	2.95267e-06		Reactome	Signaling by NOTCH	1		PID	Arf6 downstream pathway	5.47552e-06
Spike	p53 Signaling Network	1		Reactome	Negative regulation of FGFR1 signaling	1.6572e-09		PID	EPHB forward signaling	2.25871e-08		Reactome	Signaling by FGFR in disease	3.11946e-06		Reactome	Signaling by NOTCH1	1		Reactome	Degradation of GLI1 by the proteasome	5.47552e-06
Spike	RAS signaling and tumorigenesis	1		Reactome	Cyclin D associated events in G1	1.76336e-09		PID	Signaling events regulated by Ret tyrosine kinase	2.25871e-08		KEGG	RIG-I-like receptor signaling pathway	3.2118e-06		Reactome	Signaling by PDGF	1		BioCarta	il-7 signal transduction	5.47552e-06
Spike	The GJB2 Interactions in the Ear	1		Reactome	G1 Phase	1.76336e-09		BioCarta	toll-like receptor pathway	2.51279e-08		PID	ATF-2 transcription factor network	3.2118e-06		Reactome	Signaling by Rho GTPases	1		Wikipathways	AMPK Signaling	5.61316e-06
Spike	TLR Signaling	1		Wikipathways	NOD pathway	1.76336e-09		BioCarta	tpo signaling pathway	3.23009e-08		Wikipathways	Wnt Signaling Pathway	3.2118e-06		Reactome	Signaling by SCF-KIT	1		RB	CycE1_CDK2_module	5.61316e-06
Spike	WNT signaling	1		Wikipathways	Parkinsons Disease Pathway	1.76336e-09		Reactome	ZBP1(DAI) mediated induction of type I IFNs	3.23009e-08		KEGG	TGF-beta signaling pathway	3.96738e-06		Reactome	Signaling by TGF-beta Receptor Complex	1		INOH	NGF	5.8143e-06
STKE	Adrenergic Pathway	1		PharmGKB	Pathway_PA165959425	1.78283e-09		SIGNOR	IAPO	3.23009e-08		Reactome	Cyclin A:Cdk2-associated events at S phase entry	4.04959e-06		Reactome	Signaling by Type 1 Insulin-like Growth Factor 1 Receptor (IGF1R)	1		NetPath	TSLP	5.8143e-06
STKE	B Cell Antigen Receptor	1		Reactome	TCR signaling	1.83761e-09		Reactome	Activation of BH3-only proteins	3.23009e-08		STKE	Interleukin 4 (IL-4) Pathway	4.04959e-06		Reactome	Signaling by VEGF	1		BioCarta	hypoxia and p53 in the cardiovascular system	5.8143e-06
STKE	Differentiation Pathway in PC12 Cells	1		BioCarta	pten dependent cell cycle arrest and apoptosis	1.86263e-09		KEGG	Alcoholism	3.38373e-08		OntoCanro	Caspase Cascade in Apoptosis	4.08644e-06		Reactome	Signaling by Wnt	1		IPAVS	TWEAK_signaling_pathway	5.87498e-06
STKE	Epidermal Growth Factor Receptor Pathway	1		BioCarta	telomeres telomerase cellular aging and immortality	1.86263e-09		KEGG	Leishmaniasis	3.67623e-08		PID	Regulation of p38-alpha and p38-beta	4.26093e-06		Reactome	Signalling by NGF	1		Reactome	Regulation of DNA replication	5.87498e-06
STKE	ERK1/ERK2 MAPK Pathway	1		BioCarta	calcium signaling by hbx of hepatitis b virus	1.86263e-09		PID	Stabilization and expansion of the E-cadherin adherens junction	3.99353e-08		KEGG	Shigellosis	4.94431e-06		Reactome	Signalling to ERKs	1		Reactome	Removal of licensing factors from origins	5.87498e-06
STKE	Fas Signaling Pathway	1		Reactome	Signaling by TGF-beta Receptor Complex	1.97824e-09		BioCarta	pten dependent cell cycle arrest and apoptosis	4.28319e-08		Wikipathways	Wnt Signaling Pathway Netpath	5.23031e-06		Reactome	Signalling to p38 via RIT and RIN	1		PID	a6b1 and a6b4 Integrin signaling	6.08076e-06
STKE	Fibroblast Growth Factor Receptor Pathway	1		Reactome	Mitotic Prophase	2.62968e-09		INOH	NGF	4.48761e-08		Reactome	Downstream TCR signaling	5.62757e-06		Reactome	Signalling to RAS	1		PID	Insulin Pathway	6.08076e-06
STKE	G alpha 13 Pathway	1		PID	Validated nuclear estrogen receptor alpha network	2.74195e-09		Reactome	Signal transduction by L1	4.48761e-08		Reactome	EPHB-mediated forward signaling	5.62757e-06		Reactome	SOS-mediated signalling	1		Reactome	NOTCH1 Intracellular Domain Regulates Transcription	6.08076e-06
STKE	G alpha i Pathway	1		Spike	Repair of Interstrand Crosslinks	2.74195e-09		PID	IL1-mediated signaling events	4.66335e-08		BioCarta	role of pi3k subunit p85 in regulation of actin organization and cell migration	5.92916e-06		Reactome	TCF dependent signaling in response to WNT	1		PID	TNF receptor signaling pathway	6.08076e-06
STKE	Granule Cell Survival Pathway	1		Reactome	Centrosome maturation	2.78257e-09		Reactome	RHO GTPases Activate WASPs and WAVEs	4.66335e-08		NetPath	CRH	6.06306e-06		Reactome	TCR signaling	1		KEGG	Viral myocarditis	6.39746e-06
STKE	Insulin Signaling Pathway	1		Reactome	Recruitment of mitotic centrosome proteins and complexes	2.78257e-09		Reactome	TGF-beta receptor signaling activates SMADs	4.90705e-08		Spike	Autophagy	6.09263e-06		Reactome	Toll-Like Receptors Cascades	1		Reactome	G beta:gamma signalling through PI3Kgamma	8.01983e-06
STKE	Integrin Signaling Pathway	1		PID	Regulation of Androgen receptor activity	2.85273e-09		Wikipathways	TP53 Network	5.16185e-08		STKE	Toll-Like Receptor Pathway	6.09263e-06		Reactome	Toll Like Receptor 3 (TLR3) Cascade	1		PID	p53 pathway	8.12692e-06
STKE	Mitochondrial Pathway of Apoptosis: Antiapoptotic Bcl-2 Family	1		KEGG	AMPK signaling pathway	3.01628e-09		PID	Degradation of beta catenin	5.16185e-08		Reactome	Infectious disease	6.18433e-06		Reactome	Toll Like Receptor 4 (TLR4) Cascade	1		RB	p27_p21_module	8.12692e-06
STKE	Mitochondrial Pathway of Apoptosis: BH3-only Bcl-2 Family	1		Reactome	Organelle biogenesis and maintenance	3.09115e-09		PID	Integrin-linked kinase signaling	5.28682e-08		INOH	Fas	6.32888e-06		Reactome	TRIF-mediated TLR3/TLR4 signaling	1		SMPDB	Intracellular Signalling Through Adenosine Receptor A2a and Adenosine	8.21219e-06
STKE	Mitochondrial Pathway of Apoptosis: Caspases	1		BioCarta	tumor suppressor arf inhibits ribosomal biogenesis	3.18649e-09		Reactome	Interferon Signaling	6.4233e-08		PID	Ephrin B reverse signaling	6.32888e-06		Reactome	VEGFA-VEGFR2 Pathway	1		SMPDB	Intracellular Signalling Through Adenosine Receptor A2b and Adenosine	8.21219e-06
STKE	Mitochondrial Pathway of Apoptosis: Multidomain Bcl-2 Family	1		Reactome	TRAF6 mediated NF-kB activation	3.18649e-09		KEGG	cAMP signaling pathway	7.13569e-08		Reactome	Constitutive Signaling by AKT1 E17K in Cancer	6.32888e-06		Reactome	VEGFR2 mediated cell proliferation	1		INOH	TNF	8.53905e-06
STKE	Natural Killer Cell Receptor Signaling Pathway	1		Reactome	Signaling by NOTCH	3.30537e-09		Wikipathways	IL-7 Signaling Pathway	7.48504e-08		Spike	DAPk family	7.45069e-06		Reactome	ZBP1(DAI) mediated induction of type I IFNs	1		PID	Nectin adhesion pathway	8.72482e-06
STKE	Neuro2A Differentiation by G alpha i/o Pathway	1		PID	Retinoic acid receptors-mediated signaling	3.32646e-09		Wikipathways	Neural Crest Differentiation	7.83177e-08		Reactome	Interleukin-1 signaling	7.45069e-06		Signalink	EGF-Core	1		BioCarta	growth hormone signaling pathway	9.56636e-06
STKE	PI3K Pathway	1		Wikipathways	EPO Receptor Signaling	3.68939e-09		Reactome	MAP2K and MAPK activation	8.42882e-08		PID	FGF signaling pathway	8.4059e-06		Signalink	EGF-Ncore	1		BioCarta	tumor suppressor arf inhibits ribosomal biogenesis	9.56636e-06
systemsbiologyorg	adipocyte_v2_1	1		PID	Insulin-mediated glucose transport	3.68939e-09		PID	ATR signaling pathway	8.42882e-08		PID	RAC1 signaling pathway	8.4059e-06		SIGNOR	DR	1		SIGNOR	SAPK_JNK	9.56636e-06
systemsbiologyorg	beta_cell_v2_3	1		Reactome	Negative regulation of FGFR3 signaling	3.68939e-09		BioCarta	fc epsilon receptor i signaling in mast cells	9.21768e-08		BioCarta	integrin signaling pathway	8.4999e-06		SIGNOR	EGF	1		Reactome	Signaling by NOTCH1	1.04803e-05
systemsbiologyorg	EGFR_signaling_for_RTKC	1		STKE	Interleukin 1 (IL-1) Pathway	4.04506e-09		PID	EPO signaling pathway	9.39301e-08		STKE	Mitochondrial Pathway of Apoptosis: Antiapoptotic Bcl-2 Family	8.4999e-06		SIGNOR	IAPO	1		PID	IL6-mediated signaling events	1.04832e-05
systemsbiologyorg	hepatocyte_v2_9	1		INOH	B cell receptor signaling	4.40033e-09		Wikipathways	TGF Beta Signaling Pathway	9.72176e-08		KEGG	Ubiquitin mediated proteolysis	8.97244e-06		SIGNOR	INSR	1		Reactome	Nucleotide-binding domain, leucine rich repeat containing receptor (NLR) signaling pathways	1.04832e-05
systemsbiologyorg	Macrophage_Map_Update_ver2_re	1		OntoCanro	Caspase Cascade in Apoptosis	4.48731e-09		Spike	Base excision and single strand break repair	9.72176e-08		BioCarta	cell cycle: g1/s check point	9.66619e-06		SIGNOR	MCAPO	1		Wikipathways	IL-9 Signaling Pathway	1.06213e-05
systemsbiologyorg	Skeletal_muscle_v2_9	1		BioCarta	toll-like receptor pathway	4.69201e-09		KEGG	Fanconi anemia pathway	9.72176e-08		PID	VEGFR3 signaling in lymphatic endothelium	9.66619e-06		SIGNOR	MTOR	1		Reactome	Organelle biogenesis and maintenance	1.06542e-05
systemsbiologyorg	Toll-Like_receptor_signaling_network	1		KEGG	RNA transport	4.85134e-09		Reactome	formation of the beta-catenin:TCF transactivating complex	9.96755e-08		BioCarta	mtor signaling pathway	9.66619e-06		SMPDB	Fc Epsilon Receptor I Signaling in Mast Cells	1		PID	Validated targets of C-MYC transcriptional activation	1.11425e-05
Wikipathways	AGE-RAGE pathway	1		PID	Integrin-linked kinase signaling	5.14461e-09		BioCarta	regulation of p27 phosphorylation during cell cycle progression	1.06046e-07		BioCarta	regulation of eif-4e and p70s6 kinase	9.66619e-06		SMPDB	Insulin Signalling	1		Wikipathways	Parkinsons Disease Pathway	1.12466e-05
Wikipathways	Alpha 6 Beta 4 signaling pathway	1		Signalink	EGF-Ncore	5.46132e-09		Wikipathways	Osteopontin Signaling	1.06046e-07		Reactome	S Phase	9.82896e-06		SMPDB	Intracellular Signalling Through Adenosine Receptor A2a and Adenosine	1		Reactome	Signaling by FGFR4 in disease	1.13781e-05
Wikipathways	Alzheimers Disease	1		BioCarta	regulation of p27 phosphorylation during cell cycle progression	5.91054e-09		Reactome	S Phase	1.25027e-07		SIGNOR	MCAPO	1.04091e-05		SMPDB	Intracellular Signalling Through Adenosine Receptor A2b and Adenosine	1		PID	Retinoic acid receptors-mediated signaling	1.27397e-05
Wikipathways	Amyotrophic lateral sclerosis (ALS)	1		Reactome	Loss of Nlp from mitotic centrosomes	5.92223e-09		INOH	TNF	1.25927e-07		Reactome	Signaling by NOTCH	1.06044e-05		Spike	Apoptosis	1		PID	E2F transcription factor network	1.28024e-05
Wikipathways	Androgen receptor signaling pathway	1		Reactome	Loss of proteins required for interphase microtubule organizationfrom the centrosome	5.92223e-09		KEGG	Melanogenesis	1.36731e-07		Wikipathways	Wnt Signaling Pathway and Pluripotency	1.06044e-05		Spike	Apoptosis Anti-Apoptosis Network	1		BioCarta	caspase cascade in apoptosis	1.52981e-05
Wikipathways	Angiogenesis overview	1		BioCarta	erk and pi-3 kinase are necessary for collagen binding in corneal epithelia	6.48813e-09		Reactome	Mitotic G1-G1/S phases	1.36731e-07		KEGG	cAMP signaling pathway	1.15712e-05		Spike	Apoptosis In The Ear	1		Reactome	G-protein beta:gamma signalling	1.75908e-05
Wikipathways	Apoptosis	1		IPAVS	beta3_integrin_mediated_Ub_for_NFkB_activation_Proteins	7.01035e-09		PID	Signaling events mediated by TCPTP	1.48499e-07		Reactome	MAPK6/MAPK4 signaling	1.17628e-05		Spike	ATM Signaling Network	1		Wikipathways	Parkin-Ubiquitin Proteasomal System pathway	1.89679e-05
Wikipathways	Apoptosis-related network due to altered Notch3 in ovarian cancer	1		PID	VEGFR1 specific signals	7.83374e-09		Reactome	Generic Transcription Pathway	1.50204e-07		Wikipathways	TOR Signaling	1.17628e-05		Spike	Autophagy	1		BioCarta	nerve growth factor pathway (ngf)	1.95477e-05
Wikipathways	Apoptosis Modulation and Signaling	1		Reactome	Integrin alphaIIb beta3 signaling	7.83374e-09		KEGG	Cytosolic DNA-sensing pathway	1.51225e-07		Wikipathways	Structural Pathway of Interleukin 1 (IL-1)	1.27537e-05		Spike	Caspases Cascade	1		SMPDB	Insulin Signalling	1.95477e-05
Wikipathways	Aryl Hydrocarbon Receptor	1		STKE	Mitochondrial Pathway of Apoptosis: Multidomain Bcl-2 Family	8.16828e-09		Reactome	EGFR downregulation	1.63949e-07		SIGNOR	INSR	1.44436e-05		Spike	DAPk family	1		Reactome	CLEC7A (Dectin-1) signaling	2.05428e-05
Wikipathways	ATM Signaling Pathway	1		Spike	DNA damage induced G1-S checkpoint	8.277e-09		PID	Insulin-mediated glucose transport	1.63949e-07		BioCarta	transcription factor creb and its extracellular signals	1.44436e-05		Spike	DNA damage induced G1-S checkpoint	1		KEGG	Melanogenesis	2.24849e-05
Wikipathways	B Cell Receptor Signaling Pathway	1		PID	AP-1 transcription factor network	8.34001e-09		Reactome	SUMOylation	1.72869e-07		KEGG	Aldosterone-regulated sodium reabsorption	1.6114e-05		Spike	DNA damage response and chromatin remodeling	1		Reactome	Apoptotic execution phase	2.25579e-05
Wikipathways	BDNF signaling pathway	1		PID	IL1-mediated signaling events	8.38905e-09		STKE	Adrenergic Pathway	1.74099e-07		IPAVS	ER_Stress_Map	1.63987e-05		Spike	G1-S Phase of the Cell Cycle	1		RB	E2F4-5_module	2.25579e-05
Wikipathways	Bladder Cancer	1		PID	Plasma membrane estrogen receptor signaling	8.91328e-09		OntoCanro	Homologous Recombination	1.74099e-07		BioCarta	akt signaling pathway	1.75737e-05		Spike	Hearing and Vision Proteins	1		PID	Ephrin B reverse signaling	2.38488e-05
Wikipathways	Cardiac Hypertrophic Response	1		STKE	Differentiation Pathway in PC12 Cells	1.21042e-08		BioCarta	mcalpain and friends in cell motility	1.82956e-07		BioCarta	role of mal in rho-mediated activation of srf	1.75737e-05		Spike	Hearing related SIX1 Interaction	1		Reactome	Sema4D induced cell migration and growth-cone collapse	2.38488e-05
Wikipathways	Cell Cycle	1		PID	Trk receptor signaling mediated by the MAPK pathway	1.22585e-08		Reactome	Oncogene Induced Senescence	1.82956e-07		KEGG	Non-alcoholic fatty liver disease (NAFLD)	2.02019e-05		Spike	MAPK signaling	1		KEGG	Inflammatory bowel disease (IBD)	2.48145e-05
Wikipathways	Copper homeostasis	1		KEGG	Epithelial cell signaling in Helicobacter pylori infection	1.23808e-08		Wikipathways	Nuclear Receptors Meta-Pathway	1.86355e-07		KEGG	Transcriptional misregulation in cancer	2.02368e-05		Spike	MYO3A Interacting Proteins in the Auditory System	1		Reactome	Antigen processing: Ubiquitination & Proteasome degradation	2.54003e-05
Wikipathways	Corticotropin-releasing hormone	1		BioCarta	ras-independent pathway in nk cell-mediated cytotoxicity	1.43319e-08		Wikipathways	JAK-STAT	1.94186e-07		PID	VEGFR1 specific signals	2.11878e-05		Spike	NFkB Signaling Network	1		Reactome	Signaling by FGFR1 in disease	2.59776e-05
Wikipathways	DNA Damage Response	1		BioCarta	ras signaling pathway	1.43319e-08		Reactome	SUMO E3 ligases SUMOylate target proteins	2.13556e-07		Reactome	Integrin alphaIIb beta3 signaling	2.11878e-05		Spike	Nucleotide excision repair	1		Reactome	Signaling by FGFR1 mutants	2.59776e-05
Wikipathways	DNA Damage Response (only ATM dependent)	1		INOH	CD4 T cell receptor signaling-ERK cascade	1.46699e-08		Reactome	SUMOylation of DNA damage response and repair proteins	2.13556e-07		Reactome	Cytosolic sensors of pathogen-associated DNA	2.12312e-05		Spike	p53 Signaling Network	1		PID	DNA-PK pathway in nonhomologous end joining	2.65633e-05
Wikipathways	EGF-EGFR Signaling Pathway	1		SMPDB	Intracellular Signalling Through Adenosine Receptor A2b and Adenosine	1.46699e-08		Signalink	NHR	2.2283e-07		STKE	Neuro2A Differentiation by G alpha i/o Pathway	2.1811e-05		Spike	RAS signaling and tumorigenesis	1		Reactome	Platelet Adhesion to exposed collagen	2.65633e-05
Wikipathways	EPO Receptor Signaling	1		PID	ATR signaling pathway	1.46699e-08		PID	Notch signaling pathway	2.2283e-07		KEGG	Melanogenesis	2.67529e-05		Spike	The GJB2 Interactions in the Ear	1		KEGG	TGF-beta signaling pathway	2.7642e-05
Wikipathways	ErbB Signaling Pathway	1		Wikipathways	FAS pathway and Stress induction of HSP regulation	1.47351e-08		Wikipathways	miR-targeted genes in epithelium - TarBase	2.50214e-07		STKE	ERK1/ERK2 MAPK Pathway	2.71327e-05		Spike	TLR Signaling	1		Wikipathways	TGF Beta Signaling Pathway	2.87145e-05
Wikipathways	Estrogen signaling pathway	1		KEGG	Thyroid cancer	1.59188e-08		Spike	G1-S Phase of the Cell Cycle	2.55539e-07		BioCarta	phosphoinositides and their downstream targets	2.86354e-05		Spike	WNT signaling	1		Spike	Base excision and single strand break repair	2.87145e-05
Wikipathways	Extracellular vesicle-mediated signaling in recipient cells	1		OntoCanro	TNF	1.59188e-08		Reactome	Mitotic Prophase	3.10369e-07		BioCarta	ras-independent pathway in nk cell-mediated cytotoxicity	2.86354e-05		STKE	Adrenergic Pathway	1		KEGG	Alzheimer,s disease	3.08455e-05
Wikipathways	FAS pathway and Stress induction of HSP regulation	1		Reactome	Negative regulation of FGFR2 signaling	1.59188e-08		NetPath	IL-7	3.42093e-07		PID	PDGFR-alpha signaling pathway	2.86354e-05		STKE	B Cell Antigen Receptor	1		Reactome	EPH-Ephrin signaling	3.32359e-05
Wikipathways	Focal Adhesion	1		INOH	Fas	1.73778e-08		Wikipathways	IL17 signaling pathway	3.42093e-07		Reactome	Antigen activates B Cell Receptor (BCR) leading to generation of second messengers	2.92398e-05		STKE	Differentiation Pathway in PC12 Cells	1		PID	VEGFR3 signaling in lymphatic endothelium	3.62721e-05
Wikipathways	G13 Signaling Pathway	1		Reactome	ZBP1(DAI) mediated induction of type I IFNs	1.73778e-08		BioCarta	erk and pi-3 kinase are necessary for collagen binding in corneal epithelia	3.50823e-07		Reactome	MAP2K and MAPK activation	2.92398e-05		STKE	Epidermal Growth Factor Receptor Pathway	1		PID	TRAIL signaling pathway	3.62721e-05
Wikipathways	IL-1 signaling pathway	1		Reactome	TAK1 activates NFkB by phosphorylation and activation of IKKs complex	1.73778e-08		BioCarta	phospholipids as signalling intermediaries	3.50823e-07		Reactome	Cell-Cell communication	3.35701e-05		STKE	ERK1/ERK2 MAPK Pathway	1		PID	S1P3 pathway	3.62721e-05
Wikipathways	IL-2 Signaling Pathway	1		Reactome	Activation of BH3-only proteins	1.73778e-08		Reactome	Antiviral mechanism by IFN-stimulated genes	3.50823e-07		Reactome	PI3K Cascade	3.38464e-05		STKE	Fas Signaling Pathway	1		KEGG	Cholinergic synapse	3.6346e-05
Wikipathways	IL-3 Signaling Pathway	1		Wikipathways	Myometrial Relaxation and Contraction Pathways	2.00803e-08		Reactome	ISG15 antiviral mechanism	3.50823e-07		Wikipathways	Notch Signaling Pathway	3.38464e-05		STKE	Fibroblast Growth Factor Receptor Pathway	1		PID	Role of Calcineurin-dependent NFAT signaling in lymphocytes	3.63629e-05
Wikipathways	IL-4 Signaling Pathway	1		BioCarta	bioactive peptide induced signaling pathway	2.24469e-08		KEGG	Pathogenic Escherichia coli infection	3.52543e-07		Reactome	MAP kinase activation in TLR cascade	3.4405e-05		STKE	G alpha 13 Pathway	1		KEGG	Cytosolic DNA-sensing pathway	3.63629e-05
Wikipathways	IL-5 Signaling Pathway	1		BioCarta	ceramide signaling pathway	2.24469e-08		PID	Thromboxane A2 receptor signaling	3.52543e-07		Reactome	Interferon Signaling	3.77665e-05		STKE	G alpha i Pathway	1		KEGG	Long-term potentiation	4.5955e-05
Wikipathways	IL-6 signaling pathway	1		Reactome	APC/C-mediated degradation of cell cycle proteins	2.50493e-08		Wikipathways	Interferon type I signaling pathways	3.52543e-07		PID	Ras signaling in the CD4+ TCR pathway	3.82618e-05		STKE	Granule Cell Survival Pathway	1		IPAVS	GSK3_as_a_convergence_point_in_hypertrophic_signaling	4.7063e-05
Wikipathways	IL-7 Signaling Pathway	1		Reactome	Regulation of mitotic cell cycle	2.50493e-08		Wikipathways	Pathogenic Escherichia coli infection	3.52543e-07		Reactome	Sema3A PAK dependent Axon repulsion	3.82618e-05		STKE	Insulin Signaling Pathway	1		Reactome	Degradation of beta-catenin by the destruction complex	5.01203e-05
Wikipathways	Insulin Signaling	1		PID	Endothelins	2.57684e-08		Reactome	Downregulation of SMAD2/3:SMAD4 transcriptional activity	4.00342e-07		Reactome	Cyclin D associated events in G1	3.8792e-05		STKE	Integrin Signaling Pathway	1		Wikipathways	p38 MAPK Signaling Pathway	5.01203e-05
Wikipathways	Integrated Breast Cancer Pathway	1		Reactome	Interferon Signaling	2.57684e-08		Wikipathways	EBV LMP1 signaling	4.00342e-07		Reactome	G1 Phase	3.8792e-05		STKE	Mitochondrial Pathway of Apoptosis: Antiapoptotic Bcl-2 Family	1		PID	IL8- and CXCR2-mediated signaling events	5.01203e-05
Wikipathways	Integrated Lung Cancer Pathway	1		PID	Ras signaling in the CD4+ TCR pathway	2.59288e-08		Signalink	WNT-Core	4.30823e-07		Reactome	Senescence-Associated Secretory Phenotype (SASP)	4.02532e-05		STKE	Mitochondrial Pathway of Apoptosis: BH3-only Bcl-2 Family	1		NetPath	TWEAK	5.40249e-05
Wikipathways	Integrin-mediated Cell Adhesion	1		PID	Atypical NF-kappaB pathway	2.59288e-08		PID	Ras signaling in the CD4+ TCR pathway	4.571e-07		BioCarta	fmlp induced chemokine gene expression in hmc-1 cells	4.32475e-05		STKE	Natural Killer Cell Receptor Signaling Pathway	1		SIGNOR	INSR	5.40249e-05
Wikipathways	Interferon type I signaling pathways	1		Reactome	SUMOylation	2.6641e-08		PID	Atypical NF-kappaB pathway	4.571e-07		BioCarta	p38 mapk signaling pathway	4.32475e-05		STKE	Neuro2A Differentiation by G alpha i/o Pathway	1		BioCarta	multiple antiapoptotic pathways from igf-1r signaling lead to bad phosphorylation	5.59576e-05
Wikipathways	Interleukin-11 Signaling Pathway	1		NetPath	TSLP	3.54483e-08		PID	ATF-2 transcription factor network	4.87578e-07		Wikipathways	MAPK Cascade	4.32475e-05		STKE	PI3K Pathway	1		BioCarta	regulation of p27 phosphorylation during cell cycle progression	5.59576e-05
Wikipathways	JAK-STAT	1		KEGG	Viral myocarditis	3.61482e-08		Wikipathways	Wnt Signaling Pathway	4.87578e-07		PID	Regulation of Ras family activation	4.32475e-05		systemsbiologyorg	beta_cell_v2_3	1		Reactome	Signaling by TGF-beta Receptor Complex	5.59576e-05
Wikipathways	Kit receptor signaling pathway	1		KEGG	cAMP signaling pathway	3.71347e-08		KEGG	Viral myocarditis	5.28985e-07		Reactome	SHC-related events triggered by IGF1R	4.48475e-05		systemsbiologyorg	EGFR_signaling_for_RTKC	1		BioCarta	melanocyte development and pigmentation pathway	5.59576e-05
Wikipathways	Leptin signaling pathway	1		BioCarta	multi-step regulation of transcription by pitx2	3.72598e-08		INOH	IGF signaling	5.51295e-07		PID	EGFR-dependent Endothelin signaling events	4.48475e-05		systemsbiologyorg	Macrophage_Map_Update_ver2_re	1		PID	Downstream signaling in na&	5.73904e-05
Wikipathways	MAPK Signaling Pathway	1		BioCarta	regulation of eif-4e and p70s6 kinase	3.72598e-08		Reactome	FCERI mediated NF-kB activation	6.01794e-07		BioCarta	ccr3 signaling in eosinophils	4.5103e-05		Wikipathways	AGE-RAGE pathway	1		PID	Thromboxane A2 receptor signaling	5.73904e-05
Wikipathways	MicroRNAs in cardiomyocyte hypertrophy	1		Reactome	RAF activation	3.72598e-08		Reactome	Anchoring of the basal body to the plasma membrane	6.02737e-07		NetPath	TSLP	4.5103e-05		Wikipathways	Alpha 6 Beta 4 signaling pathway	1		Reactome	Synthesis of DNA	5.73904e-05
Wikipathways	miR-targeted genes in lymphocytes - TarBase	1		Wikipathways	Amyotrophic lateral sclerosis (ALS)	4.00056e-08		PID	Alpha4 beta1 integrin signaling events	6.50062e-07		Reactome	CD28 dependent PI3K/Akt signaling	4.5103e-05		Wikipathways	Alzheimers Disease	1		PID	S1P1 pathway	5.74292e-05
Wikipathways	miR-targeted genes in muscle cell - TarBase	1		Wikipathways	p38 MAPK Signaling Pathway	4.00056e-08		PID	Noncanonical Wnt signaling pathway	6.50062e-07		Wikipathways	Allograft Rejection	4.77095e-05		Wikipathways	Amyotrophic lateral sclerosis (ALS)	1		Signalink	JAK-STAT-Core	5.94737e-05
Wikipathways	miRNA Regulation of DNA Damage Response	1		PID	Arf6 signaling events	4.00056e-08		BioCarta	wnt signaling pathway	6.82134e-07		Reactome	Cell Cycle Checkpoints	4.87651e-05		Wikipathways	Angiogenesis overview	1		PID	Trk receptor signaling mediated by PI3K and PLC-gamma	6.82712e-05
Wikipathways	miRNAs involved in DNA damage response	1		PID	EPHB forward signaling	4.18822e-08		Reactome	Downstream TCR signaling	7.12483e-07		Reactome	Gene Expression	5.24925e-05		Wikipathways	Apoptosis	1		Reactome	Hedgehog ,on, state	6.82712e-05
Wikipathways	Nanomaterial induced apoptosis	1		Reactome	mTOR signalling	4.18822e-08		Signalink	EGF-Ncore	7.85653e-07		Wikipathways	Alzheimers Disease	5.64833e-05		Wikipathways	Apoptosis-related network due to altered Notch3 in ovarian cancer	1		Wikipathways	IL-1 signaling pathway	7.15242e-05
Wikipathways	NOD pathway	1		Reactome	EPH-Ephrin signaling	4.29876e-08		NetPath	BDNF	8.04695e-07		Reactome	Immunoregulatory interactions between a Lymphoid and a non-Lymphoid cell	5.75396e-05		Wikipathways	Apoptosis Modulation and Signaling	1		Reactome	Integrin alphaIIb beta3 signaling	7.88611e-05
Wikipathways	Notch Signaling Pathway	1		Reactome	Apoptotic execution phase	4.81545e-08		Reactome	Gastrin-CREB signalling pathway via PKC and MAPK	8.22056e-07		STKE	G alpha 13 Pathway	6.03311e-05		Wikipathways	Aryl Hydrocarbon Receptor	1		Reactome	DNA Damage/Telomere Stress Induced Senescence	7.88611e-05
Wikipathways	Oncostatin M Signaling Pathway	1		Reactome	Constitutive Signaling by Aberrant PI3K in Cancer	4.81545e-08		PID	Validated transcriptional targets of TAp63 isoforms	8.24191e-07		Reactome	Oncogene Induced Senescence	6.03311e-05		Wikipathways	ATM Signaling Pathway	1		KEGG	Basal cell carcinoma	7.90883e-05
Wikipathways	p38 MAPK Signaling Pathway	1		Reactome	NOTCH1 Intracellular Domain Regulates Transcription	6.01898e-08		Reactome	Antigen activates B Cell Receptor (BCR) leading to generation of second messengers	9.46581e-07		PID	IFN-gamma pathway	6.64544e-05		Wikipathways	B Cell Receptor Signaling Pathway	1		Reactome	Platelet degranulation	7.96845e-05
Wikipathways	Parkin-Ubiquitin Proteasomal System pathway	1		PID	TNF receptor signaling pathway	6.01898e-08		NetPath	TSLP	9.74163e-07		Reactome	Negative regulation of MAPK pathway	6.64544e-05		Wikipathways	BDNF signaling pathway	1		Wikipathways	Wnt Signaling Pathway and Pluripotency	8.08548e-05
Wikipathways	Parkinsons Disease Pathway	1		BioCarta	atm signaling pathway	6.3455e-08		PID	E-cadherin signaling in keratinocytes	9.74163e-07		BioCarta	erk1/erk2 mapk signaling pathway	6.92591e-05		Wikipathways	Bladder Cancer	1		Reactome	G2/M Checkpoints	8.08548e-05
Wikipathways	Pathogenic Escherichia coli infection	1		PID	EPHA2 forward signaling	6.3455e-08		STKE	Natural Killer Cell Receptor Signaling Pathway	9.74163e-07		Reactome	Cyclin E associated events during G1/S transition	6.92591e-05		Wikipathways	Cardiac Hypertrophic Response	1		KEGG	Antigen processing and presentation	8.19965e-05
Wikipathways	Prolactin Signaling Pathway	1		Reactome	Immunoregulatory interactions between a Lymphoid and a non-Lymphoid cell	6.66297e-08		STKE	G alpha 12 Pathway	9.74163e-07		SIGNOR	Autophagy	6.92591e-05		Wikipathways	Cell Cycle	1		Signalink	EGF-Ncore	8.86751e-05
Wikipathways	Prostate Cancer	1		Reactome	Negative regulation of MAPK pathway	6.88001e-08		Reactome	Signaling by Hedgehog	9.7702e-07		BioCarta	telomeres telomerase cellular aging and immortality	6.98827e-05		Wikipathways	Copper homeostasis	1		BioCarta	igf-1 signaling pathway	9.31895e-05
Wikipathways	Rac1-Pak1-p38-MMP-2 pathway	1		Reactome	CLEC7A (Dectin-1) signaling	6.88001e-08		Reactome	Cell surface interactions at the vascular wall	1.00607e-06		BioCarta	calcium signaling by hbx of hepatitis b virus	6.98827e-05		Wikipathways	Corticotropin-releasing hormone	1		BioCarta	tgf beta signaling pathway	9.31895e-05
Wikipathways	RANKL-RANK Signaling Pathway	1		Reactome	PKB-mediated events	6.88001e-08		Reactome	p75 NTR receptor-mediated signalling	1.04613e-06		Reactome	SCF(Skp2)-mediated degradation of p27/p21	6.98827e-05		Wikipathways	EGF-EGFR Signaling Pathway	1		RB	CDC25C_module	9.31895e-05
Wikipathways	Regulation of Actin Cytoskeleton	1		PID	Validated transcriptional targets of TAp63 isoforms	7.24745e-08		BioCarta	bioactive peptide induced signaling pathway	1.16997e-06		BioCarta	il-7 signal transduction	6.98827e-05		Wikipathways	EPO Receptor Signaling	1		Spike	DNA damage induced G1-S checkpoint	0.000101242
Wikipathways	Regulation of Microtubule Cytoskeleton	1		Spike	Base excision and single strand break repair	7.24745e-08		BioCarta	integrin signaling pathway	1.16997e-06		KEGG	Leukocyte transendothelial migration	8.78694e-05		Wikipathways	ErbB Signaling Pathway	1		PID	Atypical NF-kappaB pathway	0.000108703
Wikipathways	Regulation of toll-like receptor signaling pathway	1		STKE	PI3K Pathway	7.60857e-08		STKE	Mitochondrial Pathway of Apoptosis: Antiapoptotic Bcl-2 Family	1.16997e-06		PID	HIF-1-alpha transcription factor network	9.72409e-05		Wikipathways	Estrogen signaling pathway	1		BioCarta	il 4 signaling pathway	0.000108703
Wikipathways	Retinoblastoma (RB) in Cancer	1		BioCarta	transcription factor creb and its extracellular signals	7.60857e-08		Wikipathways	Alpha 6 Beta 4 signaling pathway	1.16997e-06		Reactome	Signaling by TGF-beta Receptor Complex	9.72409e-05		Wikipathways	Extracellular vesicle-mediated signaling in recipient cells	1		KEGG	NOD-like receptor signaling pathway	0.000109442
Wikipathways	Senescence and Autophagy in Cancer	1		BioCarta	erk1/erk2 mapk signaling pathway	8.1585e-08		PID	CD40/CD40L signaling	1.16997e-06		BioCarta	ctcf: first multivalent nuclear factor	0.000103825		Wikipathways	FAS pathway and Stress induction of HSP regulation	1		Spike	G2-M Phase of the Cell Cycle	0.000109442
Wikipathways	Serotonin Receptor 2 and ELK-SRF-GATA4 signaling	1		Reactome	Cyclin E associated events during G1/S transition	8.1585e-08		PID	DNA-PK pathway in nonhomologous end joining	1.19354e-06		NetPath	IL11	0.000103825		Wikipathways	G13 Signaling Pathway	1		BioCarta	sonic hedgehog receptor ptc1 regulates cell cycle	0.000110816
Wikipathways	Signaling of Hepatocyte Growth Factor Receptor	1		Reactome	Cellular response to heat stress	8.43483e-08		Reactome	PECAM1 interactions	1.19354e-06		Spike	DNA damage response and chromatin remodeling	0.000107874		Wikipathways	IL-1 signaling pathway	1		INOH	EGF	0.000113011
Wikipathways	Spinal Cord Injury	1		Reactome	PECAM1 interactions	8.68049e-08		Reactome	Chk1/Chk2(Cds1) mediated inactivation of Cyclin B:Cdk1 complex	1.19354e-06		Reactome	The NLRP3 inflammasome	0.000109225		Wikipathways	IL-2 Signaling Pathway	1		STKE	ERK1/ERK2 MAPK Pathway	0.000128804
Wikipathways	Structural Pathway of Interleukin 1 (IL-1)	1		BioCarta	cadmium induces dna synthesis and proliferation in macrophages	9.14434e-08		BioCarta	regulation of eif-4e and p70s6 kinase	1.26559e-06		PID	Osteopontin-mediated events	0.000113062		Wikipathways	IL-3 Signaling Pathway	1		STKE	Natural Killer Cell Receptor Signaling Pathway	0.000146636
Wikipathways	T-Cell Receptor and Co-stimulatory Signaling	1		Reactome	Constitutive Signaling by Ligand-Responsive EGFR Cancer Variants	9.14434e-08		STKE	Estrogen Receptor Pathway	1.26559e-06		PID	EPHA forward signaling	0.000113062		Wikipathways	IL-4 Signaling Pathway	1		Wikipathways	Estrogen signaling pathway	0.000146636
Wikipathways	TCR Signaling Pathway	1		Reactome	Inflammasomes	9.14434e-08		Reactome	Assembly of the primary cilium	1.28206e-06		SIGNOR	DR	0.000121402		Wikipathways	IL-5 Signaling Pathway	1		BioCarta	cell cycle: g2/m checkpoint	0.000146636
Wikipathways	TGF beta Signaling Pathway	1		Reactome	Signaling by EGFR in Cancer	9.14434e-08		BioCarta	vegf hypoxia and angiogenesis	1.30747e-06		Reactome	p75NTR signals via NF-kB	0.000121402		Wikipathways	IL-6 signaling pathway	1		IPAVS	IRE1_pathway	0.000146636
Wikipathways	TGF Beta Signaling Pathway	1		Reactome	Signaling by Ligand-Responsive EGFR Variants in Cancer	9.14434e-08		PID	Nectin adhesion pathway	1.30747e-06		NetPath	Notch	0.000127442		Wikipathways	IL-7 Signaling Pathway	1		BioCarta	induction of apoptosis through dr3 and dr4/5 death receptors	0.000146636
Wikipathways	TNF alpha Signaling Pathway	1		Wikipathways	miRNAs involved in DNA damage response	9.14434e-08		Reactome	Nuclear signaling by ERBB4	1.30747e-06		BioCarta	ceramide signaling pathway	0.000152144		Wikipathways	Insulin Signaling	1		Reactome	CD28 dependent PI3K/Akt signaling	0.000146636
Wikipathways	Toll-like receptor signaling pathway	1		PID	Arf6 downstream pathway	9.14434e-08		PID	Hypoxic and oxygen homeostasis regulation of HIF-1-alpha	1.38099e-06		Reactome	Regulation of APC/C activators between G1/S and early anaphase	0.000152144		Wikipathways	Integrated Breast Cancer Pathway	1		PID	ErbB4 signaling events	0.000159699
Wikipathways	TP53 Network	1		Wikipathways	Nuclear Receptors Meta-Pathway	9.9122e-08		Reactome	Signaling by NOTCH	1.38099e-06		Reactome	FCERI mediated Ca+2 mobilization	0.000152144		Wikipathways	Integrated Lung Cancer Pathway	1		Reactome	Activation of APC/C and APC/C:Cdc20 mediated degradation of mitotic proteins	0.000159699
Wikipathways	TSH signaling pathway	1		KEGG	Alcoholism	1.0054e-07		PID	EPHA2 forward signaling	1.38099e-06		SIGNOR	P38	0.000152183		Wikipathways	Integrin-mediated Cell Adhesion	1		BioCarta	the information processing pathway at the ifn beta enhancer	0.000159699
Wikipathways	TSLP Signaling Pathway	1		BioCarta	phospholipids as signalling intermediaries	1.07093e-07		Reactome	Chromosome Maintenance	1.41958e-06		IPAVS	Wnt_signaling_in_cardiomyocyte_hypertrophy	0.000157291		Wikipathways	Interferon type I signaling pathways	1		Wikipathways	G13 Signaling Pathway	0.00016236
Wikipathways	TWEAK Signaling Pathway	1		PID	Aurora A signaling	1.07093e-07		KEGG	Oxytocin signaling pathway	1.4262e-06		Reactome	Mitotic Anaphase	0.000157291		Wikipathways	Interleukin-11 Signaling Pathway	1		PID	Urokinase-type plasminogen activator (uPA) and uPAR-mediated signaling	0.00016236
Wikipathways	Wnt Signaling Pathway	1		PID	Regulation of p38-alpha and p38-beta	1.07093e-07		BioCarta	cadmium induces dna synthesis and proliferation in macrophages	1.58123e-06		Wikipathways	G1 to S cell cycle control	0.000164523		Wikipathways	JAK-STAT	1		INOH	CD4 T cell receptor signaling-JNK cascade	0.000162632
Wikipathways	Wnt Signaling Pathway and Pluripotency	1		PID	Alpha-synuclein signaling	1.07093e-07		BioCarta	telomeres telomerase cellular aging and immortality	1.58123e-06		PID	Regulation of Telomerase	0.000164523		Wikipathways	Kit receptor signaling pathway	1		PID	Hedgehog signaling events mediated by Gli proteins	0.000162632
Wikipathways	Wnt Signaling Pathway Netpath	1		Signalink	WNT-Ncore	1.07093e-07		Reactome	Constitutive Signaling by Ligand-Responsive EGFR Cancer Variants	1.58123e-06		Reactome	Signaling by NOTCH1	0.000164523		Wikipathways	Leptin signaling pathway	1		Reactome	DNA Replication	0.000164293
BioCarta	agrin in postsynaptic differentiation	1		KEGG	Melanogenesis	1.13019e-07		Reactome	Signaling by EGFR in Cancer	1.58123e-06		Reactome	Mitotic Metaphase and Anaphase	0.000175621		Wikipathways	MAPK Signaling Pathway	1		Reactome	Response to elevated platelet cytosolic Ca2+	0.000178557
BioCarta	calcium signaling by hbx of hepatitis b virus	1		NetPath	IL-7	1.48932e-07		Reactome	Signaling by Ligand-Responsive EGFR Variants in Cancer	1.58123e-06		PID	RhoA signaling pathway	0.000177855		Wikipathways	MicroRNAs in cardiomyocyte hypertrophy	1		BioCarta	pten dependent cell cycle arrest and apoptosis	0.000198059
BioCarta	caspase cascade in apoptosis	1		PID	IL3-mediated signaling events	1.48932e-07		Wikipathways	Parkinsons Disease Pathway	1.58123e-06		BioCarta	agrin in postsynaptic differentiation	0.000177855		Wikipathways	miR-targeted genes in lymphocytes - TarBase	1		Reactome	Degradation of GLI2 by the proteasome	0.000198059
BioCarta	cell cycle: g2/m checkpoint	1		Reactome	DNA Damage/Telomere Stress Induced Senescence	1.48932e-07		PID	Arf6 downstream pathway	1.58123e-06		PID	E2F transcription factor network	0.000194789		Wikipathways	miR-targeted genes in muscle cell - TarBase	1		Reactome	GLI3 is processed to GLI3R by the proteasome	0.000198059
BioCarta	estrogen responsive protein efp controls cell cycle and breast tumors growth	1		Reactome	Negative regulation of FGFR4 signaling	1.48932e-07		PID	Signaling events mediated by HDAC Class II	1.58123e-06		Reactome	TRAF6 mediated IRF7 activation	0.000201527		Wikipathways	miRNAs involved in DNA damage response	1		Reactome	PI3K Cascade	0.000201346
BioCarta	hypoxia and p53 in the cardiovascular system	1		SIGNOR	NFKBC	1.48932e-07		Reactome	Activation of BAD and translocation to mitochondria	1.58123e-06		PharmGKB	Bisphosphonate Pathway, Pharmacodynamics	0.000201527		Wikipathways	Nanomaterial induced apoptosis	1		Reactome	Signaling by FGFR in disease	0.000212648
BioCarta	mechanism of gene regulation by peroxisome proliferators via ppara	1		OntoCanro	Nemo	1.61885e-07		Wikipathways	Nuclear Receptors	1.58123e-06		Reactome	Degradation of beta-catenin by the destruction complex	0.000202003		Wikipathways	NOD pathway	1		BioCarta	erk1/erk2 mapk signaling pathway	0.000223958
BioCarta	melanocyte development and pigmentation pathway	1		Reactome	RIP-mediated NFkB activation via ZBP1	1.61885e-07		PID	SHP2 signaling	1.66993e-06		PID	HIF-2-alpha transcription factor network	0.000202003		Wikipathways	Notch Signaling Pathway	1		Reactome	Cyclin A/B1 associated events during G2/M transition	0.000223958
BioCarta	mtor signaling pathway	1		Reactome	Cyclin A:Cdk2-associated events at S phase entry	1.76669e-07		KEGG	Legionellosis	1.84344e-06		BioCarta	rac1 cell motility signaling pathway	0.000202003		Wikipathways	Oncostatin M Signaling Pathway	1		Reactome	DNA Repair	0.000229229
BioCarta	multi-step regulation of transcription by pitx2	1		PID	Syndecan-3-mediated signaling events	1.76669e-07		KEGG	Long-term potentiation	2.0435e-06		Reactome	G2/M Transition	0.000208241		Wikipathways	p38 MAPK Signaling Pathway	1		BioCarta	insulin signaling pathway	0.000269058
BioCarta	p38 mapk signaling pathway	1		Reactome	Nephrin interactions	1.76669e-07		BioCarta	erk1/erk2 mapk signaling pathway	2.19708e-06		RB	CycD1_CDK4-6_module	0.000218473		Wikipathways	Parkin-Ubiquitin Proteasomal System pathway	1		BioCarta	regulation of splicing through sam68	0.000269058
BioCarta	regulation of eif-4e and p70s6 kinase	1		Reactome	CD28 co-stimulation	1.90185e-07		BioCarta	inhibition of cellular proliferation by gleevec	2.19708e-06		NetPath	TSH	0.000218473		Wikipathways	Parkinsons Disease Pathway	1		BioCarta	regulation of transcriptional activity by pml	0.000269058
BioCarta	role of mef2d in t-cell apoptosis	1		PID	Alpha4 beta1 integrin signaling events	1.90185e-07		BioCarta	tumor suppressor arf inhibits ribosomal biogenesis	2.19708e-06		Reactome	NOTCH1 Intracellular Domain Regulates Transcription	0.000223426		Wikipathways	Pathogenic Escherichia coli infection	1		BioCarta	cxcr4 signaling pathway	0.000269058
BioCarta	signaling pathway from g-protein families	1		Reactome	Platelet Aggregation (Plug Formation)	1.96024e-07		KEGG	mTOR signaling pathway	2.40799e-06		Signalink	TGF-Ncore	0.000223426		Wikipathways	Prolactin Signaling Pathway	1		Reactome	SCF-beta-TrCP mediated degradation of Emi1	0.000269058
BioCarta	skeletal muscle hypertrophy is regulated via akt-mtor pathway	1		PID	Notch signaling pathway	2.15263e-07		PID	IL2 signaling events mediated by STAT5	2.41962e-06		Reactome	Mitotic G1-G1/S phases	0.000228827		Wikipathways	Prostate Cancer	1		INOH	LIF signaling	0.000269058
BioCarta	the igf-1 receptor and longevity	1		KEGG	RIG-I-like receptor signaling pathway	2.24775e-07		PID	Nongenotropic Androgen signaling	2.41962e-06		KEGG	Inflammatory mediator regulation of TRP channels	0.000228827		Wikipathways	Rac1-Pak1-p38-MMP-2 pathway	1		PID	Stabilization and expansion of the E-cadherin adherens junction	0.000276132
BioCarta	transcription factor creb and its extracellular signals	1		NetPath	IL1	2.30847e-07		STKE	Tumor Necrosis Factor Pathway	2.41962e-06		Reactome	Response to elevated platelet cytosolic Ca2+	0.000228827		Wikipathways	RANKL-RANK Signaling Pathway	1		PID	Syndecan-2-mediated signaling events	0.000276132
BioCarta	trka receptor signaling pathway	1		Wikipathways	JAK-STAT	2.74389e-07		BioCarta	pdgf signaling pathway	2.5342e-06		BioCarta	epo signaling pathway	0.000233795		Wikipathways	Regulation of Actin Cytoskeleton	1		Reactome	Oxidative Stress Induced Senescence	0.000281609
BioCarta	wnt signaling pathway	1		SIGNOR	DR	2.75251e-07		Wikipathways	EPO Receptor Signaling	2.5342e-06		KEGG	Cholinergic synapse	0.000261497		Wikipathways	Regulation of Microtubule Cytoskeleton	1		BioCarta	bcr signaling pathway	0.000304576
HumanCyc	MAP kinase cascade	1		Reactome	p75NTR signals via NF-kB	2.75251e-07		STKE	Seven Transmembrane Receptor Signaling Through beta-Arrestin	2.5342e-06		Reactome	Mitotic G2-G2/M phases	0.000263125		Wikipathways	Regulation of toll-like receptor signaling pathway	1		BioCarta	erk and pi-3 kinase are necessary for collagen binding in corneal epithelia	0.000304576
INOH	GPCR Adenosine A2A receptor	1		Reactome	Regulated Necrosis	2.75251e-07		BioCarta	regulation of splicing through sam68	2.5949e-06		Reactome	Host Interactions of HIV factors	0.000264193		Wikipathways	Retinoblastoma (RB) in Cancer	1		Reactome	Chromatin modifying enzymes	0.000310947
INOH	TNF	1		Reactome	RIPK1-mediated regulated necrosis	2.75251e-07		BioCarta	regulation of transcriptional activity by pml	2.5949e-06		PID	E-cadherin signaling in the nascent adherens junction	0.000265468		Wikipathways	Senescence and Autophagy in Cancer	1		Reactome	Chromatin organization	0.000310947
INOH	Wnt Canonical	1		SIGNOR	WNT_Myogenesis	2.80721e-07		PID	Downstream signaling in na&	2.7141e-06		Wikipathways	Parkin-Ubiquitin Proteasomal System pathway	0.000270155		Wikipathways	Serotonin Receptor 2 and ELK-SRF-GATA4 signaling	1		Reactome	Negative feedback regulation of MAPK pathway	0.000310981
INOH	Wnt Mammals	1		Reactome	SUMO E3 ligases SUMOylate target proteins	3.16999e-07		Reactome	Factors involved in megakaryocyte development and platelet production	2.78534e-06		Spike	DNA damage induced G1-S checkpoint	0.000278939		Wikipathways	Signaling of Hepatocyte Growth Factor Receptor	1		Reactome	Phosphorylation of Emi1	0.000310981
IPAVS	IRE1_pathway	1		Reactome	SUMOylation of DNA damage response and repair proteins	3.16999e-07		PID	Calcineurin-regulated NFAT-dependent transcription in lymphocytes	2.88151e-06		NetPath	TWEAK	0.000308214		Wikipathways	Structural Pathway of Interleukin 1 (IL-1)	1		PID	Validated transcriptional targets of TAp63 isoforms	0.000316743
KEGG	Adrenergic signaling in cardiomyocytes	1		PID	N-cadherin signaling events	3.29113e-07		Reactome	RIP-mediated NFkB activation via ZBP1	3.4647e-06		PID	S1P2 pathway	0.000308214		Wikipathways	T-Cell Receptor and Co-stimulatory Signaling	1		PID	Regulation of nuclear beta catenin signaling and target gene transcription	0.000332439
KEGG	Antigen processing and presentation	1		PID	CD40/CD40L signaling	3.29113e-07		NetPath	Ghrelin	3.48569e-06		PID	C-MYC pathway	0.000308214		Wikipathways	TCR Signaling Pathway	1		BioCarta	ctcf: first multivalent nuclear factor	0.000333754
KEGG	Arrhythmogenic right ventricular cardiomyopathy (ARVC)	1		BioCarta	multiple antiapoptotic pathways from igf-1r signaling lead to bad phosphorylation	3.53086e-07		HumanCyc	MAP kinase cascade	3.74406e-06		INOH	TLR ECSIT MEKK1 JNK	0.000308214		Wikipathways	TGF Beta Signaling Pathway	1		BioCarta	human cytomegalovirus and map kinase pathways	0.000341811
KEGG	Axon guidance	1		BioCarta	p53 signaling pathway	3.53086e-07		Reactome	DNA Double Strand Breaks Response	3.74406e-06		BioCarta	atm signaling pathway	0.000321367		Wikipathways	TNF alpha Signaling Pathway	1		BioCarta	the igf-1 receptor and longevity	0.000341811
KEGG	Basal cell carcinoma	1		BioCarta	role of mitochondria in apoptotic signaling	3.53086e-07		Reactome	Recruitment of repair and signaling proteins to double-strand breaks	3.74406e-06		Wikipathways	Nanomaterial induced apoptosis	0.000321367		Wikipathways	Toll-like receptor signaling pathway	1		Reactome	Downstream TCR signaling	0.000355322
KEGG	Cholinergic synapse	1		BioCarta	egf signaling pathway	3.81318e-07		KEGG	Amyotrophic lateral sclerosis (ALS)	4.34429e-06		Reactome	Growth hormone receptor signaling	0.000321367		Wikipathways	TP53 Network	1		Spike	The GJB2 Interactions in the Ear	0.000412571
KEGG	Cytosolic DNA-sensing pathway	1		Wikipathways	Angiogenesis	3.81318e-07		Reactome	Nuclear Receptor transcription pathway	4.34429e-06		Reactome	Cell death signalling via NRAGE, NRIF and NADE	0.000332739		Wikipathways	TSH signaling pathway	1		PID	Alpha4 beta1 integrin signaling events	0.000412571
KEGG	Dorso-ventral axis formation	1		PID	PLK1 signaling events	4.21837e-07		PID	Aurora A signaling	4.34533e-06		Wikipathways	Retinoblastoma (RB) in Cancer	0.000349974		Wikipathways	TSLP Signaling Pathway	1		PID	EPHA forward signaling	0.000412571
KEGG	Hippo signaling pathway	1		PID	ErbB4 signaling events	5.12763e-07		KEGG	mRNA surveillance pathway	4.42043e-06		PID	Endothelins	0.00039893		Wikipathways	TWEAK Signaling Pathway	1		STKE	Granule Cell Survival Pathway	0.000454866
KEGG	Leishmaniasis	1		Wikipathways	Extracellular vesicle-mediated signaling in recipient cells	5.12763e-07		SIGNOR	DR	4.67428e-06		KEGG	NF-kappa B signaling pathway	0.000401991		Wikipathways	Wnt Signaling Pathway	1		KEGG	Legionellosis	0.000481872
KEGG	Pertussis	1		PID	IL8- and CXCR2-mediated signaling events	5.56457e-07		IPAVS	beta3_integrin_mediated_Ub_for_NFkB_activation_Proteins	4.67428e-06		PID	IL3-mediated signaling events	0.000428091		Wikipathways	Wnt Signaling Pathway and Pluripotency	1		KEGG	Long-term depression	0.000481872
KEGG	Protein processing in endoplasmic reticulum	1		KEGG	Gap junction	5.72176e-07		Signalink	IGF-Ncore	4.67428e-06		INOH	CD4 T cell receptor signaling-JNK cascade	0.000428228		Wikipathways	Wnt Signaling Pathway Netpath	1		Reactome	ZBP1(DAI) mediated induction of type I IFNs	0.000487773
KEGG	Viral myocarditis	1		Spike	Autophagy	6.10148e-07		BioCarta	cyclins and cell cycle regulation	4.67606e-06		IPAVS	RANK_Singnaling_Pathway_in_Osteoclast_resorption	0.000447319		BioCarta	agrin in postsynaptic differentiation	1		PID	HIF-1-alpha transcription factor network	0.000506311
NetPath	BDNF	1		Wikipathways	Wnt Signaling Pathway Netpath	6.93195e-07		BioCarta	ctcf: first multivalent nuclear factor	4.67606e-06		Reactome	Platelet Aggregation (Plug Formation)	0.000447319		BioCarta	calcium signaling by hbx of hepatitis b virus	1		Wikipathways	Alpha 6 Beta 4 signaling pathway	0.000552859
PID	Alpha4 beta1 integrin signaling events	1		Wikipathways	IL-7 Signaling Pathway	7.15533e-07		NetPath	RANKL	4.67606e-06		PID	ErbB receptor signaling network	0.000456053		BioCarta	caspase cascade in apoptosis	1		Wikipathways	Nuclear Receptors Meta-Pathway	0.000567275
PID	Arf6 downstream pathway	1		BioCarta	skeletal muscle hypertrophy is regulated via akt-mtor pathway	7.15533e-07		BioCarta	p53 signaling pathway	4.75663e-06		Spike	Nucleotide excision repair	0.000475942		BioCarta	cell cycle: g2/m checkpoint	1		KEGG	cGMP-PKG signaling pathway	0.000580629
PID	Arf6 signaling events	1		Wikipathways	Polycystic Kidney Disease Pathway	7.35206e-07		PID	IL3-mediated signaling events	4.87257e-06		Reactome	CD209 (DC-SIGN) signaling	0.000497214		BioCarta	estrogen responsive protein efp controls cell cycle and breast tumors growth	1		Reactome	p75 NTR receptor-mediated signalling	0.00062627
PID	ATM pathway	1		PID	Stabilization and expansion of the E-cadherin adherens junction	8.06931e-07		PID	VEGFR1 specific signals	4.87257e-06		PID	TGF-beta receptor signaling	0.000526341		BioCarta	hypoxia and p53 in the cardiovascular system	1		SIGNOR	EGF	0.000699587
PID	ATR signaling pathway	1		STKE	Mitochondrial Pathway of Apoptosis: BH3-only Bcl-2 Family	8.38851e-07		RB	Apoptosis_entry_module	4.87257e-06		Wikipathways	G13 Signaling Pathway	0.000573498		BioCarta	mechanism of gene regulation by peroxisome proliferators via ppara	1		NetPath	Hedgehog	0.000699587
PID	Atypical NF-kappaB pathway	1		PID	E-cadherin signaling in keratinocytes	8.40395e-07		Reactome	Metabolism of proteins	5.19768e-06		PID	Signaling events mediated by HDAC Class II	0.000573498		BioCarta	melanocyte development and pigmentation pathway	1		STKE	Adrenergic Pathway	0.000733133
PID	Aurora A signaling	1		BioCarta	cell cycle: g2/m checkpoint	8.40395e-07		Reactome	Costimulation by the CD28 family	5.50003e-06		KEGG	Thyroid cancer	0.000585929		BioCarta	mtor signaling pathway	1		BioCarta	rac1 cell motility signaling pathway	0.000733133
PID	Canonical NF-kappaB pathway	1		BioCarta	nf-kb signaling pathway	8.40395e-07		Reactome	Apoptotic cleavage of cellular proteins	5.8114e-06		IPAVS	Cross_talk_between_the_PI3K_Akt_and_JAK_STAT_pathways_in_acute_opioid_induced_cardioprotection	0.000585929		BioCarta	multi-step regulation of transcription by pitx2	1		IPAVS	ER_Stress_Map	0.000847392
PID	CD40/CD40L signaling	1		PID	p38 signaling mediated by MAPKAP kinases	8.40395e-07		STKE	Neuro2A Differentiation by G alpha i/o Pathway	5.8114e-06		INOH	CD4 T cell receptor signaling-NFkB cascade	0.000685729		BioCarta	p38 mapk signaling pathway	1		Reactome	formation of the beta-catenin:TCF transactivating complex	0.00087284
PID	Coregulation of Androgen receptor activity	1		INOH	Wnt Canonical	8.93589e-07		PID	Plasma membrane estrogen receptor signaling	6.63811e-06		STKE	Myocyte Adrenergic Pathway	0.000729646		BioCarta	regulation of eif-4e and p70s6 kinase	1		BioCarta	atm signaling pathway	0.000902974
PID	Degradation of beta catenin	1		INOH	Wnt Mammals	8.93589e-07		Reactome	Loss of Nlp from mitotic centrosomes	6.81329e-06		Wikipathways	Serotonin Receptor 2 and ELK-SRF-GATA4 signaling	0.000748412		BioCarta	role of mef2d in t-cell apoptosis	1		PID	Hypoxic and oxygen homeostasis regulation of HIF-1-alpha	0.000902974
PID	DNA-PK pathway in nonhomologous end joining	1		Reactome	Oncogene Induced Senescence	9.06992e-07		Reactome	Loss of proteins required for interphase microtubule organizationfrom the centrosome	6.81329e-06		PID	Nectin adhesion pathway	0.000792041		BioCarta	signaling pathway from g-protein families	1		Wikipathways	ATM Signaling Pathway	0.000902974
PID	EPHA forward signaling	1		Reactome	MAPK targets/ Nuclear events mediated by MAP kinases	9.06992e-07		Reactome	CD28 co-stimulation	7.57967e-06		KEGG	Epithelial cell signaling in Helicobacter pylori infection	0.000793592		BioCarta	skeletal muscle hypertrophy is regulated via akt-mtor pathway	1		Reactome	Growth hormone receptor signaling	0.000902974
PID	EPHA2 forward signaling	1		Reactome	Netrin-1 signaling	9.18487e-07		Reactome	Signaling by FGFR1 in disease	7.57967e-06		KEGG	Long-term potentiation	0.000793592		BioCarta	the igf-1 receptor and longevity	1		Signalink	HH-Core	0.000902974
PID	Hedgehog signaling events mediated by Gli proteins	1		Wikipathways	Parkin-Ubiquitin Proteasomal System pathway	9.40822e-07		Reactome	Signaling by FGFR1 mutants	7.57967e-06		PID	Validated targets of C-MYC transcriptional repression	0.000793592		BioCarta	transcription factor creb and its extracellular signals	1		Reactome	VxPx cargo-targeting to cilium	0.000902974
PID	HIF-2-alpha transcription factor network	1		Reactome	HIV Life Cycle	1.05553e-06		BioCarta	fas signaling pathway (cd95)	8.01391e-06		BioCarta	p53 signaling pathway	0.000827489		BioCarta	trka receptor signaling pathway	1		PID	Integrin-linked kinase signaling	0.000913012
PID	IL1-mediated signaling events	1		BioCarta	apoptotic signaling in response to dna damage	1.16399e-06		BioCarta	igf-1 signaling pathway	8.01391e-06		Reactome	p53-Dependent G1 DNA Damage Response	0.000827489		BioCarta	wnt signaling pathway	1		NetPath	Ghrelin	0.000961095
PID	IL8- and CXCR2-mediated signaling events	1		Reactome	Constitutive Signaling by EGFRvIII	1.16399e-06		Reactome	Signaling by Hippo	8.01391e-06		Reactome	p53-Dependent G1/S DNA damage checkpoint	0.000827489		HumanCyc	MAP kinase cascade	1		SIGNOR	Myogenesis	0.000961095
PID	LKB1 signaling events	1		Reactome	Signaling by EGFRvIII in Cancer	1.16399e-06		STKE	Insulin Signaling Pathway	8.15611e-06		Reactome	AKT phosphorylates targets in the cytosol	0.000827489		INOH	GPCR Adenosine A2A receptor	1		PID	ATM pathway	0.000961095
PID	Nephrin/Neph1 signaling in the kidney podocyte	1		Reactome	Mitotic Telophase/Cytokinesis	1.16399e-06		SIGNOR	WNT_Myogenesis	9.03737e-06		Reactome	Platelet degranulation	0.000907537		INOH	TNF	1		Reactome	beta-catenin independent WNT signaling	0.000979905
PID	Regulation of nuclear beta catenin signaling and target gene transcription	1		Reactome	Spry regulation of FGF signaling	1.16399e-06		Spike	Mismatch repair	9.45239e-06		BioCarta	mechanism of gene regulation by peroxisome proliferators via ppara	0.000948876		INOH	Wnt Canonical	1		PID	S1P2 pathway	0.000982839
PID	Regulation of nuclear SMAD2/3 signaling	1		Wikipathways	miR-targeted genes in lymphocytes - TarBase	1.24354e-06		Reactome	Fanconi Anemia pathway	9.45239e-06		IPAVS	IRE1_pathway	0.00109753		INOH	Wnt Mammals	1		STKE	G alpha i Pathway	0.000982839
PID	Regulation of p38-alpha and p38-beta	1		Reactome	TNFR2 non-canonical NF-kB pathway	1.24737e-06		INOH	CD4 T cell receptor signaling-ERK cascade	9.49566e-06		Reactome	RHO GTPases activate PAKs	0.00109753		IPAVS	IRE1_pathway	1		STKE	PI3K Pathway	0.000982839
PID	Retinoic acid receptors-mediated signaling	1		BioCarta	role of erk5 in neuronal survival pathway	1.34831e-06		SMPDB	Intracellular Signalling Through Adenosine Receptor A2a and Adenosine	9.49566e-06		Wikipathways	Nanoparticle triggered autophagic cell death	0.00109753		KEGG	Antigen processing and presentation	1		Wikipathways	SIDS Susceptibility Pathways	0.000992896
PID	Signaling events mediated by HDAC Class I	1		STKE	G alpha i Pathway	1.34831e-06		SMPDB	Intracellular Signalling Through Adenosine Receptor A2b and Adenosine	9.49566e-06		Reactome	Nef and signal transduction	0.00128919		KEGG	Axon guidance	1		BioCarta	map kinase inactivation of smrt corepressor	0.00111596
PID	Signaling events mediated by HDAC Class II	1		Wikipathways	T-Cell Receptor and Co-stimulatory Signaling	1.34831e-06		PID	IL6-mediated signaling events	1.02003e-05		BioCarta	cbl mediated ligand-induced downregulation of egf receptors pathway	0.00128919		KEGG	Basal cell carcinoma	1		Reactome	NF-kB activation through FADD/RIP-1 pathway mediated by caspase-8 and -10	0.00111596
PID	Signaling events mediated by HDAC Class III	1		STKE	Seven Transmembrane Receptor Signaling Through beta-Arrestin	1.34831e-06		PID	AP-1 transcription factor network	1.02731e-05		KEGG	Axon guidance	0.0013658		KEGG	Cholinergic synapse	1		Reactome	PECAM1 interactions	0.00111596
PID	Signaling events mediated by PRL	1		Reactome	Caspase activation via extrinsic apoptotic signalig pathway	1.34831e-06		INOH	TLR NFkB	1.02731e-05		Reactome	RHO GTPases Activate Formins	0.0013658		KEGG	Cytosolic DNA-sensing pathway	1		Reactome	Cell surface interactions at the vascular wall	0.00112681
PID	Stabilization and expansion of the E-cadherin adherens junction	1		Reactome	IKK complex recruitment mediated by RIP1	1.34831e-06		KEGG	AMPK signaling pathway	1.0372e-05		KEGG	Pathogenic Escherichia coli infection	0.00137505		KEGG	Dorso-ventral axis formation	1		Wikipathways	miR-targeted genes in lymphocytes - TarBase	0.00121812
PID	Syndecan-2-mediated signaling events	1		Reactome	Apoptotic cleavage of cellular proteins	1.48548e-06		STKE	Differentiation Pathway in PC12 Cells	1.15488e-05		Wikipathways	Pathogenic Escherichia coli infection	0.00137505		KEGG	Hippo signaling pathway	1		IPAVS	Wnt_signaling_in_cardiomyocyte_hypertrophy	0.00122947
PID	TNF receptor signaling pathway	1		KEGG	Adrenergic signaling in cardiomyocytes	1.62421e-06		INOH	Wnt Canonical	1.15528e-05		Reactome	Macroautophagy	0.00137505		KEGG	Leishmaniasis	1		KEGG	Alcoholism	0.00122947
PID	TRAIL signaling pathway	1		KEGG	TGF-beta signaling pathway	1.66349e-06		INOH	Wnt Mammals	1.15528e-05		BioCarta	erk and pi-3 kinase are necessary for collagen binding in corneal epithelia	0.00139137		KEGG	Pertussis	1		Reactome	Apoptotic cleavage of cellular proteins	0.00124668
PID	Urokinase-type plasminogen activator (uPA) and uPAR-mediated signaling	1		SIGNOR	IL1R	1.74065e-06		BioCarta	nerve growth factor pathway (ngf)	1.22338e-05		Wikipathways	Serotonin HTR1 Group and FOS Pathway	0.00139137		KEGG	Protein processing in endoplasmic reticulum	1		STKE	Neuro2A Differentiation by G alpha i/o Pathway	0.00124668
PID	Validated nuclear estrogen receptor alpha network	1		Reactome	CTLA4 inhibitory signaling	1.74065e-06		SMPDB	Insulin Signalling	1.22338e-05		Reactome	Generation of second messenger molecules	0.00139137		NetPath	BDNF	1		Reactome	Transcriptional activity of SMAD2/SMAD3:SMAD4 heterotrimer	0.00124668
PID	Validated targets of C-MYC transcriptional repression	1		BioCarta	regulation of cell cycle progression by plk3	1.77819e-06		BioCarta	ucalpain and friends in cell spread	1.22338e-05		BioCarta	phosphorylation of mek1 by cdk5/p35 down regulates the map kinase pathway	0.00141339		PID	Alpha4 beta1 integrin signaling events	1		STKE	Differentiation Pathway in PC12 Cells	0.00126365
PID	Validated transcriptional targets of TAp63 isoforms	1		SIGNOR	MCAPO	1.77819e-06		Wikipathways	Polycystic Kidney Disease Pathway	1.22338e-05		PID	IL5-mediated signaling events	0.00141339		PID	Arf6 downstream pathway	1		RB	Apoptosis_entry_module	0.00135908
RB	APC_module	1		Wikipathways	ATM Signaling Pathway	1.77819e-06		KEGG	Arrhythmogenic right ventricular cardiomyopathy (ARVC)	1.30749e-05		Reactome	SHC-mediated cascade:FGFR1	0.00141339		PID	Arf6 signaling events	1		Wikipathways	FSH signaling pathway	0.00135908
RB	Apoptosis_entry_module	1		Wikipathways	Nanomaterial induced apoptosis	1.77819e-06		Wikipathways	Arrhythmogenic Right Ventricular Cardiomyopathy	1.30749e-05		BioCarta	il 2 signaling pathway	0.00141339		PID	ATM pathway	1		Reactome	G alpha (12/13) signalling events	0.00137817
RB	CycB1_CDC2_module	1		Reactome	Regulation of signaling by CBL	1.77819e-06		INOH	IL-1 NFkB	1.30749e-05		PID	FOXA1 transcription factor network	0.00143407		PID	ATR signaling pathway	1		BioCarta	akt signaling pathway	0.00138679
Reactome	activated TAK1 mediates p38 MAPK activation	1		PID	Regulation of cytoplasmic and nuclear SMAD2/3 signaling	1.77819e-06		PID	Hedgehog signaling events mediated by Gli proteins	1.51336e-05		KEGG	Dorso-ventral axis formation	0.00157097		PID	Atypical NF-kappaB pathway	1		Reactome	Signaling by FGFR3 in disease	0.00138679
Reactome	CD28 dependent Vav1 pathway	1		Reactome	Activation of NF-kappaB in B cells	1.77819e-06		Reactome	MAP kinase activation in TLR cascade	1.51336e-05		Signalink	IGF-Core	0.00157097		PID	Aurora A signaling	1		Reactome	Signaling by FGFR3 mutants	0.00138679
Reactome	Cell-Cell communication	1		Wikipathways	Neural Crest Differentiation	2.03785e-06		KEGG	Non-alcoholic fatty liver disease (NAFLD)	1.5193e-05		Reactome	Antigen processing: Ubiquitination & Proteasome degradation	0.00169997		PID	Canonical NF-kappaB pathway	1		BioCarta	inactivation of gsk3 by akt causes accumulation of b-catenin in alveolar macrophages	0.0016047
Reactome	Chromatin modifying enzymes	1		INOH	TNF	2.08231e-06		BioCarta	apoptotic signaling in response to dna damage	1.53707e-05		KEGG	Adrenergic signaling in cardiomyocytes	0.00176637		PID	CD40/CD40L signaling	1		IPAVS	RANK_Singnaling_Pathway_in_Osteoclast_resorption	0.0016047
Reactome	Chromatin organization	1		KEGG	Antigen processing and presentation	2.08231e-06		Reactome	Constitutive Signaling by EGFRvIII	1.53707e-05		PID	LKB1 signaling events	0.00177501		PID	Coregulation of Androgen receptor activity	1		Reactome	Antigen activates B Cell Receptor (BCR) leading to generation of second messengers	0.0016047
Reactome	CLEC7A (Dectin-1) signaling	1		Wikipathways	FSH signaling pathway	2.45112e-06		Reactome	Signaling by EGFRvIII in Cancer	1.53707e-05		PID	PAR1-mediated thrombin signaling events	0.00177501		PID	Degradation of beta catenin	1		PID	ATR signaling pathway	0.0016047
Reactome	Cyclin A:Cdk2-associated events at S phase entry	1		INOH	GPCR GroupI metabotropic glutamate receptor	2.45112e-06		KEGG	Jak-STAT signaling pathway	1.5637e-05		Reactome	Class I MHC mediated antigen processing & presentation	0.00181377		PID	DNA-PK pathway in nonhomologous end joining	1		PID	ATF-2 transcription factor network	0.00180747
Reactome	Cyclin E associated events during G1/S transition	1		Spike	Nucleotide excision repair	2.50079e-06		BioCarta	nfkb activation by nontypeable hemophilus influenzae	1.61626e-05		KEGG	cGMP-PKG signaling pathway	0.001867		PID	EPHA forward signaling	1		Wikipathways	Wnt Signaling Pathway	0.00180747
Reactome	Degradation of GLI1 by the proteasome	1		Reactome	TGF-beta receptor signaling activates SMADs	2.6154e-06		BioCarta	cell cycle: g2/m checkpoint	1.72871e-05		Reactome	GPCR downstream signaling	0.00196074		PID	EPHA2 forward signaling	1		Reactome	APC/C:Cdc20 mediated degradation of mitotic proteins	0.0018529
Reactome	DNA Damage/Telomere Stress Induced Senescence	1		NetPath	CRH	2.6154e-06		RB	APC_module	1.72871e-05		KEGG	Huntington,s disease	0.00200252		PID	Hedgehog signaling events mediated by Gli proteins	1		BioCarta	trka receptor signaling pathway	0.0020136
Reactome	DNA Repair	1		Reactome	Signaling by NOTCH1	2.7876e-06		BioCarta	multi-step regulation of transcription by pitx2	1.82127e-05		KEGG	Platelet activation	0.0020851		PID	HIF-2-alpha transcription factor network	1		BioCarta	role of mitochondria in apoptotic signaling	0.0020136
Reactome	Double-Strand Break Repair	1		Reactome	TP53 Regulates Metabolic Genes	2.87645e-06		Reactome	RAF activation	1.82127e-05		BioCarta	cyclins and cell cycle regulation	0.00220779		PID	IL1-mediated signaling events	1		Reactome	TRAF3-dependent IRF activation pathway	0.0020136
Reactome	EGFR downregulation	1		Reactome	Transcriptional Regulation by TP53	2.87645e-06		Wikipathways	p38 MAPK Signaling Pathway	2.13481e-05		PID	Canonical NF-kappaB pathway	0.00220779		PID	IL8- and CXCR2-mediated signaling events	1		Wikipathways	NOD pathway	0.00204821
Reactome	EPHB-mediated forward signaling	1		Reactome	Cell surface interactions at the vascular wall	2.91411e-06		PID	HIF-2-alpha transcription factor network	2.13481e-05		BioCarta	cadmium induces dna synthesis and proliferation in macrophages	0.00229973		PID	LKB1 signaling events	1		BioCarta	phosphoinositides and their downstream targets	0.00207726
Reactome	FCERI mediated Ca+2 mobilization	1		Reactome	SCF(Skp2)-mediated degradation of p27/p21	3.28152e-06		PID	Endothelins	2.25439e-05		Reactome	Degradation of GLI2 by the proteasome	0.00229973		PID	Nephrin/Neph1 signaling in the kidney podocyte	1		PID	PDGFR-alpha signaling pathway	0.00207726
Reactome	formation of the beta-catenin:TCF transactivating complex	1		Reactome	Activation of BAD and translocation to mitochondria	3.28152e-06		Reactome	Signaling by FGFR in disease	2.39075e-05		Reactome	GLI3 is processed to GLI3R by the proteasome	0.00229973		PID	Regulation of p38-alpha and p38-beta	1		Wikipathways	Serotonin Receptor 2 and ELK-SRF-GATA4 signaling	0.00207726
Reactome	G2/M Checkpoints	1		Reactome	Homologous Recombination Repair	3.28152e-06		STKE	Myocyte Adrenergic Pathway	2.39075e-05		Wikipathways	miRNAs involved in DNA damage response	0.00229973		PID	Retinoic acid receptors-mediated signaling	1		Wikipathways	Angiogenesis	0.00207726
Reactome	Hedgehog ,on, state	1		Reactome	Homologous recombination repair of replication-independent double-strand breaks	3.28152e-06		PID	RhoA signaling pathway	2.39472e-05		BioCarta	estrogen responsive protein efp controls cell cycle and breast tumors growth	0.00229973		PID	Signaling events mediated by HDAC Class I	1		Reactome	Formation of tubulin folding intermediates by CCT/TriC	0.00207726
Reactome	HIV Infection	1		KEGG	Oxytocin signaling pathway	3.36092e-06		BioCarta	agrin in postsynaptic differentiation	2.39472e-05		Reactome	SHC-mediated cascade:FGFR3	0.00229973		PID	Signaling events mediated by HDAC Class II	1		Reactome	Nef-mediates down modulation of cell surface receptors by recruiting them to clathrin adapters	0.00207726
Reactome	Immunoregulatory interactions between a Lymphoid and a non-Lymphoid cell	1		NetPath	IL11	3.42727e-06		Reactome	Cellular response to heat stress	2.41167e-05		SMPDB	Leucine Stimulation on Insulin Signaling	0.00229973		PID	Signaling events mediated by HDAC Class III	1		PID	TGF-beta receptor signaling	0.00211418
Reactome	Interferon Signaling	1		STKE	Interleukin 4 (IL-4) Pathway	3.42727e-06		Reactome	PI3K Cascade	2.49415e-05		PID	CD40/CD40L signaling	0.0023358		PID	Signaling events mediated by PRL	1		Spike	Nucleotide excision repair	0.00214506
Reactome	Interleukin-1 signaling	1		Reactome	Regulation of mRNA stability by proteins that bind AU-rich elements	3.67471e-06		Reactome	Centrosome maturation	2.49415e-05		Reactome	PLCG1 events in ERBB2 signaling	0.0023358		PID	Stabilization and expansion of the E-cadherin adherens junction	1		Wikipathways	Allograft Rejection	0.00218404
Reactome	L1CAM interactions	1		Reactome	formation of the beta-catenin:TCF transactivating complex	3.9521e-06		Reactome	Recruitment of mitotic centrosome proteins and complexes	2.49415e-05		Wikipathways	Nuclear Receptors Meta-Pathway	0.00255811		PID	Syndecan-2-mediated signaling events	1		BioCarta	fmlp induced chemokine gene expression in hmc-1 cells	0.00249051
Reactome	MAP kinase activation in TLR cascade	1		BioCarta	agrin in postsynaptic differentiation	4.24089e-06		KEGG	Protein processing in endoplasmic reticulum	2.74175e-05		KEGG	Pertussis	0.00270175		PID	TNF receptor signaling pathway	1		PID	Nephrin/Neph1 signaling in the kidney podocyte	0.00249051
Reactome	Membrane Trafficking	1		KEGG	Amyotrophic lateral sclerosis (ALS)	4.28634e-06		STKE	G alpha 13 Pathway	2.8104e-05		IPAVS	GSK3_as_a_convergence_point_in_hypertrophic_signaling	0.00275741		PID	TRAIL signaling pathway	1		Spike	G1-S Phase of the Cell Cycle	0.00259234
Reactome	Mitotic Anaphase	1		Reactome	Regulation of APC/C activators between G1/S and early anaphase	4.28634e-06		BioCarta	regulation of cell cycle progression by plk3	2.90945e-05		Wikipathways	miR-targeted genes in epithelium - TarBase	0.00289731		PID	Urokinase-type plasminogen activator (uPA) and uPAR-mediated signaling	1		STKE	PI3K Class IB Pathway in Neutrophils	0.00259234
Reactome	Mitotic Metaphase and Anaphase	1		Reactome	NOD1/2 Signaling Pathway	4.28634e-06		BioCarta	cyclin e destruction pathway	3.08738e-05		IPAVS	GSK3beta_linked_proapoptotic_signaling_pathways_and_lithium_protection	0.00298922		PID	Validated targets of C-MYC transcriptional repression	1		BioCarta	actions of nitric oxide in the heart	0.00259234
Reactome	MyD88 cascade initiated on plasma membrane	1		BioCarta	map kinase inactivation of smrt corepressor	4.69868e-06		KEGG	TGF-beta signaling pathway	3.3146e-05		PID	Arf6 signaling events	0.00298922		PID	Validated transcriptional targets of TAp63 isoforms	1		HumanCyc	MAP kinase cascade	0.00271907
Reactome	MyD88 dependent cascade initiated on endosome	1		Reactome	Chk1/Chk2(Cds1) mediated inactivation of Cyclin B:Cdk1 complex	4.69868e-06		STKE	G alpha i Pathway	3.37817e-05		Reactome	ZBP1(DAI) mediated induction of type I IFNs	0.00304257		RB	APC_module	1		Reactome	Nef and signal transduction	0.00271907
Reactome	MyD88:Mal cascade initiated on plasma membrane	1		Reactome	Signaling by FGFR in disease	5.64498e-06		STKE	PI3K Pathway	3.37817e-05		Reactome	TAK1 activates NFkB by phosphorylation and activation of IKKs complex	0.00304257		RB	Apoptosis_entry_module	1		RB	rb_module	0.00293576
Reactome	Nef and signal transduction	1		Spike	G1-S Phase of the Cell Cycle	5.64498e-06		Wikipathways	T-Cell Receptor and Co-stimulatory Signaling	3.37817e-05		Reactome	Sema4D induced cell migration and growth-cone collapse	0.00304257		RB	CycB1_CDC2_module	1		BioCarta	ccr3 signaling in eosinophils	0.00303139
Reactome	NF-kB activation through FADD/RIP-1 pathway mediated by caspase-8 and -10	1		KEGG	Phagosome	5.6931e-06		Reactome	Downregulation of TGF-beta receptor signaling	3.37817e-05		Reactome	Signaling by Hedgehog	0.00311003		Reactome	activated TAK1 mediates p38 MAPK activation	1		Reactome	Signaling by FGFR2 in disease	0.00303139
Reactome	Oncogene Induced Senescence	1		KEGG	Arrhythmogenic right ventricular cardiomyopathy (ARVC)	6.1916e-06		Reactome	IKK complex recruitment mediated by RIP1	3.37817e-05		KEGG	Oocyte meiosis	0.00322219		Reactome	CD28 dependent Vav1 pathway	1		Reactome	Signaling by FGFR2 mutants	0.00303139
Reactome	Organelle biogenesis and maintenance	1		Wikipathways	Arrhythmogenic Right Ventricular Cardiomyopathy	6.1916e-06		INOH	CD4 T cell receptor signaling-NFkB cascade	3.45589e-05		Reactome	G beta:gamma signalling through PI3Kgamma	0.00323918		Reactome	Cell-Cell communication	1		Reactome	RHO GTPases activate PAKs	0.00303139
Reactome	p75NTR signals via NF-kB	1		SIGNOR	P38	6.47267e-06		SIGNOR	MTOR	3.52123e-05		KEGG	Phagosome	0.00338926		Reactome	Chromatin modifying enzymes	1		Reactome	Signal transduction by L1	0.00303139
Reactome	PECAM1 interactions	1		Spike	Mismatch repair	6.47267e-06		SIGNOR	SAPK_JNK	3.52123e-05		Reactome	G1/S DNA Damage Checkpoints	0.00358852		Reactome	Chromatin organization	1		IPAVS	Basal_Cell_Carcinoma_Signaling_Pathway	0.00303139
Reactome	RAF activation	1		Reactome	Nuclear Events (kinase and transcription factor activation)	6.47267e-06		Reactome	Death Receptor Signalling	3.52123e-05		Spike	Response to DSB	0.00358852		Reactome	CLEC7A (Dectin-1) signaling	1		KEGG	Hippo signaling pathway	0.0030905
Reactome	Regulation of KIT signaling	1		STKE	Adrenergic Pathway	6.88103e-06		Reactome	TRAF6 mediated NF-kB activation	3.52123e-05		Wikipathways	IL-9 Signaling Pathway	0.00358852		Reactome	Cyclin A:Cdk2-associated events at S phase entry	1		Reactome	Negative regulation of MAPK pathway	0.00325576
Reactome	Regulation of signaling by CBL	1		PID	HIF-2-alpha transcription factor network	6.88103e-06		Reactome	Inflammasomes	4.26358e-05		Reactome	G1/S Transition	0.00378491		Reactome	Cyclin E associated events during G1/S transition	1		Signalink	WNT-Core	0.00325576
Reactome	RHO GTPases Activate Formins	1		BioCarta	fmlp induced chemokine gene expression in hmc-1 cells	7.38341e-06		Wikipathways	miRNAs involved in DNA damage response	4.26358e-05		Reactome	Lysosome Vesicle Biogenesis	0.00378537		Reactome	Degradation of GLI1 by the proteasome	1		UniProt	protein ubiquitination	0.00328734
Reactome	RHO GTPases activate PAKs	1		BioCarta	p38 mapk signaling pathway	7.38341e-06		BioCarta	calcium signaling by hbx of hepatitis b virus	4.26358e-05		STKE	JNK MAPK Pathway	0.00378537		Reactome	DNA Damage/Telomere Stress Induced Senescence	1		BioCarta	mcalpain and friends in cell motility	0.00330218
Reactome	SCF(Skp2)-mediated degradation of p27/p21	1		Wikipathways	MAPK Cascade	7.38341e-06		Reactome	Signaling by NOTCH1	4.41991e-05		BioCarta	multi-step regulation of transcription by pitx2	0.00412919		Reactome	DNA Repair	1		STKE	G alpha 13 Pathway	0.00330218
Reactome	Sema4D in semaphorin signaling	1		KEGG	Non-alcoholic fatty liver disease (NAFLD)	8.01146e-06		Wikipathways	Ovarian Infertility Genes	4.75146e-05		BioCarta	signaling pathway from g-protein families	0.00412919		Reactome	Double-Strand Break Repair	1		PID	IL5-mediated signaling events	0.00341575
Reactome	SHC-mediated cascade:FGFR1	1		BioCarta	human cytomegalovirus and map kinase pathways	8.23956e-06		PID	Alpha-synuclein signaling	4.75146e-05		Reactome	RAF activation	0.00412919		Reactome	EGFR downregulation	1		PID	Ras signaling in the CD4+ TCR pathway	0.00341575
Reactome	Signal attenuation	1		Reactome	G1/S DNA Damage Checkpoints	8.23956e-06		Signalink	WNT-Ncore	4.75146e-05		Reactome	PI Metabolism	0.00472172		Reactome	EPHB-mediated forward signaling	1		Reactome	Golgi Cisternae Pericentriolar Stack Reorganization	0.00341575
Reactome	Signal transduction by L1	1		Reactome	Regulation of KIT signaling	8.23956e-06		KEGG	Non-homologous end-joining	4.84647e-05		Reactome	Apoptotic cleavage of cellular proteins	0.00476289		Reactome	FCERI mediated Ca+2 mobilization	1		Reactome	Sema3A PAK dependent Axon repulsion	0.00341575
Reactome	Signaling by FGFR3 in disease	1		Spike	Response to DSB	8.23956e-06		Wikipathways	Non-homologous end joining	4.92612e-05		PID	IL1-mediated signaling events	0.00476289		Reactome	formation of the beta-catenin:TCF transactivating complex	1		BioCarta	stress induction of hsp regulation	0.00341575
Reactome	Signaling by FGFR3 mutants	1		BioCarta	bone remodeling	8.23956e-06		Wikipathways	Spinal Cord Injury	5.08533e-05		Wikipathways	Metastatic brain tumor	0.00519489		Reactome	G2/M Checkpoints	1		IPAVS	GAP_JUNCTION_REGULATION	0.00376134
Reactome	Signaling by FGFR4 in disease	1		BioCarta	phosphoinositides and their downstream targets	8.32495e-06		Reactome	Signaling by GPCR	5.1769e-05		Reactome	activated TAK1 mediates p38 MAPK activation	0.00542097		Reactome	Hedgehog ,on, state	1		INOH	CD4 T cell receptor signaling-NFkB cascade	0.0037808
Reactome	SUMOylation	1		PID	PDGFR-alpha signaling pathway	8.32495e-06		KEGG	Salmonella infection	5.39193e-05		BioCarta	regulation of splicing through sam68	0.00549535		Reactome	HIV Infection	1		Wikipathways	Spinal Cord Injury	0.00378118
Reactome	Synthesis of DNA	1		Reactome	Downregulation of SMAD2/3:SMAD4 transcriptional activity	8.32495e-06		Reactome	Integrin alphaIIb beta3 signaling	6.03607e-05		BioCarta	regulation of transcriptional activity by pml	0.00549535		Reactome	Interferon Signaling	1		INOH	Wnt Canonical	0.00378118
Reactome	TAK1 activates NFkB by phosphorylation and activation of IKKs complex	1		Reactome	Signaling by Hippo	8.32495e-06		Reactome	DNA Damage/Telomere Stress Induced Senescence	6.03607e-05		Reactome	Signal attenuation	0.00549535		Reactome	Interleukin-1 signaling	1		INOH	Wnt Mammals	0.00378118
Reactome	TGF-beta receptor signaling activates SMADs	1		Reactome	Syndecan interactions	8.32495e-06		BioCarta	akt signaling pathway	6.39871e-05		BioCarta	cxcr4 signaling pathway	0.00549535		Reactome	L1CAM interactions	1		KEGG	Intestinal immune network for IgA production	0.00405812
Reactome	The NLRP3 inflammasome	1		Signalink	WNT-Core	8.50359e-06		BioCarta	role of mal in rho-mediated activation of srf	6.39871e-05		BioCarta	e2f1 destruction pathway	0.00549535		Reactome	MAP kinase activation in TLR cascade	1		KEGG	Glucagon signaling pathway	0.00428425
Reactome	The role of Nef in HIV-1 replication and disease pathogenesis	1		Reactome	Generic Transcription Pathway	8.57388e-06		Wikipathways	Apoptosis Modulation by HSP70	6.39871e-05		Reactome	degradation of AXIN	0.00549535		Reactome	Membrane Trafficking	1		Reactome	Signaling by FGFR4 mutants	0.00431771
Reactome	Toll Like Receptor 10 (TLR10) Cascade	1		Reactome	Cargo trafficking to the periciliary membrane	8.97787e-06		Reactome	Cellular response to hypoxia	6.39871e-05		Reactome	SCF-beta-TrCP mediated degradation of Emi1	0.00549535		Reactome	Mitotic Anaphase	1		Reactome	Double-Strand Break Repair	0.00431771
Reactome	Toll Like Receptor 2 (TLR2) Cascade	1		Wikipathways	Energy Metabolism	8.97787e-06		Reactome	Regulation of Hypoxia-inducible Factor (HIF) by oxygen	6.39871e-05		STKE	PI3K Class IB Pathway	0.00549535		Reactome	Mitotic Metaphase and Anaphase	1		Reactome	Death Receptor Signalling	0.00431771
Reactome	Toll Like Receptor 5 (TLR5) Cascade	1		PID	Coregulation of Androgen receptor activity	1.01405e-05		NetPath	IL11	6.82191e-05		STKE	Seven Transmembrane Receptor Signaling Through beta-Arrestin	0.00551705		Reactome	MyD88 cascade initiated on plasma membrane	1		PID	Regulation of p38-alpha and p38-beta	0.00432866
Reactome	Toll Like Receptor 7/8 (TLR7/8) Cascade	1		IPAVS	non_canonical_Wnt_signaling_pathway_human	1.01405e-05		INOH	TLR ECSIT MEKK1 p38	6.82191e-05		PharmGKB	Anti-diabetic Drug Potassium Channel Inhibitors Pathway, Pharmacodynamics	0.00551705		Reactome	MyD88 dependent cascade initiated on endosome	1		Wikipathways	Serotonin HTR1 Group and FOS Pathway	0.00432866
Reactome	Toll Like Receptor 9 (TLR9) Cascade	1		PID	Signaling mediated by p38-alpha and p38-beta	1.0805e-05		KEGG	Tight junction	7.77667e-05		Reactome	G-protein beta:gamma signalling	0.0056464		Reactome	MyD88:Mal cascade initiated on plasma membrane	1		Reactome	SUMOylation	0.00447272
Reactome	Toll Like Receptor TLR1:TLR2 Cascade	1		BioCarta	mtor signaling pathway	1.17211e-05		STKE	Granule Cell Survival Pathway	8.42002e-05		PID	Regulation of retinoblastoma protein	0.00600093		Reactome	Nef and signal transduction	1		Reactome	RMTs methylate histone arginines	0.00503352
Reactome	Toll Like Receptor TLR6:TLR2 Cascade	1		STKE	G alpha 13 Pathway	1.22785e-05		PID	Validated transcriptional targets of deltaNp63 isoforms	8.42002e-05		Reactome	Apoptotic execution phase	0.00674426		Reactome	NF-kB activation through FADD/RIP-1 pathway mediated by caspase-8 and -10	1		NetPath	IL1	0.00540475
Reactome	TRAF6 mediated induction of NFkB and MAP kinases upon TLR7/8 or 9 activation	1		PID	Syndecan-4-mediated signaling events	1.22785e-05		Wikipathways	Parkin-Ubiquitin Proteasomal System pathway	0.000103195		Reactome	Sema4D in semaphorin signaling	0.00729259		Reactome	Oncogene Induced Senescence	1		BioCarta	cadmium induces dna synthesis and proliferation in macrophages	0.00553643
Reactome	TRAF6 Mediated Induction of proinflammatory cytokines	1		Reactome	EPHB-mediated forward signaling	1.26701e-05		KEGG	Adipocytokine signaling pathway	0.000104906		PID	Reelin signaling pathway	0.00729259		Reactome	Organelle biogenesis and maintenance	1		BioCarta	telomeres telomerase cellular aging and immortality	0.00553643
Reactome	TRAF6 mediated IRF7 activation	1		Reactome	p53-Dependent G1 DNA Damage Response	1.43557e-05		BioCarta	human cytomegalovirus and map kinase pathways	0.000105363		Wikipathways	Parkinsons Disease Pathway	0.00735866		Reactome	p75NTR signals via NF-kB	1		Reactome	Inflammasomes	0.00553643
Reactome	Transcriptional activity of SMAD2/SMAD3:SMAD4 heterotrimer	1		Reactome	p53-Dependent G1/S DNA damage checkpoint	1.43557e-05		Reactome	G1/S DNA Damage Checkpoints	0.000105363		BioCarta	regulation of cell cycle progression by plk3	0.00794014		Reactome	PECAM1 interactions	1		Wikipathways	miRNAs involved in DNA damage response	0.00553643
Reactome	VEGFR2 mediated vascular permeability	1		BioCarta	melanocyte development and pigmentation pathway	1.43557e-05		Reactome	p75NTR signals via NF-kB	0.000105363		PID	Hypoxic and oxygen homeostasis regulation of HIF-1-alpha	0.00794014		Reactome	RAF activation	1		INOH	GPCR Adenosine A2A receptor	0.00562465
Reactome	Vesicle-mediated transport	1		BioCarta	il 6 signaling pathway	1.43557e-05		Spike	Response to DSB	0.000105363		Wikipathways	ATM Signaling Pathway	0.00794014		Reactome	Regulation of KIT signaling	1		Reactome	TGF-beta receptor signaling activates SMADs	0.00562465
Signalink	NHR	1		BioCarta	rb tumor suppressor/checkpoint signaling in response to dna damage	1.43557e-05		Reactome	JNK (c-Jun kinases) phosphorylation and activation mediated by activated human TAK1	0.000105363		PID	Degradation of beta catenin	0.00794014		Reactome	Regulation of signaling by CBL	1		KEGG	Primary immunodeficiency	0.00562465
Signalink	TGF-Ncore	1		BioCarta	erythropoietin mediated neuroprotection through nf-kb	1.43557e-05		Wikipathways	Copper homeostasis	0.000109686		SIGNOR	AMPK	0.00794014		Reactome	RHO GTPases Activate Formins	1		Reactome	Processing and activation of SUMO	0.00591985
Signalink	WNT-Core	1		PID	Downstream signaling in na&	1.63185e-05		PID	N-cadherin signaling events	0.000126373		BioCarta	internal ribosome entry pathway	0.00794014		Reactome	RHO GTPases activate PAKs	1		Reactome	Interleukin-7 signaling	0.00591985
SIGNOR	AMPK	1		BioCarta	ccr3 signaling in eosinophils	1.64797e-05		PID	Endogenous TLR signaling	0.000126711		BioCarta	the co-stimulatory signal during t-cell activation	0.00794014		Reactome	SCF(Skp2)-mediated degradation of p27/p21	1		STKE	Fas Signaling Pathway in Hepatocytes	0.00591985
SIGNOR	SAPK_JNK	1		Reactome	Signal transduction by L1	1.64797e-05		PID	CXCR3-mediated signaling events	0.000131763		Signalink	JAK-STAT-Ncore	0.00794014		Reactome	Sema4D in semaphorin signaling	1		PID	Signaling events mediated by PRL	0.00603667
SIGNOR	WNT_Myogenesis	1		STKE	Neuro2A Differentiation by G alpha i/o Pathway	1.6692e-05		BioCarta	egf signaling pathway	0.000131875		Wikipathways	TGF Beta Signaling Pathway	0.00800057		Reactome	SHC-mediated cascade:FGFR1	1		STKE	Interleukin 4 (IL-4) Pathway	0.00603667
Spike	Base excision and single strand break repair	1		Reactome	Transcriptional activity of SMAD2/SMAD3:SMAD4 heterotrimer	1.6692e-05		BioCarta	ras-independent pathway in nk cell-mediated cytotoxicity	0.000131875		Wikipathways	AMPK Signaling	0.00804012		Reactome	Signal attenuation	1		Wikipathways	JAK-STAT	0.0061945
Spike	G2-M Phase of the Cell Cycle	1		BioCarta	insulin signaling pathway	1.76319e-05		BioCarta	ras signaling pathway	0.000131875		Spike	G1-S Phase of the Cell Cycle	0.00904826		Reactome	Signal transduction by L1	1		Reactome	Gene Expression	0.00696511
Spike	Response to DSB	1		BioCarta	regulation of splicing through sam68	1.76319e-05		Wikipathways	Angiogenesis	0.000131875		IPAVS	TWEAK_signaling_pathway	0.00949676		Reactome	Signaling by FGFR3 in disease	1		BioCarta	integrin signaling pathway	0.00723373
STKE	G alpha 12 Pathway	1		BioCarta	regulation of transcriptional activity by pml	1.76319e-05		PID	Canonical Wnt signaling pathway	0.000131875		Reactome	Assembly of the primary cilium	0.00949676		Reactome	Signaling by FGFR3 mutants	1		PID	RhoA signaling pathway	0.00759908
STKE	Interleukin 4 (IL-4) Pathway	1		Reactome	The NLRP3 inflammasome	1.76319e-05		Reactome	Syndecan interactions	0.000131875		BioCarta	role of mef2d in t-cell apoptosis	0.00949676		Reactome	Signaling by FGFR4 in disease	1		Wikipathways	Structural Pathway of Interleukin 1 (IL-1)	0.00759908
STKE	Myocyte Adrenergic Pathway	1		Reactome	Cohesin Loading onto Chromatin	1.76319e-05		INOH	Hedgehog	0.000134937		BioCarta	wnt signaling pathway	0.00949676		Reactome	SUMOylation	1		Reactome	L1CAM interactions	0.00764018
STKE	Seven Transmembrane Receptor Signaling Through beta-Arrestin	1		Wikipathways	Alzheimers Disease	1.82492e-05		Wikipathways	Endoderm Differentiation	0.000137542		PID	IL8- and CXCR1-mediated signaling events	0.00949676		Reactome	Synthesis of DNA	1		Reactome	M Phase	0.00817787
STKE	Toll-Like Receptor Pathway	1		SMPDB	Insulin Signalling	1.87975e-05		BioCarta	e2f1 destruction pathway	0.000142196		Reactome	RHO GTPases activate IQGAPs	0.00980465		Reactome	TAK1 activates NFkB by phosphorylation and activation of IKKs complex	1		Reactome	APC/C:Cdh1 mediated degradation of Cdc20 and other APC/C:Cdh1 targeted proteins in late mitosis/early G1	0.008308
UniProt	protein ubiquitination	1		Reactome	TRAF6 mediated IRF7 activation	1.87975e-05		BioCarta	melanocyte development and pigmentation pathway	0.000145644		BioCarta	lck and fyn tyrosine kinases in initiation of tcr activation	0.00980465		Reactome	TGF-beta receptor signaling activates SMADs	1		Reactome	SMAD2/SMAD3:SMAD4 heterotrimer regulates transcription	0.008308
Wikipathways	Allograft Rejection	1		BioCarta	ucalpain and friends in cell spread	1.87975e-05		BioCarta	rb tumor suppressor/checkpoint signaling in response to dna damage	0.000145644		Reactome	Caspase-mediated cleavage of cytoskeletal proteins	0.00980465		Reactome	The NLRP3 inflammasome	1		SIGNOR	DR	0.00861246
Wikipathways	AMPK Signaling	1		PID	Signaling events mediated by HDAC Class III	2.05074e-05		OntoCanro	Non-Homologous end Joining	0.000145644		INOH	TNF	0.0106653		Reactome	The role of Nef in HIV-1 replication and disease pathogenesis	1		Reactome	Regulation of KIT signaling	0.00861246
Wikipathways	Angiogenesis	1		PID	C-MYC pathway	2.05074e-05		KEGG	Homologous recombination	0.000175701		Reactome	Separation of Sister Chromatids	0.0109896		Reactome	Toll Like Receptor 10 (TLR10) Cascade	1		BioCarta	hypoxia-inducible factor in the cardivascular system	0.00861246
Wikipathways	Apoptosis Modulation by HSP70	1		Reactome	disassembly of the destruction complex and recruitment of AXIN to the membrane	2.05074e-05		PID	Arf6 trafficking events	0.000181431		Reactome	CLEC7A (Dectin-1) signaling	0.0110544		Reactome	Toll Like Receptor 2 (TLR2) Cascade	1		Wikipathways	miR-targeted genes in muscle cell - TarBase	0.00865708
Wikipathways	Arrhythmogenic Right Ventricular Cardiomyopathy	1		KEGG	Dorso-ventral axis formation	3.11247e-05		IPAVS	GSK3beta_linked_proapoptotic_signaling_pathways_and_lithium_protection	0.000199238		Signalink	WNT-Core	0.0110544		Reactome	Toll Like Receptor 5 (TLR5) Cascade	1		Wikipathways	Primary Focal Segmental Glomerulosclerosis FSGS	0.0087889
Wikipathways	FSH signaling pathway	1		SIGNOR	SAPK_JNK	3.11247e-05		Reactome	Degradation of beta-catenin by the destruction complex	0.000199238		KEGG	Long-term depression	0.0111484		Reactome	Toll Like Receptor 7/8 (TLR7/8) Cascade	1		Wikipathways	TCA Cycle Nutrient Utilization and Invasiveness of Ovarian Cancer	0.0094566
Wikipathways	IL-9 Signaling Pathway	1		Reactome	Cyclin A/B1 associated events during G2/M transition	3.11247e-05		PID	Arf6 signaling events	0.000199238		Reactome	L1CAM interactions	0.0113113		Reactome	Toll Like Receptor 9 (TLR9) Cascade	1		Reactome	RHO GTPases activate PKNs	0.010634
Wikipathways	IL17 signaling pathway	1		Reactome	Signaling by FGFR1 in disease	3.17485e-05		Reactome	Apoptotic execution phase	0.000219302		Reactome	Cellular response to hypoxia	0.0113113		Reactome	Toll Like Receptor TLR1:TLR2 Cascade	1		Reactome	Factors involved in megakaryocyte development and platelet production	0.0109881
Wikipathways	MAPK Cascade	1		Reactome	Signaling by FGFR1 mutants	3.17485e-05		Reactome	Constitutive Signaling by Aberrant PI3K in Cancer	0.000219302		Reactome	Regulation of Hypoxia-inducible Factor (HIF) by oxygen	0.0113113		Reactome	Toll Like Receptor TLR6:TLR2 Cascade	1		KEGG	Amoebiasis	0.0109881
Wikipathways	Osteopontin Signaling	1		INOH	GPCR Adenosine A2A receptor	3.17485e-05		BioCarta	mtor signaling pathway	0.000225899		Reactome	Interferon alpha/beta signaling	0.0113113		Reactome	TRAF6 mediated induction of NFkB and MAP kinases upon TLR7/8 or 9 activation	1		NetPath	BDNF	0.0112193
Wikipathways	Primary Focal Segmental Glomerulosclerosis FSGS	1		RB	Apoptosis_entry_module	3.49106e-05		BioCarta	skeletal muscle hypertrophy is regulated via akt-mtor pathway	0.000225899		Reactome	SHC-mediated cascade:FGFR4	0.0113113		Reactome	TRAF6 Mediated Induction of proinflammatory cytokines	1		Reactome	PCP/CE pathway	0.0112193
Wikipathways	Serotonin HTR1 Group and FOS Pathway	1		Reactome	The role of Nef in HIV-1 replication and disease pathogenesis	3.49106e-05		Reactome	Negative regulation of FGFR1 signaling	0.000225899		Reactome	Activation of APC/C and APC/C:Cdc20 mediated degradation of mitotic proteins	0.0122188		Reactome	TRAF6 mediated IRF7 activation	1		BioCarta	mtor signaling pathway	0.0112371
Wikipathways	SIDS Susceptibility Pathways	1		RB	E2F4-5_module	3.55114e-05		Reactome	EPH-Ephrin signaling	0.00022795		Reactome	Nuclear signaling by ERBB4	0.0122188		Reactome	Transcriptional activity of SMAD2/SMAD3:SMAD4 heterotrimer	1		BioCarta	regulation of eif-4e and p70s6 kinase	0.0112371
BioCarta	acetylation and deacetylation of rela in nucleus	1		BioCarta	chaperones modulate interferon signaling pathway	3.78342e-05		Reactome	activated TAK1 mediates p38 MAPK activation	0.000236762		PharmGKB	Busulfan Pathway, Pharmacodynamics	0.0122188		Reactome	VEGFR2 mediated vascular permeability	1		BioCarta	signaling pathway from g-protein families	0.0112371
BioCarta	cbl mediated ligand-induced downregulation of egf receptors pathway	1		BioCarta	transcription regulation by methyltransferase of carm1	3.78342e-05		Reactome	Oxygen-dependent proline hydroxylation of Hypoxia-inducible Factor Alpha	0.000236762		PID	IL12 signaling mediated by STAT4	0.0122188		Reactome	Vesicle-mediated transport	1		BioCarta	skeletal muscle hypertrophy is regulated via akt-mtor pathway	0.0112371
BioCarta	chaperones modulate interferon signaling pathway	1		PID	CXCR3-mediated signaling events	3.79229e-05		BioCarta	ccr3 signaling in eosinophils	0.000256577		KEGG	Hippo signaling pathway	0.0124582		Signalink	TGF-Ncore	1		Reactome	RAF activation	0.0112371
BioCarta	cxcr4 signaling pathway	1		PID	Signaling events mediated by HDAC Class II	3.79229e-05		Reactome	RHO GTPases activate PAKs	0.000256577		Reactome	HIV Infection	0.0147294		Signalink	WNT-Core	1		Reactome	Negative regulation of FGFR1 signaling	0.0112371
BioCarta	cyclin e destruction pathway	1		PID	Urokinase-type plasminogen activator (uPA) and uPAR-mediated signaling	3.79229e-05		BioCarta	induction of apoptosis through dr3 and dr4/5 death receptors	0.000256577		PID	Retinoic acid receptors-mediated signaling	0.015601		SIGNOR	AMPK	1		NetPath	TSH	0.0112371
BioCarta	e2f1 destruction pathway	1		PID	RhoA signaling pathway	3.86588e-05		BioCarta	nf-kb signaling pathway	0.000256577		Reactome	SHC-mediated cascade:FGFR2	0.0157987		SIGNOR	SAPK_JNK	1		BioCarta	thrombin signaling and protease-activated receptors	0.0112371
BioCarta	epo signaling pathway	1		PID	Degradation of beta catenin	3.99031e-05		Reactome	NOTCH1 Intracellular Domain Regulates Transcription	0.000261033		Reactome	Regulation of RAS by GAPs	0.0157987		SIGNOR	WNT_Myogenesis	1		Reactome	Cdc20:Phospho-APC/C mediated degradation of Cyclin A	0.0112371
BioCarta	how progesterone initiates the oocyte maturation	1		SIGNOR	AMPK	3.99031e-05		PID	Syndecan-4-mediated signaling events	0.000287564		Wikipathways	Primary Focal Segmental Glomerulosclerosis FSGS	0.0159693		Spike	Base excision and single strand break repair	1		Reactome	MAPK3 (ERK1) activation	0.0114789
BioCarta	il-7 signal transduction	1		Wikipathways	TGF Beta Signaling Pathway	4.88974e-05		Wikipathways	Alzheimers Disease	0.000293844		Reactome	Clathrin derived vesicle budding	0.0159693		Spike	G2-M Phase of the Cell Cycle	1		Wikipathways	PDGF Pathway	0.0114789
BioCarta	il 2 signaling pathway	1		KEGG	Fanconi anemia pathway	4.88974e-05		Reactome	TP53 Regulates Metabolic Genes	0.000293844		Reactome	trans-Golgi Network Vesicle Budding	0.0159693		Spike	Response to DSB	1		Wikipathways	Hair Follicle Development- Induction (Part 1 of 3)	0.0116131
BioCarta	il 6 signaling pathway	1		Reactome	FCERI mediated Ca+2 mobilization	4.94409e-05		Reactome	Transcriptional Regulation by TP53	0.000293844		Reactome	PECAM1 interactions	0.016386		STKE	G alpha 12 Pathway	1		PID	IL23-mediated signaling events	0.0116131
BioCarta	induction of apoptosis through dr3 and dr4/5 death receptors	1		Reactome	RHO GTPases activate PKNs	5.44673e-05		Reactome	Negative regulation of MAPK pathway	0.00029442		BioCarta	il 3 signaling pathway	0.016386		STKE	Interleukin 4 (IL-4) Pathway	1		KEGG	Pertussis	0.0116393
BioCarta	internal ribosome entry pathway	1		KEGG	Adipocytokine signaling pathway	5.54932e-05		SIGNOR	Myogenesis	0.00030764		Reactome	Downregulation of ERBB2:ERBB3 signaling	0.016386		STKE	Myocyte Adrenergic Pathway	1		INOH	Hedgehog	0.0116393
BioCarta	nf-kb signaling pathway	1		STKE	PI3K Class IB Pathway in Neutrophils	5.58947e-05		Reactome	Hedgehog ,on, state	0.00030764		Wikipathways	RalA downstream regulated genes	0.016386		STKE	Seven Transmembrane Receptor Signaling Through beta-Arrestin	1		Reactome	TRAF6 mediated IRF7 activation	0.0129238
BioCarta	nfkb activation by nontypeable hemophilus influenzae	1		BioCarta	cyclins and cell cycle regulation	5.62332e-05		BioCarta	signal transduction through il1r	0.00030764		PID	Signaling events mediated by HDAC Class I	0.0178338		STKE	Toll-Like Receptor Pathway	1		Reactome	Oxygen-dependent proline hydroxylation of Hypoxia-inducible Factor Alpha	0.0129238
BioCarta	nuclear receptors coordinate the activities of chromatin remodeling complexes and coactivators to facilitate initiation of transcription in carcinoma cells	1		Reactome	Nef and signal transduction	5.75711e-05		Reactome	Netrin-1 signaling	0.00030764		KEGG	Tight junction	0.0191261		UniProt	protein ubiquitination	1		BioCarta	role of pi3k subunit p85 in regulation of actin organization and cell migration	0.0129238
BioCarta	pelp1 modulation of estrogen receptor activity	1		Reactome	DNA Double Strand Breaks Response	5.75711e-05		Wikipathways	Mesodermal Commitment Pathway	0.000329559		Reactome	Mitotic Prophase	0.0195474		Wikipathways	Allograft Rejection	1		BioCarta	tnfr1 signaling pathway	0.0129238
BioCarta	rac1 cell motility signaling pathway	1		Reactome	Recruitment of repair and signaling proteins to double-strand breaks	5.75711e-05		BioCarta	nuclear receptors coordinate the activities of chromatin remodeling complexes and coactivators to facilitate initiation of transcription in carcinoma cells	0.000362224		PID	Alpha-synuclein signaling	0.0196901		Wikipathways	AMPK Signaling	1		Reactome	Post-chaperonin tubulin folding pathway	0.0129238
BioCarta	rb tumor suppressor/checkpoint signaling in response to dna damage	1		BioCarta	cell to cell adhesion signaling	5.75711e-05		Reactome	Dectin-1 mediated noncanonical NF-kB signaling	0.000362224		Reactome	Synthesis of PIPs at the plasma membrane	0.0196901		Wikipathways	Angiogenesis	1		Reactome	Chaperonin-mediated protein folding	0.0134749
BioCarta	role of brca1 brca2 and atr in cancer susceptibility	1		PID	IL8- and CXCR1-mediated signaling events	5.75853e-05		Reactome	NIK-->noncanonical NF-kB signaling	0.000362224		Reactome	Activation of the mRNA upon binding of the cap-binding complex and eIFs, and subsequent binding to 43S	0.0207265		Wikipathways	Apoptosis Modulation by HSP70	1		Wikipathways	Adipogenesis	0.0134932
BioCarta	role of mitochondria in apoptotic signaling	1		UniProt	protein ubiquitination	5.9531e-05		Reactome	DNA Damage Bypass	0.000371304		BioCarta	hypoxia and p53 in the cardiovascular system	0.0216082		Wikipathways	FSH signaling pathway	1		PID	Validated nuclear estrogen receptor alpha network	0.0145436
BioCarta	roles of arrestin dependent recruitment of src kinases in gpcr signaling	1		BioCarta	epo signaling pathway	6.07278e-05		PID	IL5-mediated signaling events	0.000377262		Reactome	Anchoring of the basal body to the plasma membrane	0.0224763		Wikipathways	IL-9 Signaling Pathway	1		Reactome	RHO GTPases Activate WASPs and WAVEs	0.0145436
BioCarta	signal transduction through il1r	1		Reactome	p38MAPK events	6.07278e-05		BioCarta	transcription regulation by methyltransferase of carm1	0.000377262		KEGG	Phosphatidylinositol signaling system	0.0224763		Wikipathways	IL17 signaling pathway	1		Spike	Repair of Interstrand Crosslinks	0.0145436
BioCarta	toll-like receptor pathway	1		IPAVS	GAP_JUNCTION_REGULATION	6.6639e-05		BioCarta	role of erk5 in neuronal survival pathway	0.00038832		PID	PLK1 signaling events	0.0233133		Wikipathways	MAPK Cascade	1		BioCarta	transcription factor creb and its extracellular signals	0.0149284
BioCarta	transcription regulation by methyltransferase of carm1	1		KEGG	Cytosolic DNA-sensing pathway	6.6639e-05		BioCarta	transcription factor creb and its extracellular signals	0.00038832		Reactome	G2/M DNA damage checkpoint	0.0240108		Wikipathways	Osteopontin Signaling	1		Reactome	EGFR downregulation	0.0149284
BioCarta	ucalpain and friends in cell spread	1		Reactome	Signaling by Hedgehog	6.75364e-05		Reactome	EPHB-mediated forward signaling	0.000430798		UniProt	protein ubiquitination	0.0241444		Wikipathways	Primary Focal Segmental Glomerulosclerosis FSGS	1		Reactome	VEGFR2 mediated vascular permeability	0.0149284
INOH	Hedgehog	1		IPAVS	GSK3beta_linked_proapoptotic_signaling_pathways_and_lithium_protection	7.55483e-05		Wikipathways	ATM Signaling Pathway	0.000493667		PID	Alpha4 beta1 integrin signaling events	0.0246521		Wikipathways	Serotonin HTR1 Group and FOS Pathway	1		NetPath	ID	0.0149284
INOH	IL-1 NFkB	1		Reactome	MAPK6/MAPK4 signaling	7.55483e-05		Wikipathways	Nanomaterial induced apoptosis	0.000493667		Reactome	TGF-beta receptor signaling activates SMADs	0.0246521		BioCarta	acetylation and deacetylation of rela in nucleus	1		Reactome	Caspase activation via extrinsic apoptotic signalig pathway	0.0149284
INOH	TLR ECSIT MEKK1 p38	1		KEGG	Salmonella infection	7.59242e-05		BioCarta	internal ribosome entry pathway	0.000493667		Reactome	EGFR interacts with phospholipase C-gamma	0.0246521		BioCarta	cbl mediated ligand-induced downregulation of egf receptors pathway	1		Wikipathways	Arylhydrocarbon receptor (AhR) signaling pathway	0.0149284
INOH	TLR NFkB	1		Reactome	PCP/CE pathway	7.67422e-05		PID	Regulation of cytoplasmic and nuclear SMAD2/3 signaling	0.000493667		Signalink	JAK-STAT-Core	0.0250339		BioCarta	chaperones modulate interferon signaling pathway	1		PID	Lissencephaly gene (LIS1) in neuronal migration and development	0.0149284
IPAVS	beta3_integrin_mediated_Ub_for_NFkB_activation_Proteins	1		BioCarta	akt signaling pathway	7.94147e-05		Reactome	Tie2 Signaling	0.000493667		BioCarta	melanocyte development and pigmentation pathway	0.0259917		BioCarta	cxcr4 signaling pathway	1		Reactome	APC:Cdc20 mediated degradation of cell cycle proteins prior to satisfation of the cell cycle checkpoint	0.0149284
IPAVS	Cross_talk_between_the_PI3K_Akt_and_JAK_STAT_pathways_in_acute_opioid_induced_cardioprotection	1		Reactome	Signaling by FGFR3 in disease	7.94147e-05		KEGG	Phagosome	0.00051659		BioCarta	il 6 signaling pathway	0.0259917		BioCarta	cyclin e destruction pathway	1		Reactome	Prefoldin mediated transfer of substrate to CCT/TriC	0.0149284
IPAVS	GSK3beta_regulation_by_signaling_pathways	1		Reactome	Signaling by FGFR3 mutants	7.94147e-05		STKE	ERK1/ERK2 MAPK Pathway	0.000522506		BioCarta	role of mitochondria in apoptotic signaling	0.0259917		BioCarta	e2f1 destruction pathway	1		KEGG	Huntington,s disease	0.0154315
IPAVS	Mechanism_for_Dsh_Action_In_the_absence_of_a_wnt_signal	1		Wikipathways	Apoptosis Modulation by HSP70	7.94147e-05		RB	CycB1_CDC2_module	0.000570999		Reactome	NF-kB is activated and signals survival	0.0259917		BioCarta	epo signaling pathway	1		Reactome	Anchoring of the basal body to the plasma membrane	0.0159911
IPAVS	non_canonical_Wnt_signaling_pathway_human	1		Reactome	Condensation of Prophase Chromosomes	8.10355e-05		Reactome	Organelle biogenesis and maintenance	0.000587788		Reactome	TRAF3-dependent IRF activation pathway	0.0259917		BioCarta	how progesterone initiates the oocyte maturation	1		Reactome	TRAF6 Mediated Induction of proinflammatory cytokines	0.0169269
KEGG	Adipocytokine signaling pathway	1		Reactome	Degradation of GLI2 by the proteasome	8.89545e-05		Wikipathways	FSH signaling pathway	0.000649404		INOH	IFN alpha signaling	0.0259917		BioCarta	il-7 signal transduction	1		Reactome	TP53 Regulates Metabolic Genes	0.0174431
KEGG	Aldosterone-regulated sodium reabsorption	1		Reactome	GLI3 is processed to GLI3R by the proteasome	8.89545e-05		Reactome	Negative feedback regulation of MAPK pathway	0.000649404		PID	Coregulation of Androgen receptor activity	0.0276789		BioCarta	il 2 signaling pathway	1		Reactome	Transcriptional Regulation by TP53	0.0174431
KEGG	Fanconi anemia pathway	1		Reactome	Degradation of GLI1 by the proteasome	8.89545e-05		Reactome	G1/S Transition	0.000781343		PID	IL12-mediated signaling events	0.0276789		BioCarta	il 6 signaling pathway	1		PID	Degradation of beta catenin	0.0188322
KEGG	Inflammatory mediator regulation of TRP channels	1		PID	Nectin adhesion pathway	9.26639e-05		PID	Syndecan-3-mediated signaling events	0.000847325		KEGG	Type II diabetes mellitus	0.0276835		BioCarta	induction of apoptosis through dr3 and dr4/5 death receptors	1		PID	EPHA2 forward signaling	0.0188322
KEGG	Long-term depression	1		Reactome	Nuclear signaling by ERBB4	9.26639e-05		Reactome	Degradation of GLI2 by the proteasome	0.000876374		BioCarta	regulation of bad phosphorylation	0.0289957		BioCarta	internal ribosome entry pathway	1		SIGNOR	AMPK	0.0188322
KEGG	mRNA surveillance pathway	1		PID	Endogenous TLR signaling	9.77813e-05		Reactome	GLI3 is processed to GLI3R by the proteasome	0.000876374		Reactome	mTORC1-mediated signalling	0.0289957		BioCarta	nf-kb signaling pathway	1		BioCarta	internal ribosome entry pathway	0.0188322
KEGG	Non-homologous end-joining	1		Reactome	Constitutive Signaling by AKT1 E17K in Cancer	9.77813e-05		BioCarta	estrogen responsive protein efp controls cell cycle and breast tumors growth	0.000876374		IPAVS	Role_of_PTEN_in_the_myocardial_response_to_pathological_biomechanical_stress	0.0289957		BioCarta	nfkb activation by nontypeable hemophilus influenzae	1		PID	Regulation of cytoplasmic and nuclear SMAD2/3 signaling	0.0188322
KEGG	RNA transport	1		Wikipathways	Physiological and Pathological Hypertrophy of the Heart	9.77813e-05		Reactome	Degradation of GLI1 by the proteasome	0.000876374		PID	Regulation of nuclear beta catenin signaling and target gene transcription	0.0298618		BioCarta	nuclear receptors coordinate the activities of chromatin remodeling complexes and coactivators to facilitate initiation of transcription in carcinoma cells	1		Reactome	Activation of NF-kappaB in B cells	0.0188322
KEGG	Salmonella infection	1		Signalink	JAK-STAT-Core	9.87349e-05		PID	Sumoylation by RanBP2 regulates transcriptional repression	0.000876374		Wikipathways	Human Complement System	0.0298618		BioCarta	pelp1 modulation of estrogen receptor activity	1		BioCarta	the co-stimulatory signal during t-cell activation	0.0188322
KEGG	Tight junction	1		STKE	ERK1/ERK2 MAPK Pathway	0.000106364		Reactome	TNF signaling	0.000876374		Reactome	NOD1/2 Signaling Pathway	0.0305332		BioCarta	rac1 cell motility signaling pathway	1		RB	Wee1_module	0.0188322
NetPath	CRH	1		Reactome	Downstream TCR signaling	0.000116263		Reactome	CD209 (DC-SIGN) signaling	0.00096756		Wikipathways	Folate Metabolism	0.0318366		BioCarta	rb tumor suppressor/checkpoint signaling in response to dna damage	1		Wikipathways	Serotonin Receptor 4-6-7 and NR3C Signaling	0.0188322
NetPath	ID	1		PID	IL4-mediated signaling events	0.000124585		OntoCanro	TGF	0.00096756		Reactome	PCP/CE pathway	0.0327787		BioCarta	role of brca1 brca2 and atr in cancer susceptibility	1		Reactome	HIV Life Cycle	0.0195748
NetPath	RANKL	1		BioCarta	basic mechanisms of sumoylation	0.000131995		Reactome	Processing of Capped Intron-Containing Pre-mRNA	0.000981927		Reactome	Rho GTPase cycle	0.0346233		BioCarta	role of mitochondria in apoptotic signaling	1		SIGNOR	NFKBC	0.0195748
OntoCanro	Nemo	1		Reactome	SUMO is transferred from E1 to E2 (UBE2I, UBC9)	0.000131995		Reactome	Cyclin D associated events in G1	0.00102683		STKE	Interleukin 1 (IL-1) Pathway	0.0365706		BioCarta	roles of arrestin dependent recruitment of src kinases in gpcr signaling	1		Reactome	Cooperation of Prefoldin and TriC/CCT in actin and tubulin folding	0.0195748
OntoCanro	Non-Homologous end Joining	1		PID	IL2 signaling events mediated by STAT5	0.000145987		Reactome	G1 Phase	0.00102683		PID	IL8- and CXCR2-mediated signaling events	0.0376474		BioCarta	signal transduction through il1r	1		KEGG	Tight junction	0.0198215
OntoCanro	TGF	1		STKE	Tumor Necrosis Factor Pathway	0.000145987		Reactome	APC/C-mediated degradation of cell cycle proteins	0.00102683		STKE	p38 MAPK Pathway	0.0376474		BioCarta	toll-like receptor pathway	1		Reactome	MyD88 dependent cascade initiated on endosome	0.0198333
OntoCanro	TNF	1		INOH	CD4 T cell receptor signaling-JNK cascade	0.000146299		Reactome	Regulation of mitotic cell cycle	0.00102683		BioCarta	caspase cascade in apoptosis	0.0383544		BioCarta	transcription regulation by methyltransferase of carm1	1		Reactome	Toll Like Receptor 7/8 (TLR7/8) Cascade	0.0198333
PharmGKB	Bisphosphonate Pathway, Pharmacodynamics	1		PID	Hedgehog signaling events mediated by Gli proteins	0.000146299		PID	Urokinase-type plasminogen activator (uPA) and uPAR-mediated signaling	0.00102683		INOH	TLR ECSIT MEKK1 p38	0.0383544		BioCarta	ucalpain and friends in cell spread	1		BioCarta	epo signaling pathway	0.0203437
PID	Alpha-synuclein signaling	1		KEGG	Inflammatory mediator regulation of TRP channels	0.000146386		Reactome	Regulation of mRNA stability by proteins that bind AU-rich elements	0.00102683		PID	Notch-mediated HES/HEY network	0.0386487		INOH	Hedgehog	1		Reactome	RHO GTPases activate IQGAPs	0.0203437
PID	Arf6 trafficking events	1		BioCarta	fas signaling pathway (cd95)	0.00014973		BioCarta	role of mef2d in t-cell apoptosis	0.00105429		BioCarta	il 4 signaling pathway	0.0394247		INOH	IL-1 NFkB	1		BioCarta	lck and fyn tyrosine kinases in initiation of tcr activation	0.0203437
PID	Aurora B signaling	1		Wikipathways	Serotonin Receptor 2 and ELK-SRF-GATA4 signaling	0.00014973		Reactome	Negative regulation of FGFR2 signaling	0.00105429		BioCarta	stress induction of hsp regulation	0.0394247		INOH	TLR ECSIT MEKK1 p38	1		BioCarta	role of ran in mitotic spindle regulation	0.0203437
PID	BARD1 signaling events	1		Wikipathways	EBV LMP1 signaling	0.00014973		SIGNOR	TGFb	0.00105429		Reactome	Spry regulation of FGF signaling	0.0394247		INOH	TLR NFkB	1		KEGG	Cytokine-cytokine receptor interaction	0.0217716
PID	C-MYC pathway	1		BioCarta	segmentation clock	0.00014973		Wikipathways	Ectoderm Differentiation	0.00110325		PID	Validated nuclear estrogen receptor beta network	0.0394247		IPAVS	beta3_integrin_mediated_Ub_for_NFkB_activation_Proteins	1		Reactome	Constitutive Signaling by NOTCH1 HD+PEST Domain Mutants	0.0228434
PID	Calcineurin-regulated NFAT-dependent transcription in lymphocytes	1		STKE	Granule Cell Survival Pathway	0.000164685		Reactome	Cell junction organization	0.00111282		Reactome	Activation of Rac	0.0394247		IPAVS	Cross_talk_between_the_PI3K_Akt_and_JAK_STAT_pathways_in_acute_opioid_induced_cardioprotection	1		Reactome	Constitutive Signaling by NOTCH1 PEST Domain Mutants	0.0228434
PID	Canonical Wnt signaling pathway	1		PID	Validated transcriptional targets of deltaNp63 isoforms	0.000164685		IPAVS	ER_Stress_Map	0.00121881		BioCarta	inhibition of huntingtons disease neurodegeneration by histone deacetylase inhibitors	0.045293		IPAVS	GSK3beta_regulation_by_signaling_pathways	1		Reactome	Signaling by NOTCH1 HD+PEST Domain Mutants in Cancer	0.0228434
PID	Endogenous TLR signaling	1		BioCarta	signaling pathway from g-protein families	0.000164716		Spike	MYO7A Interactions In The Ear	0.00124979		Reactome	Hedgehog ,on, state	0.0460058		IPAVS	Mechanism_for_Dsh_Action_In_the_absence_of_a_wnt_signal	1		Reactome	Signaling by NOTCH1 in Cancer	0.0228434
PID	Fanconi anemia pathway	1		PID	TRAIL signaling pathway	0.000164716		BioCarta	map kinase inactivation of smrt corepressor	0.00133855		BioCarta	signal transduction through il1r	0.0460058		IPAVS	non_canonical_Wnt_signaling_pathway_human	1		Reactome	Signaling by NOTCH1 PEST Domain Mutants in Cancer	0.0228434
PID	FOXA1 transcription factor network	1		PID	DNA-PK pathway in nonhomologous end joining	0.000171161		Reactome	NF-kB activation through FADD/RIP-1 pathway mediated by caspase-8 and -10	0.00133855		BioCarta	toll-like receptor pathway	0.0460058		KEGG	Adipocytokine signaling pathway	1		KEGG	Serotonergic synapse	0.025288
PID	IL8- and CXCR1-mediated signaling events	1		Reactome	CD28 dependent Vav1 pathway	0.000171161		Reactome	IRAK1 recruits IKK complex	0.00133855		Wikipathways	Hair Follicle Development- Induction (Part 1 of 3)	0.0460058		KEGG	Aldosterone-regulated sodium reabsorption	1		KEGG	Protein processing in endoplasmic reticulum	0.0253324
PID	Insulin-mediated glucose transport	1		Reactome	NF-kB activation through FADD/RIP-1 pathway mediated by caspase-8 and -10	0.000171161		Reactome	IRAK1 recruits IKK complex upon TLR7/8 or 9 stimulation	0.00133855		Reactome	Activation of BH3-only proteins	0.0499851		KEGG	Fanconi anemia pathway	1		BioCarta	wnt signaling pathway	0.0253831
PID	Notch-mediated HES/HEY network	1		Reactome	Late Phase of HIV Life Cycle	0.000184436		Reactome	Semaphorin interactions	0.0013432		Reactome	APC/C:Cdh1 mediated degradation of Cdc20 and other APC/C:Cdh1 targeted proteins in late mitosis/early G1	0.0499851		KEGG	Inflammatory mediator regulation of TRP channels	1		SIGNOR	WNT_Myogenesis	0.0253831
PID	Notch signaling pathway	1		BioCarta	the igf-1 receptor and longevity	0.000191411		PID	Ephrin B reverse signaling	0.00144816		Wikipathways	Physiological and Pathological Hypertrophy of the Heart	0.0499851		KEGG	Long-term depression	1		OntoCanro	TNF	0.0253831
PID	PLK1 signaling events	1		Signalink	IGF-Ncore	0.000191411		Reactome	mTOR signalling	0.00148485		Reactome	Cellular response to heat stress	0.0513374		KEGG	mRNA surveillance pathway	1		KEGG	Arrhythmogenic right ventricular cardiomyopathy (ARVC)	0.0262413
PID	Presenilin action in Notch and Wnt signaling	1		Wikipathways	Mesodermal Commitment Pathway	0.00020965		IPAVS	betaCatenin_Phosphorylation_by_CK1a_and_GSK3	0.00150419		Reactome	Degradation of GLI1 by the proteasome	0.0578144		KEGG	Non-homologous end-joining	1		Wikipathways	Arrhythmogenic Right Ventricular Cardiomyopathy	0.0262413
PID	Reelin signaling pathway	1		Wikipathways	Serotonin HTR1 Group and FOS Pathway	0.000224625		Reactome	Ligand-independent caspase activation via DCC	0.00150419		Reactome	DCC mediated attractive signaling	0.0578144		KEGG	RNA transport	1		UniProt	Protein modification	0.0263268
PID	Regulation of Androgen receptor activity	1		Reactome	SHC-related events triggered by IGF1R	0.000242685		Reactome	MAPK6/MAPK4 signaling	0.00165262		Reactome	GRB2:SOS provides linkage to MAPK signaling for Integrins	0.0578144		KEGG	Salmonella infection	1		Reactome	Cellular response to hypoxia	0.0266742
PID	Regulation of cytoplasmic and nuclear SMAD2/3 signaling	1		PID	S1P2 pathway	0.000269963		PID	IL8- and CXCR2-mediated signaling events	0.00165262		Reactome	Regulation of innate immune responses to cytosolic DNA	0.0578144		KEGG	Tight junction	1		Reactome	Regulation of Hypoxia-inducible Factor (HIF) by oxygen	0.0266742
PID	Regulation of Ras family activation	1		Reactome	Signaling by FGFR2 in disease	0.000269963		Reactome	Circadian Clock	0.00165262		Reactome	Constitutive Signaling by NOTCH1 HD+PEST Domain Mutants	0.061832		NetPath	CRH	1		Reactome	RIP-mediated NFkB activation via ZBP1	0.0266742
PID	RXR and RAR heterodimerization with other nuclear receptor	1		Reactome	Signaling by FGFR2 mutants	0.000269963		BioCarta	p38 mapk signaling pathway	0.00166821		Reactome	Constitutive Signaling by NOTCH1 PEST Domain Mutants	0.061832		NetPath	ID	1		STKE	Myocyte Adrenergic Pathway	0.0271828
PID	Signaling mediated by p38-alpha and p38-beta	1		BioCarta	hypoxia and p53 in the cardiovascular system	0.000269963		KEGG	Basal cell carcinoma	0.00173958		Reactome	Signaling by NOTCH1 HD+PEST Domain Mutants in Cancer	0.061832		NetPath	RANKL	1		Reactome	Hedgehog ,off, state	0.0271828
PID	Syndecan-3-mediated signaling events	1		STKE	G alpha 12 Pathway	0.000269963		KEGG	Type II diabetes mellitus	0.00173958		Reactome	Signaling by NOTCH1 in Cancer	0.061832		OntoCanro	Nemo	1		Signalink	TGF-Core	0.0271828
PID	Syndecan-4-mediated signaling events	1		NetPath	ID	0.000269963		BioCarta	phosphoinositides and their downstream targets	0.00179094		Reactome	Signaling by NOTCH1 PEST Domain Mutants in Cancer	0.061832		OntoCanro	Non-Homologous end Joining	1		BioCarta	platelet amyloid precursor protein pathway	0.0271828
PID	Validated transcriptional targets of deltaNp63 isoforms	1		PID	RXR and RAR heterodimerization with other nuclear receptor	0.000269963		PID	PDGFR-alpha signaling pathway	0.00179094		Reactome	Metabolism of proteins	0.0636095		OntoCanro	TGF	1		INOH	IL-10 signaling	0.0271828
RB	cycA2_CDK2_module	1		PID	Lissencephaly gene (LIS1) in neuronal migration and development	0.000269963		Wikipathways	Serotonin Receptor 2 and ELK-SRF-GATA4 signaling	0.00179094		PID	TRAIL signaling pathway	0.0642685		OntoCanro	TNF	1		Reactome	SUMO is proteolytically processed	0.0271828
RB	CycD1_CDK4-6_module	1		Reactome	ERK/MAPK targets	0.000269963		Reactome	Regulation of lipid metabolism by Peroxisome proliferator-activated receptor alpha (PPARalpha)	0.00179094		PID	S1P3 pathway	0.0642685		PharmGKB	Bisphosphonate Pathway, Pharmacodynamics	1		Reactome	Ubiquitin-dependent degradation of Cyclin D	0.0271828
RB	CycE1_CDK2_module	1		UniProt	Protein modification	0.000294677		Wikipathways	IL-9 Signaling Pathway	0.00185015		STKE	Estrogen Receptor Pathway	0.0642685		PID	Alpha-synuclein signaling	1		Reactome	Ubiquitin-dependent degradation of Cyclin D1	0.0271828
RB	E2F1-3_module	1		INOH	Hedgehog	0.000309537		Reactome	Regulated Necrosis	0.00185015		PID	Glypican 1 network	0.0642685		PID	Arf6 trafficking events	1		Reactome	Generic Transcription Pathway	0.0295644
RB	E2F4-5_module	1		Spike	MYO7A Interactions In The Ear	0.000319544		Reactome	RIPK1-mediated regulated necrosis	0.00185015		PID	IL27-mediated signaling events	0.0642685		PID	Aurora B signaling	1		Reactome	Rho GTPase cycle	0.0310113
RB	p27_p21_module	1		Wikipathways	miR-targeted genes in muscle cell - TarBase	0.00033546		KEGG	Gap junction	0.00188667		Reactome	beta-catenin independent WNT signaling	0.066111		PID	BARD1 signaling events	1		Reactome	Protein folding	0.0317758
Reactome	Activation of APC/C and APC/C:Cdc20 mediated degradation of mitotic proteins	1		PID	EPHA forward signaling	0.000339376		Reactome	Condensation of Prophase Chromosomes	0.00211864		HumanCyc	MAP kinase cascade	0.0665146		PID	C-MYC pathway	1		BioCarta	p38 mapk signaling pathway	0.0325233
Reactome	Activation of BAD and translocation to mitochondria	1		PID	HIF-1-alpha transcription factor network	0.000345217		Reactome	PKB-mediated events	0.00211864		PharmGKB	Glucocorticoid Pathway (Peripheral Tissue), Pharmacodynamics	0.0665146		PID	Calcineurin-regulated NFAT-dependent transcription in lymphocytes	1		Wikipathways	MAPK Cascade	0.0325233
Reactome	Activation of BH3-only proteins	1		Wikipathways	AMPK Signaling	0.000345217		Wikipathways	Energy Metabolism	0.00239658		Reactome	Stabilization of p53	0.0665146		PID	Canonical Wnt signaling pathway	1		BioCarta	nfkb activation by nontypeable hemophilus influenzae	0.0325233
Reactome	Activation of NF-kappaB in B cells	1		RB	CycE1_CDK2_module	0.000345217		PID	VEGFR3 signaling in lymphatic endothelium	0.00239843		Reactome	Downregulation of ERBB4 signaling	0.0665146		PID	Endogenous TLR signaling	1		PID	BARD1 signaling events	0.0325233
Reactome	AKT phosphorylates targets in the cytosol	1		Reactome	Phospholipase C-mediated cascade: FGFR1	0.000349956		BioCarta	signaling pathway from g-protein families	0.00239843		Reactome	Resolution of Sister Chromatid Cohesion	0.0683613		PID	Fanconi anemia pathway	1		Reactome	Toll Like Receptor 9 (TLR9) Cascade	0.0326351
Reactome	Anchoring of the basal body to the plasma membrane	1		Reactome	activated TAK1 mediates p38 MAPK activation	0.00038371		PID	TRAIL signaling pathway	0.00239843		Wikipathways	Adipogenesis	0.0698747		PID	FOXA1 transcription factor network	1		KEGG	Non-homologous end-joining	0.0337804
Reactome	APC/C:Cdc20 mediated degradation of mitotic proteins	1		Reactome	Oxygen-dependent proline hydroxylation of Hypoxia-inducible Factor Alpha	0.00038371		RB	CycD1_CDK4-6_module	0.00239843		PID	Validated transcriptional targets of TAp63 isoforms	0.0715432		PID	IL8- and CXCR1-mediated signaling events	1		BioCarta	antigen processing and presentation	0.0337804
Reactome	ATM mediated phosphorylation of repair proteins	1		STKE	G alpha q Pathway	0.00038371		PID	Signaling mediated by p38-alpha and p38-beta	0.00243659		PID	Signaling events mediated by HDAC Class III	0.0816629		PID	Notch-mediated HES/HEY network	1		NetPath	IL9	0.0337804
Reactome	ATM mediated response to DNA double-strand break	1		Reactome	Beta-catenin phosphorylation cascade	0.00038371		Wikipathways	Hair Follicle Development- Induction (Part 1 of 3)	0.00243659		PID	Insulin-mediated glucose transport	0.0816629		PID	Notch signaling pathway	1		Reactome	degradation of DVL	0.0337804
Reactome	beta-catenin independent WNT signaling	1		Reactome	Platelet sensitization by LDL	0.00038371		IPAVS	GAP_JUNCTION_REGULATION	0.00248113		Reactome	Orc1 removal from chromatin	0.0816629		PID	PLK1 signaling events	1		Wikipathways	RalA downstream regulated genes	0.0337804
Reactome	Cargo trafficking to the periciliary membrane	1		BioCarta	trka receptor signaling pathway	0.000419055		Reactome	Non-integrin membrane-ECM interactions	0.00298934		Reactome	Switching of origins to a post-replicative state	0.0816629		PID	Presenilin action in Notch and Wnt signaling	1		KEGG	Salmonella infection	0.0368097
Reactome	Caspase activation via extrinsic apoptotic signalig pathway	1		Wikipathways	Osteopontin Signaling	0.000419055		Reactome	Transcription	0.00314531		Wikipathways	Arylhydrocarbon receptor (AhR) signaling pathway	0.0816629		PID	Reelin signaling pathway	1		Reactome	Downregulation of SMAD2/3:SMAD4 transcriptional activity	0.0370055
Reactome	CD28 dependent PI3K/Akt signaling	1		Reactome	AKT phosphorylates targets in the cytosol	0.000419055		IPAVS	non_canonical_Wnt_signaling_pathway_human	0.00315975		Reactome	APC:Cdc20 mediated degradation of cell cycle proteins prior to satisfation of the cell cycle checkpoint	0.0816629		PID	Regulation of Androgen receptor activity	1		Wikipathways	EBV LMP1 signaling	0.0370055
Reactome	Cell death signalling via NRAGE, NRIF and NADE	1		Reactome	NF-kB is activated and signals survival	0.000419055		Reactome	HDACs deacetylate histones	0.00315975		Signalink	IGF-Ncore	0.0818876		PID	Regulation of cytoplasmic and nuclear SMAD2/3 signaling	1		Reactome	Regulation of RAS by GAPs	0.0370055
Reactome	Cellular response to heat stress	1		Reactome	Prolactin receptor signaling	0.000419055		Reactome	Telomere Maintenance	0.00315975		BioCarta	bone remodeling	0.0818876		PID	Regulation of Ras family activation	1		Reactome	Vesicle-mediated transport	0.0373114
Reactome	Cellular response to hypoxia	1		BioCarta	double stranded rna induced gene expression	0.000419055		Wikipathways	Endochondral Ossification	0.00315975		Reactome	JNK (c-Jun kinases) phosphorylation and activation mediated by activated human TAK1	0.0818876		PID	RXR and RAR heterodimerization with other nuclear receptor	1		Reactome	EPHB-mediated forward signaling	0.0400085
Reactome	Centrosome maturation	1		Reactome	Initiation of Nuclear Envelope Reformation	0.000419055		Reactome	Signaling by FGFR2 in disease	0.00317011		RB	p16_p15_module	0.0818876		PID	Signaling mediated by p38-alpha and p38-beta	1		Reactome	Oncogene Induced Senescence	0.0412775
Reactome	Chk1/Chk2(Cds1) mediated inactivation of Cyclin B:Cdk1 complex	1		Reactome	Nuclear Envelope Reassembly	0.000419055		Reactome	Signaling by FGFR2 mutants	0.00317011		IPAVS	Wnt_Dvl_betaCatenin_Pitx2_pathway	0.0826364		PID	Syndecan-3-mediated signaling events	1		STKE	Tumor Necrosis Factor Pathway	0.0412775
Reactome	Condensation of Prophase Chromosomes	1		Wikipathways	IL17 signaling pathway	0.000428505		BioCarta	hypoxia and p53 in the cardiovascular system	0.00317011		Reactome	mTOR signalling	0.0961669		PID	Syndecan-4-mediated signaling events	1		KEGG	Prion diseases	0.0412775
Reactome	Constitutive Signaling by AKT1 E17K in Cancer	1		BioCarta	growth hormone signaling pathway	0.000465581		IPAVS	IRE1_pathway	0.00317011		Signalink	TGF-Core	0.0961669		PID	Validated transcriptional targets of deltaNp63 isoforms	1		Reactome	Interleukin-1 signaling	0.0482276
Reactome	Cyclin A/B1 associated events during G2/M transition	1		Reactome	Signaling by FGFR4 mutants	0.000465581		BioCarta	how progesterone initiates the oocyte maturation	0.00317011		STKE	PI3K Class IB Pathway in Neutrophils	0.0961669		RB	cycA2_CDK2_module	1		KEGG	Cocaine addiction	0.0482276
Reactome	Death Receptor Signalling	1		SIGNOR	MTOR	0.000465581		BioCarta	multiple antiapoptotic pathways from igf-1r signaling lead to bad phosphorylation	0.00321419		BioCarta	actions of nitric oxide in the heart	0.0961669		RB	CycE1_CDK2_module	1		STKE	G alpha 12 Pathway	0.0505107
Reactome	Dectin-1 mediated noncanonical NF-kB signaling	1		BioCarta	role of brca1 brca2 and atr in cancer susceptibility	0.000465581		Reactome	p53-Dependent G1 DNA Damage Response	0.00321419		RB	Apoptosis_entry_module	0.10257		RB	E2F1-3_module	1		BioCarta	how progesterone initiates the oocyte maturation	0.0505107
Reactome	degradation of AXIN	1		Reactome	BBSome-mediated cargo-targeting to cilium	0.000465581		Reactome	p53-Dependent G1/S DNA damage checkpoint	0.00321419		Reactome	The role of Nef in HIV-1 replication and disease pathogenesis	0.10257		RB	E2F4-5_module	1		BioCarta	nf-kb signaling pathway	0.0505107
Reactome	DNA Double Strand Breaks Response	1		Reactome	mTORC1-mediated signalling	0.000465581		BioCarta	il 6 signaling pathway	0.00321419		Wikipathways	FSH signaling pathway	0.10257		RB	p27_p21_module	1		Reactome	APC/C:Cdc20 mediated degradation of Cyclin B	0.0505107
Reactome	Downregulation of SMAD2/3:SMAD4 transcriptional activity	1		Reactome	Cell death signalling via NRAGE, NRIF and NADE	0.000471879		Reactome	NF-kB is activated and signals survival	0.00321419		Reactome	Attenuation phase	0.10257		Reactome	Activation of APC/C and APC/C:Cdc20 mediated degradation of mitotic proteins	1		PID	Aurora A signaling	0.0519749
Reactome	Downregulation of TGF-beta receptor signaling	1		Wikipathways	Allograft Rejection	0.000483141		Reactome	Prolactin receptor signaling	0.00321419		Reactome	Synthesis of DNA	0.109515		Reactome	Activation of BAD and translocation to mitochondria	1		PID	Alpha-synuclein signaling	0.0519749
Reactome	Factors involved in megakaryocyte development and platelet production	1		Signalink	TGF-Core	0.000494509		Wikipathways	Homologous recombination	0.00321419		Reactome	Golgi Associated Vesicle Biogenesis	0.109515		Reactome	Activation of BH3-only proteins	1		PID	amb2 Integrin signaling	0.0519749
Reactome	G-protein beta:gamma signalling	1		Reactome	Phospholipase C-mediated cascade; FGFR3	0.000494509		Wikipathways	Vitamin D Receptor Pathway	0.00323078		Reactome	Oxygen-dependent proline hydroxylation of Hypoxia-inducible Factor Alpha	0.11338		Reactome	Activation of NF-kappaB in B cells	1		KEGG	Adrenergic signaling in cardiomyocytes	0.0528378
Reactome	G alpha (12/13) signalling events	1		Reactome	beta-catenin independent WNT signaling	0.000499848		IPAVS	Mechanism_for_Dsh_Action_In_the_absence_of_a_wnt_signal	0.00325514		SIGNOR	TOLLR	0.11338		Reactome	AKT phosphorylates targets in the cytosol	1		BioCarta	il 6 signaling pathway	0.0533502
Reactome	G beta:gamma signalling through PI3Kgamma	1		STKE	Mitochondrial Pathway of Apoptosis: Antiapoptotic Bcl-2 Family	0.000501594		Reactome	Meiosis	0.00353257		STKE	G alpha q Pathway	0.11338		Reactome	Anchoring of the basal body to the plasma membrane	1		BioCarta	rb tumor suppressor/checkpoint signaling in response to dna damage	0.0533502
Reactome	G2/M DNA damage checkpoint	1		BioCarta	roles of arrestin dependent recruitment of src kinases in gpcr signaling	0.000501594		Reactome	TRAF6 mediated IRF7 activation	0.00363687		BioCarta	role of nicotinic acetylcholine receptors in the regulation of apoptosis	0.11338		Reactome	APC/C:Cdc20 mediated degradation of mitotic proteins	1		OntoCanro	Non-Homologous end Joining	0.0533502
Reactome	Generic Transcription Pathway	1		Reactome	PLCG1 events in ERBB2 signaling	0.000501594		Reactome	Ligand-dependent caspase activation	0.00363687		Reactome	Condensation of Prophase Chromosomes	0.113865		Reactome	ATM mediated phosphorylation of repair proteins	1		Reactome	AKT phosphorylates targets in the cytosol	0.0533502
Reactome	Golgi Cisternae Pericentriolar Stack Reorganization	1		Wikipathways	Spinal Cord Injury	0.000512459		STKE	G alpha q Pathway	0.00363687		Reactome	PKB-mediated events	0.113865		Reactome	ATM mediated response to DNA double-strand break	1		Reactome	NF-kB is activated and signals survival	0.0533502
Reactome	GPCR downstream signaling	1		KEGG	cGMP-PKG signaling pathway	0.000577504		BioCarta	role of nicotinic acetylcholine receptors in the regulation of apoptosis	0.00363687		BioCarta	cyclin e destruction pathway	0.116507		Reactome	beta-catenin independent WNT signaling	1		BioCarta	erythropoietin mediated neuroprotection through nf-kb	0.0533502
Reactome	Growth hormone receptor signaling	1		Reactome	Transcription	0.000580803		BioCarta	tnfr1 signaling pathway	0.00363687		IPAVS	STAT_signaling_pathway	0.116507		Reactome	Cargo trafficking to the periciliary membrane	1		SIGNOR	WNT	0.0533502
Reactome	HDACs deacetylate histones	1		KEGG	Long-term depression	0.000626851		STKE	Transforming Growth Factor (TGF) beta Pathway	0.00363687		Reactome	p75NTR recruits signalling complexes	0.116507		Reactome	Caspase activation via extrinsic apoptotic signalig pathway	1		PID	LKB1 signaling events	0.0576198
Reactome	Hedgehog ,off, state	1		BioCarta	role of mef2d in t-cell apoptosis	0.000665945		PID	S1P2 pathway	0.00384244		Wikipathways	Nanoparticle triggered regulated necrosis	0.116507		Reactome	CD28 dependent PI3K/Akt signaling	1		PID	Presenilin action in Notch and Wnt signaling	0.0576198
Reactome	HIV Life Cycle	1		IPAVS	Cross_talk_between_the_PI3K_Akt_and_JAK_STAT_pathways_in_acute_opioid_induced_cardioprotection	0.000665945		PID	Signaling events mediated by HDAC Class III	0.00384244		Wikipathways	Neural Crest Differentiation	0.122189		Reactome	Cell death signalling via NRAGE, NRIF and NADE	1		Reactome	Membrane Trafficking	0.0613053
Reactome	Homologous Recombination Repair	1		KEGG	Cholinergic synapse	0.000671603		Reactome	VEGFR2 mediated vascular permeability	0.00384244		KEGG	Viral myocarditis	0.125187		Reactome	Cellular response to heat stress	1		Reactome	BH3-only proteins associate with and inactivate anti-apoptotic BCL-2 members	0.0613053
Reactome	Homologous recombination repair of replication-independent double-strand breaks	1		KEGG	Malaria	0.000691973		NetPath	ID	0.00384244		Reactome	APC/C:Cdc20 mediated degradation of mitotic proteins	0.127426		Reactome	Cellular response to hypoxia	1		Reactome	Nonhomologous End-Joining (NHEJ)	0.0613053
Reactome	IKK complex recruitment mediated by RIP1	1		PID	Syndecan-1-mediated signaling events	0.000691973		Reactome	Negative regulation of FGFR3 signaling	0.00384244		Reactome	Regulation of DNA replication	0.127426		Reactome	Centrosome maturation	1		Reactome	TRAIL signaling	0.0613053
Reactome	Ligand-dependent caspase activation	1		PID	Hypoxic and oxygen homeostasis regulation of HIF-1-alpha	0.000721257		Wikipathways	Arylhydrocarbon receptor (AhR) signaling pathway	0.00384244		Reactome	Removal of licensing factors from origins	0.127426		Reactome	Chk1/Chk2(Cds1) mediated inactivation of Cyclin B:Cdk1 complex	1		Reactome	Vpu mediated degradation of CD4	0.0613053
Reactome	Loss of Nlp from mitotic centrosomes	1		BioCarta	mets affect on macrophage differentiation	0.000721257		Reactome	HATs acetylate histones	0.00385153		Reactome	Mitotic Prometaphase	0.139908		Reactome	Condensation of Prophase Chromosomes	1		Signalink	IGF-Core	0.0674978
Reactome	Loss of proteins required for interphase microtubule organizationfrom the centrosome	1		STKE	p38 MAPK Pathway	0.00073219		Wikipathways	Histone Modifications	0.00414		Reactome	formation of the beta-catenin:TCF transactivating complex	0.142972		Reactome	Constitutive Signaling by AKT1 E17K in Cancer	1		BioCarta	regulation of bad phosphorylation	0.0674978
Reactome	Meiosis	1		KEGG	mRNA surveillance pathway	0.000747926		Reactome	Synthesis of DNA	0.00433773		Reactome	Ribosomal scanning and start codon recognition	0.142972		Reactome	Cyclin A/B1 associated events during G2/M transition	1		Reactome	mTORC1-mediated signalling	0.0674978
Reactome	Metabolism of proteins	1		Reactome	Signal attenuation	0.000756649		INOH	CD4 T cell receptor signaling-JNK cascade	0.00439012		Reactome	Translation initiation complex formation	0.142972		Reactome	Death Receptor Signalling	1		PID	Signaling events mediated by the Hedgehog family	0.0674978
Reactome	Mitotic Prometaphase	1		Reactome	degradation of AXIN	0.000756649		BioCarta	insulin signaling pathway	0.00461167		Reactome	Activation of NF-kappaB in B cells	0.153268		Reactome	Dectin-1 mediated noncanonical NF-kB signaling	1		Reactome	HDMs demethylate histones	0.0674978
Reactome	Mitotic Prophase	1		Reactome	Establishment of Sister Chromatid Cohesion	0.000756649		Reactome	Signal attenuation	0.00461167		Reactome	Regulation of IFNA signaling	0.153268		Reactome	degradation of AXIN	1		SIGNOR	BMP	0.0674978
Reactome	mTOR signalling	1		Reactome	Vif-mediated degradation of APOBEC3G	0.000756649		Reactome	The NLRP3 inflammasome	0.00461167		Reactome	Signaling by FGFR1 fusion mutants	0.153268		Reactome	DNA Double Strand Breaks Response	1		STKE	Wnt/beta-catenin Pathway	0.0681285
Reactome	Negative feedback regulation of MAPK pathway	1		Wikipathways	NLR Proteins	0.000756649		Reactome	TRIF-mediated programmed cell death	0.00461167		BioCarta	nfkb activation by nontypeable hemophilus influenzae	0.157163		Reactome	Downregulation of SMAD2/3:SMAD4 transcriptional activity	1		PID	PLK1 signaling events	0.0685394
Reactome	Negative regulation of FGFR1 signaling	1		PID	Signaling events mediated by PRL	0.000774833		Reactome	HIV Life Cycle	0.00487708		Spike	G2-M Phase of the Cell Cycle	0.162722		Reactome	Downregulation of TGF-beta receptor signaling	1		Reactome	MyD88 cascade initiated on plasma membrane	0.0753985
Reactome	Negative regulation of FGFR2 signaling	1		NetPath	RANKL	0.000774833		Reactome	Platelet Aggregation (Plug Formation)	0.00504578		Wikipathways	BMI1	0.174492		Reactome	Factors involved in megakaryocyte development and platelet production	1		Reactome	Toll Like Receptor 10 (TLR10) Cascade	0.0753985
Reactome	Negative regulation of FGFR3 signaling	1		BioCarta	tnf/stress related signaling	0.000774833		PID	IL4-mediated signaling events	0.0052408		Reactome	G2/M Checkpoints	0.179238		Reactome	G-protein beta:gamma signalling	1		Reactome	Toll Like Receptor 5 (TLR5) Cascade	0.0753985
Reactome	Negative regulation of FGFR4 signaling	1		IPAVS	Mechanism_for_Dsh_Action_In_the_absence_of_a_wnt_signal	0.000796126		BioCarta	growth hormone signaling pathway	0.00536862		PID	Presenilin action in Notch and Wnt signaling	0.184418		Reactome	G alpha (12/13) signalling events	1		Reactome	Centrosome maturation	0.0753985
Reactome	Nephrin interactions	1		INOH	TLR NFkB	0.00087443		Reactome	Signaling by FGFR4 mutants	0.00536862		Reactome	NRAGE signals death through JNK	0.184418		Reactome	G beta:gamma signalling through PI3Kgamma	1		Reactome	Recruitment of mitotic centrosome proteins and complexes	0.0753985
Reactome	Netrin-1 signaling	1		Reactome	RNA Polymerase I Transcription	0.000915957		KEGG	Dorso-ventral axis formation	0.00536862		Reactome	RHO GTPases activate PKNs	0.184779		Reactome	G2/M DNA damage checkpoint	1		Reactome	G2/M DNA damage checkpoint	0.0786118
Reactome	NF-kB is activated and signals survival	1		BioCarta	phosphorylation of mek1 by cdk5/p35 down regulates the map kinase pathway	0.000917033		SIGNOR	Autophagy	0.00536862		Spike	NOTCH1 Signaling In The Ear	0.184779		Reactome	Golgi Cisternae Pericentriolar Stack Reorganization	1		PID	CD40/CD40L signaling	0.0799435
Reactome	NIK-->noncanonical NF-kB signaling	1		PID	IL5-mediated signaling events	0.000917033		PID	Trk receptor signaling mediated by the MAPK pathway	0.00577408		Reactome	Vif-mediated degradation of APOBEC3G	0.189451		Reactome	GPCR downstream signaling	1		Reactome	FCERI mediated Ca+2 mobilization	0.0799435
Reactome	NOD1/2 Signaling Pathway	1		Reactome	SHC-mediated cascade:FGFR1	0.000917033		INOH	GPCR Adenosine A2A receptor	0.00577408		BioCarta	overview of telomerase protein component gene htert transcriptional regulation	0.189451		Reactome	Growth hormone receptor signaling	1		Reactome	Spry regulation of FGF signaling	0.0805251
Reactome	Non-integrin membrane-ECM interactions	1		Reactome	Non-integrin membrane-ECM interactions	0.000955261		Reactome	Signaling by Robo receptor	0.00577408		Reactome	Uptake and function of anthrax toxins	0.189451		Reactome	HDACs deacetylate histones	1		BioCarta	aspirin blocks signaling pathway involved in platelet activation	0.0805251
Reactome	Nuclear Receptor transcription pathway	1		Reactome	Phospholipase C-mediated cascade; FGFR2	0.000955261		Reactome	Translocation of GLUT4 to the plasma membrane	0.00577408		Wikipathways	Mammary gland development pathway - Involution (Stage 4 of 4)	0.189451		Reactome	Hedgehog ,off, state	1		BioCarta	fibrinolysis pathway	0.0805251
Reactome	Nuclear signaling by ERBB4	1		PID	Regulation of Ras family activation	0.00101073		Reactome	Sema4D in semaphorin signaling	0.00600732		PID	Syndecan-4-mediated signaling events	0.192067		Reactome	HIV Life Cycle	1		PID	S1P4 pathway	0.0805251
Reactome	Orc1 removal from chromatin	1		Reactome	Activation of APC/C and APC/C:Cdc20 mediated degradation of mitotic proteins	0.00101073		Reactome	The role of Nef in HIV-1 replication and disease pathogenesis	0.00600732		STKE	Tumor Necrosis Factor Pathway	0.192067		Reactome	Homologous Recombination Repair	1		KEGG	Type II diabetes mellitus	0.0811489
Reactome	Oxygen-dependent proline hydroxylation of Hypoxia-inducible Factor Alpha	1		PharmGKB	Busulfan Pathway, Pharmacodynamics	0.00101073		Reactome	Negative regulation of FGFR4 signaling	0.00600732		PID	Regulation of nuclear SMAD2/3 signaling	0.194433		Reactome	Homologous recombination repair of replication-independent double-strand breaks	1		PharmGKB	Celecoxib Pathway, Pharmacodynamics	0.0811489
Reactome	PKB-mediated events	1		BioCarta	signal transduction through il1r	0.00105043		KEGG	Adrenergic signaling in cardiomyocytes	0.00642132		KEGG	Serotonergic synapse	0.196162		Reactome	IKK complex recruitment mediated by RIP1	1		Reactome	Transmission across Chemical Synapses	0.0819304
Reactome	PKMTs methylate histone lysines	1		Wikipathways	Hair Follicle Development- Induction (Part 1 of 3)	0.00105043		SIGNOR	AMPK	0.00672827		Wikipathways	Apoptosis Modulation by HSP70	0.203075		Reactome	Ligand-dependent caspase activation	1		Reactome	Mitotic Prophase	0.0866633
Reactome	Platelet degranulation	1		PID	Ephrin B reverse signaling	0.00125478		Signalink	HH-Core	0.00672827		IPAVS	STAT5A_mediated_PC	0.203075		Reactome	Loss of Nlp from mitotic centrosomes	1		BioCarta	corticosteroids and cardioprotection	0.0887009
Reactome	PLCG1 events in ERBB2 signaling	1		PharmGKB	Diuretics Pathway, Pharmacodynamics	0.00125478		BioCarta	phosphorylation of mek1 by cdk5/p35 down regulates the map kinase pathway	0.00692039		Reactome	Ephrin signaling	0.203075		Reactome	Loss of proteins required for interphase microtubule organizationfrom the centrosome	1		Reactome	RAF-independent MAPK1/3 activation	0.0887009
Reactome	Processing and activation of SUMO	1		BioCarta	role of mal in rho-mediated activation of srf	0.00129133		Reactome	SHC-mediated cascade:FGFR1	0.00692039		Reactome	DNA Replication	0.208811		Reactome	Meiosis	1		Reactome	GPCR downstream signaling	0.0948517
Reactome	Processing of Capped Intron-Containing Pre-mRNA	1		Reactome	CD209 (DC-SIGN) signaling	0.00129133		BioCarta	chaperones modulate interferon signaling pathway	0.00692039		Spike	MYO7A Interactions In The Ear	0.214109		Reactome	Metabolism of proteins	1		Reactome	TRAF6 mediated induction of NFkB and MAP kinases upon TLR7/8 or 9 activation	0.0958314
Reactome	Prolactin receptor signaling	1		OntoCanro	TGF	0.00129133		Reactome	Golgi Cisternae Pericentriolar Stack Reorganization	0.00692039		Signalink	WNT-Ncore	0.233032		Reactome	Mitotic Prometaphase	1		Reactome	SUMO E3 ligases SUMOylate target proteins	0.0958314
Reactome	Recruitment of mitotic centrosome proteins and complexes	1		Reactome	Cellular response to hypoxia	0.00129133		Reactome	Activation of IRF3/IRF7 mediated by TBK1/IKK epsilon	0.00692039		Reactome	Antiviral mechanism by IFN-stimulated genes	0.233032		Reactome	Mitotic Prophase	1		Reactome	SUMOylation of DNA damage response and repair proteins	0.0958314
Reactome	Recruitment of repair and signaling proteins to double-strand breaks	1		Reactome	Regulation of Hypoxia-inducible Factor (HIF) by oxygen	0.00129133		Reactome	Mismatch repair (MMR) directed by MSH2:MSH3 (MutSbeta)	0.00692039		Reactome	ISG15 antiviral mechanism	0.233032		Reactome	mTOR signalling	1		PID	Arf6 signaling events	0.0979516
Reactome	Regulated Necrosis	1		IPAVS	Calcium_Signaling_Pathway_Humanv3	0.00135207		Reactome	Mismatch repair (MMR) directed by MSH2:MSH6 (MutSalpha)	0.00692039		UniProt	Protein modification	0.241533		Reactome	Negative feedback regulation of MAPK pathway	1		Reactome	Post NMDA receptor activation events	0.0979516
Reactome	Regulation of DNA replication	1		Wikipathways	Calcium Regulation in the Cardiac Cell	0.00135207		Wikipathways	G13 Signaling Pathway	0.00710395		PID	TNF receptor signaling pathway	0.24827		Reactome	Negative regulation of FGFR1 signaling	1		Wikipathways	TOR Signaling	0.0979516
Reactome	Regulation of Hypoxia-inducible Factor (HIF) by oxygen	1		RB	p27_p21_module	0.00137154		Reactome	Transcriptional regulation of white adipocyte differentiation	0.00774867		KEGG	Alzheimer,s disease	0.251903		Reactome	Negative regulation of FGFR2 signaling	1		IPAVS	Mechanism_for_Dsh_Action_In_the_absence_of_a_wnt_signal	0.112582
Reactome	Regulation of lipid metabolism by Peroxisome proliferator-activated receptor alpha (PPARalpha)	1		KEGG	Dilated cardiomyopathy	0.0013753		Wikipathways	Translation Factors	0.00777695		Wikipathways	Angiogenesis	0.264914		Reactome	Negative regulation of FGFR3 signaling	1		PID	Notch-mediated HES/HEY network	0.112582
Reactome	Regulation of mRNA stability by proteins that bind AU-rich elements	1		Reactome	Regulation of HSF1-mediated heat shock response	0.0013753		Reactome	Regulation of APC/C activators between G1/S and early anaphase	0.00841416		PID	Canonical Wnt signaling pathway	0.264914		Reactome	Negative regulation of FGFR4 signaling	1		Reactome	Activation of BH3-only proteins	0.115275
Reactome	Removal of licensing factors from origins	1		Reactome	Meiosis	0.00148824		Reactome	FCERI mediated Ca+2 mobilization	0.00841416		Reactome	Downregulation of SMAD2/3:SMAD4 transcriptional activity	0.264914		Reactome	Netrin-1 signaling	1		Reactome	Constitutive Signaling by AKT1 E17K in Cancer	0.115275
Reactome	Resolution of Sister Chromatid Cohesion	1		KEGG	Long-term potentiation	0.00157932		BioCarta	roles of arrestin dependent recruitment of src kinases in gpcr signaling	0.00841416		Wikipathways	EBV LMP1 signaling	0.264914		Reactome	NF-kB is activated and signals survival	1		Reactome	FCERI mediated NF-kB activation	0.115275
Reactome	Response to elevated platelet cytosolic Ca2+	1		INOH	IL-1 NFkB	0.00157932		BioCarta	acetylation and deacetylation of rela in nucleus	0.00844949		BioCarta	segmentation clock	0.264914		Reactome	NIK-->noncanonical NF-kB signaling	1		STKE	Hedgehog Signaling Pathway	0.115275
Reactome	RHO GTPases activate IQGAPs	1		STKE	Wnt/beta-catenin Pathway	0.00176074		BioCarta	pelp1 modulation of estrogen receptor activity	0.00844949		INOH	TGF-beta signaling TAK1	0.264914		Reactome	NOD1/2 Signaling Pathway	1		BioCarta	calcium signaling by hbx of hepatitis b virus	0.117417
Reactome	RHO GTPases activate PKNs	1		Wikipathways	Translation Factors	0.00184536		Reactome	ATM mediated phosphorylation of repair proteins	0.00844949		HumanCyc	superpathway of inositol phosphate compounds	0.265454		Reactome	Non-integrin membrane-ECM interactions	1		Reactome	p130Cas linkage to MAPK signaling for integrins	0.117417
Reactome	RHO GTPases Activate WASPs and WAVEs	1		Reactome	SHC-mediated cascade:FGFR3	0.00185272		Reactome	ATM mediated response to DNA double-strand break	0.00844949		PID	Noncanonical Wnt signaling pathway	0.280327		Reactome	Nuclear signaling by ERBB4	1		Reactome	TNF signaling	0.117417
Reactome	RIP-mediated NFkB activation via ZBP1	1		Reactome	DCC mediated attractive signaling	0.00185272		Reactome	FasL/ CD95L signaling	0.00844949		Reactome	Signaling by Robo receptor	0.280327		Reactome	Orc1 removal from chromatin	1		Reactome	Stabilization of p53	0.11852
Reactome	RIPK1-mediated regulated necrosis	1		Reactome	GRB2:SOS provides linkage to MAPK signaling for Integrins	0.00185272		IPAVS	GSK3beta_regulation_by_signaling_pathways	0.00849703		Reactome	Translocation of GLUT4 to the plasma membrane	0.280327		Reactome	Oxygen-dependent proline hydroxylation of Hypoxia-inducible Factor Alpha	1		BioCarta	stat3 signaling pathway	0.11852
Reactome	RMTs methylate histone arginines	1		Reactome	p130Cas linkage to MAPK signaling for integrins	0.00185272		INOH	TLR p38	0.00849703		Reactome	EPHA-mediated growth cone collapse	0.280327		Reactome	PKB-mediated events	1		BioCarta	sumoylation as a mechanism to modulate ctbp-dependent gene responses	0.11852
Reactome	SCF-beta-TrCP mediated degradation of Emi1	1		Reactome	Signaling by FGFR4 in disease	0.00195534		Wikipathways	Myometrial Relaxation and Contraction Pathways	0.00866213		Reactome	Role of phospholipids in phagocytosis	0.280327		Reactome	PKMTs methylate histone lysines	1		BioCarta	west nile virus	0.11852
Reactome	Sema3A PAK dependent Axon repulsion	1		Reactome	RHO GTPases activate IQGAPs	0.00195534		BioCarta	caspase cascade in apoptosis	0.00878053		Reactome	p38MAPK events	0.289905		Reactome	Platelet degranulation	1		INOH	IL-4 signaling	0.11852
Reactome	Sema4D induced cell migration and growth-cone collapse	1		RB	CycB1_CDC2_module	0.00197929		PID	Signaling events mediated by PRL	0.00878053		Reactome	Loss of Nlp from mitotic centrosomes	0.298199		Reactome	PLCG1 events in ERBB2 signaling	1		Reactome	Sema4D mediated inhibition of cell attachment and migration	0.11852
Reactome	Separation of Sister Chromatids	1		PID	Canonical Wnt signaling pathway	0.00221538		Reactome	Nephrin interactions	0.00878053		Reactome	Loss of proteins required for interphase microtubule organizationfrom the centrosome	0.298199		Reactome	Processing and activation of SUMO	1		STKE	T Cell Signal Transduction	0.11852
Reactome	SHC-mediated cascade:FGFR3	1		Reactome	Regulation of lipid metabolism by Peroxisome proliferator-activated receptor alpha (PPARalpha)	0.00221538		RB	cycA2_CDK2_module	0.00915441		INOH	IL-1 JNK	0.298199		Reactome	Processing of Capped Intron-Containing Pre-mRNA	1		KEGG	Aldosterone-regulated sodium reabsorption	0.119036
Reactome	SHC-related events triggered by IGF1R	1		Reactome	SHC-mediated cascade:FGFR2	0.00221538		Reactome	Antigen processing-Cross presentation	0.00915441		INOH	TLR JNK	0.298199		Reactome	Prolactin receptor signaling	1		STKE	JNK MAPK Pathway	0.119036
Reactome	Signaling by Hippo	1		BioCarta	acetylation and deacetylation of rela in nucleus	0.00223878		Reactome	Clathrin derived vesicle budding	0.00921648		IPAVS	Mechanism_for_Dsh_Action_In_the_absence_of_a_wnt_signal	0.329101		Reactome	Recruitment of mitotic centrosome proteins and complexes	1		Reactome	DNA Replication Pre-Initiation	0.119036
Reactome	SUMO E3 ligases SUMOylate target proteins	1		BioCarta	pelp1 modulation of estrogen receptor activity	0.00223878		Reactome	trans-Golgi Network Vesicle Budding	0.00921648		IPAVS	GSK3beta_regulation_by_signaling_pathways	0.334378		Reactome	Recruitment of repair and signaling proteins to double-strand breaks	1		Reactome	M/G1 Transition	0.119036
Reactome	SUMOylation of DNA damage response and repair proteins	1		Reactome	ATM mediated phosphorylation of repair proteins	0.00223878		Reactome	Regulatory RNA pathways	0.00929777		BioCarta	roles of arrestin dependent recruitment of src kinases in gpcr signaling	0.334969		Reactome	Regulated Necrosis	1		PID	Notch signaling pathway	0.131268
Reactome	Switching of origins to a post-replicative state	1		Reactome	ATM mediated response to DNA double-strand break	0.00223878		KEGG	cGMP-PKG signaling pathway	0.009842		KEGG	Dopaminergic synapse	0.336558		Reactome	Regulation of DNA replication	1		BioCarta	multi-step regulation of transcription by pitx2	0.147521
Reactome	Syndecan interactions	1		Reactome	SUMO is conjugated to E1 (UBA2:SAE1)	0.00223878		Reactome	Hedgehog ,off, state	0.00986998		BioCarta	cell cycle: g2/m checkpoint	0.339265		Reactome	Regulation of Hypoxia-inducible Factor (HIF) by oxygen	1		RB	CycD1_CDK4-6_module	0.147521
Reactome	Tie2 Signaling	1		PID	Arf6 trafficking events	0.00237179		Signalink	TGF-Core	0.00986998		Reactome	Signal transduction by L1	0.339265		Reactome	Regulation of lipid metabolism by Peroxisome proliferator-activated receptor alpha (PPARalpha)	1		PID	Glypican 1 network	0.147521
Reactome	TP53 Regulates Metabolic Genes	1		PID	Calcineurin-regulated NFAT-dependent transcription in lymphocytes	0.00237179		Reactome	PRC2 methylates histones and DNA	0.00986998		BioCarta	induction of apoptosis through dr3 and dr4/5 death receptors	0.339265		Reactome	Regulation of mRNA stability by proteins that bind AU-rich elements	1		Reactome	FGFR1 mutant receptor activation	0.147521
Reactome	TRAF3-dependent IRF activation pathway	1		Reactome	Processing of Capped Intron-Containing Pre-mRNA	0.00254706		Reactome	mRNA Splicing	0.0105211		BioCarta	nf-kb signaling pathway	0.339265		Reactome	Removal of licensing factors from origins	1		PID	Regulation of Androgen receptor activity	0.153052
Reactome	TRAF6 mediated NF-kB activation	1		Reactome	HDACs deacetylate histones	0.00284349		Reactome	mRNA Splicing - Major Pathway	0.0105211		Reactome	Negative regulators of RIG-I/MDA5 signaling	0.339265		Reactome	Resolution of Sister Chromatid Cohesion	1		INOH	BMP2 signaling TGF-beta MV	0.153052
Reactome	Transcription	1		Wikipathways	G13 Signaling Pathway	0.00287511		Reactome	Signaling by FGFR4 in disease	0.0116843		SIGNOR	P38_Myogenesis	0.339265		Reactome	Response to elevated platelet cytosolic Ca2+	1		IPAVS	GSK3beta_regulation_by_signaling_pathways	0.153314
Reactome	Transcriptional Regulation by TP53	1		Reactome	VEGFR2 mediated vascular permeability	0.00302861		Reactome	RHO GTPases activate IQGAPs	0.0116843		Wikipathways	SIDS Susceptibility Pathways	0.388947		Reactome	RHO GTPases activate IQGAPs	1		Wikipathways	Mesodermal Commitment Pathway	0.153314
Signalink	HH-Core	1		Reactome	Downregulation of TGF-beta receptor signaling	0.00302861		Wikipathways	MFAP5-mediated ovarian cancer cell motility and invasiveness	0.0116843		Reactome	Factors involved in megakaryocyte development and platelet production	0.392288		Reactome	RHO GTPases activate PKNs	1		Reactome	p75NTR signals via NF-kB	0.166018
Signalink	IGF-Core	1		Reactome	Orc1 removal from chromatin	0.00302861		Reactome	Signaling by FGFR3 in disease	0.0118086		KEGG	Amoebiasis	0.392288		Reactome	RHO GTPases Activate WASPs and WAVEs	1		Spike	Response to DSB	0.166018
Signalink	IGF-Ncore	1		Reactome	Switching of origins to a post-replicative state	0.00302861		Reactome	Signaling by FGFR3 mutants	0.0118086		BioCarta	phospholipase c signaling pathway	0.422499		Reactome	RIP-mediated NFkB activation via ZBP1	1		IPAVS	beta3_integrin_mediated_Ub_for_NFkB_activation_Proteins	0.166018
Signalink	JAK-STAT-Core	1		Wikipathways	Arylhydrocarbon receptor (AhR) signaling pathway	0.00302861		IPAVS	Wnt_Dvl_betaCatenin_Pitx2_pathway	0.0133231		Reactome	Activation of RAS in B cells	0.422499		Reactome	RIPK1-mediated regulated necrosis	1		Reactome	Regulated Necrosis	0.166018
Signalink	TGF-Core	1		Reactome	RNA Polymerase I Promoter Clearance	0.00309574		KEGG	Glucagon signaling pathway	0.0134272		Reactome	LRR FLII-interacting protein 1 (LRRFIP1) activates type I IFN production	0.422499		Reactome	RMTs methylate histone arginines	1		Reactome	RIPK1-mediated regulated necrosis	0.166018
Signalink	WNT-Ncore	1		KEGG	Basal cell carcinoma	0.00315211		Wikipathways	AMPK Signaling	0.0134957		Reactome	SMAC-mediated apoptotic response	0.422499		Reactome	SCF-beta-TrCP mediated degradation of Emi1	1		Signalink	IGF-Ncore	0.166018
SIGNOR	Autophagy	1		PID	Fanconi anemia pathway	0.00315211		INOH	TGF-beta super family signaling pathway canonical	0.0136627		Reactome	SMAC-mediated dissociation of IAP:caspase complexes	0.422499		Reactome	Sema3A PAK dependent Axon repulsion	1		Reactome	RHO GTPases activate CIT	0.166018
SIGNOR	IL1R	1		Reactome	EGFR interacts with phospholipase C-gamma	0.00317237		PID	Nephrin/Neph1 signaling in the kidney podocyte	0.0136826		Reactome	SMAC binds to IAPs	0.422499		Reactome	Sema4D induced cell migration and growth-cone collapse	1		Reactome	STING mediated induction of host immune responses	0.166018
SIGNOR	NFKBC	1		HumanCyc	MAP kinase cascade	0.00321333		PharmGKB	Busulfan Pathway, Pharmacodynamics	0.0136826		Wikipathways	Oxidative Stress Induced Senescence	0.422499		Reactome	Separation of Sister Chromatids	1		PID	Validated targets of C-MYC transcriptional repression	0.173771
SIGNOR	P38	1		BioCarta	cbl mediated ligand-induced downregulation of egf receptors pathway	0.00321333		Reactome	SCF(Skp2)-mediated degradation of p27/p21	0.0136862		Reactome	NF-kB activation through FADD/RIP-1 pathway mediated by caspase-8 and -10	0.424126		Reactome	SHC-mediated cascade:FGFR3	1		STKE	Seven Transmembrane Receptor Signaling Through beta-Arrestin	0.18662
SIGNOR	TOLLR	1		BioCarta	nuclear receptors coordinate the activities of chromatin remodeling complexes and coactivators to facilitate initiation of transcription in carcinoma cells	0.00321333		BioCarta	il-7 signal transduction	0.0136862		Wikipathways	Estrogen Receptor Pathway	0.424126		Reactome	SHC-related events triggered by IGF1R	1		PID	C-MYC pathway	0.18662
Spike	Mismatch repair	1		Reactome	Dectin-1 mediated noncanonical NF-kB signaling	0.00321333		Reactome	DCC mediated attractive signaling	0.0136862		Reactome	TRAF6 mediated NF-kB activation	0.428739		Reactome	Signaling by Hippo	1		PID	RXR and RAR heterodimerization with other nuclear receptor	0.18662
Spike	MYO7A Interactions In The Ear	1		Reactome	NIK-->noncanonical NF-kB signaling	0.00321333		SMPDB	Leucine Stimulation on Insulin Signaling	0.0136862		Reactome	CTLA4 inhibitory signaling	0.428739		Reactome	SUMO E3 ligases SUMOylate target proteins	1		Reactome	IKK complex recruitment mediated by RIP1	0.18662
Spike	Repair of Interstrand Crosslinks	1		PharmGKB	Glucocorticoid Pathway (Peripheral Tissue), Pharmacodynamics	0.00321333		Reactome	Mismatch Repair	0.0136862		PID	Alpha9 beta1 integrin signaling events	0.428739		Reactome	SUMOylation of DNA damage response and repair proteins	1		Reactome	Negative regulation of FGFR3 signaling	0.18662
STKE	G alpha q Pathway	1		PID	a4b7 Integrin signaling	0.00321333		Reactome	Constitutive Signaling by AKT1 E17K in Cancer	0.0139332		Reactome	Synthesis of IP3 and IP4 in the cytosol	0.428739		Reactome	Switching of origins to a post-replicative state	1		PharmGKB	Anti-diabetic Drug Potassium Channel Inhibitors Pathway, Pharmacodynamics	0.18662
STKE	Interleukin 1 (IL-1) Pathway	1		Reactome	Stabilization of p53	0.00321333		Reactome	Sema4D induced cell migration and growth-cone collapse	0.0139332		SMPDB	Joubert syndrome	0.428739		Reactome	Syndecan interactions	1		Reactome	RHO GTPases Activate Formins	0.194626
STKE	PI3K Class IB Pathway in Neutrophils	1		INOH	CD4 T cell receptor signaling-NFkB cascade	0.00328048		Reactome	SMAD2/SMAD3:SMAD4 heterotrimer regulates transcription	0.0139332		SMPDB	Phosphatidylinositol Phosphate Metabolism	0.428739		Reactome	Tie2 Signaling	1		KEGG	Regulation of lipolysis in adipocytes	0.205127
STKE	Tumor Necrosis Factor Pathway	1		Reactome	Epigenetic regulation of gene expression	0.00328048		BioCarta	cbl mediated ligand-induced downregulation of egf receptors pathway	0.0152352		PID	Regulation of Androgen receptor activity	0.428888		Reactome	TP53 Regulates Metabolic Genes	1		PID	Signaling events mediated by HDAC Class II	0.206754
UniProt	Protein modification	1		Reactome	Pre-NOTCH Transcription and Translation	0.00348215		BioCarta	cell to cell adhesion signaling	0.0152352		Reactome	Formation of the ternary complex, and subsequently, the 43S complex	0.428888		Reactome	TRAF3-dependent IRF activation pathway	1		BioCarta	cyclin e destruction pathway	0.206754
Wikipathways	Adipogenesis	1		RB	APC_module	0.00364716		BioCarta	brca1 dependent ub ligase activity	0.0152352		Reactome	DNA Repair	0.442141		Reactome	TRAF6 mediated NF-kB activation	1		IPAVS	betaCatenin_Phosphorylation_by_CK1a_and_GSK3	0.206754
Wikipathways	Arylhydrocarbon receptor (AhR) signaling pathway	1		BioCarta	how progesterone initiates the oocyte maturation	0.00364716		Reactome	Sema4D mediated inhibition of cell attachment and migration	0.0152352		INOH	IL-1 p38	0.463323		Reactome	Transcription	1		KEGG	Graft-versus-host disease	0.206754
Wikipathways	EBV LMP1 signaling	1		STKE	Myocyte Adrenergic Pathway	0.00391304		Reactome	DNA Replication	0.0154607		PID	ATM pathway	0.468447		Reactome	Transcriptional Regulation by TP53	1		Reactome	Activation of NMDA receptor upon glutamate binding and postsynaptic events	0.206754
Wikipathways	Energy Metabolism	1		Reactome	Hedgehog ,off, state	0.00391304		INOH	IL-1 p38	0.0168478		PID	Signaling mediated by p38-alpha and p38-beta	0.468447		Signalink	HH-Core	1		Wikipathways	Nanoparticle triggered regulated necrosis	0.206754
Wikipathways	Hair Follicle Development- Induction (Part 1 of 3)	1		Reactome	PKMTs methylate histone lysines	0.00391304		Reactome	Lysosome Vesicle Biogenesis	0.0169706		Reactome	Netrin-1 signaling	0.468447		Signalink	IGF-Core	1		Wikipathways	G Protein Signaling Pathways	0.208835
Wikipathways	Mesodermal Commitment Pathway	1		KEGG	Non-homologous end-joining	0.00441074		STKE	JNK MAPK Pathway	0.0169706		PID	IL23-mediated signaling events	0.468447		Signalink	IGF-Ncore	1		KEGG	Parkinson,s disease	0.209043
Wikipathways	miR-targeted genes in epithelium - TarBase	1		BioCarta	carm1 and regulation of the estrogen receptor	0.00441074		Reactome	TNFR2 non-canonical NF-kB pathway	0.0184392		Reactome	HSF1-dependent transactivation	0.468447		Signalink	JAK-STAT-Core	1		SIGNOR	TOLLR	0.228493
Wikipathways	Myometrial Relaxation and Contraction Pathways	1		BioCarta	il 3 signaling pathway	0.00441074		Wikipathways	Aryl Hydrocarbon Receptor Pathway	0.0184392		Reactome	Nephrin interactions	0.535401		Signalink	TGF-Core	1		Wikipathways	Polycystic Kidney Disease Pathway	0.228493
Wikipathways	Neural Crest Differentiation	1		Reactome	CREB phosphorylation through the activation of Ras	0.00452918		BioCarta	segmentation clock	0.0199075		BioCarta	tnf/stress related signaling	0.535401		Signalink	WNT-Ncore	1		Reactome	MyD88:Mal cascade initiated on plasma membrane	0.232001
Wikipathways	Nuclear Receptors	1		Wikipathways	miRs in Muscle Cell Differentiation	0.00452918		BioCarta	tgf beta signaling pathway	0.0199075		Reactome	APC-Cdc20 mediated degradation of Nek2A	0.535401		SIGNOR	Autophagy	1		Reactome	Toll Like Receptor 2 (TLR2) Cascade	0.232001
Wikipathways	Polycystic Kidney Disease Pathway	1		Reactome	Synthesis of DNA	0.00507994		Reactome	SHC-mediated cascade:FGFR2	0.0199075		Reactome	Transcriptional activity of SMAD2/SMAD3:SMAD4 heterotrimer	0.550174		SIGNOR	IL1R	1		Reactome	Toll Like Receptor TLR1:TLR2 Cascade	0.232001
Wikipathways	Translation Factors	1		Reactome	Phospholipase C-mediated cascade; FGFR4	0.00528729		Reactome	Packaging Of Telomere Ends	0.020026		Reactome	RHO GTPases Activate WASPs and WAVEs	0.550174		SIGNOR	NFKBC	1		Reactome	Toll Like Receptor TLR6:TLR2 Cascade	0.232001
Wikipathways	Vitamin D Receptor Pathway	1		Reactome	Semaphorin interactions	0.00558984		Reactome	FGFR1 mutant receptor activation	0.0215717		Spike	Base excision and single strand break repair	0.553637		SIGNOR	P38	1		Reactome	Negative regulation of FGFR4 signaling	0.233166
BioCarta	actions of nitric oxide in the heart	1		Signalink	IGF-Core	0.005838		Reactome	Golgi Associated Vesicle Biogenesis	0.0221518		KEGG	Regulation of lipolysis in adipocytes	0.553637		SIGNOR	TOLLR	1		INOH	GPCR GroupI metabotropic glutamate receptor	0.233166
BioCarta	basic mechanisms of sumoylation	1		BioCarta	regulation of bad phosphorylation	0.005838		PID	Validated transcriptional targets of AP1 family members Fra1 and Fra2	0.0236709		Wikipathways	Selenium Micronutrient Network	0.570987		Spike	Mismatch repair	1		Reactome	CREB phosphorylation through the activation of Ras	0.233166
BioCarta	bone remodeling	1		Reactome	Ligand-dependent caspase activation	0.0062197		PID	FOXA1 transcription factor network	0.0248306		BioCarta	rb tumor suppressor/checkpoint signaling in response to dna damage	0.597491		Spike	MYO7A Interactions In The Ear	1		Reactome	Regulation of cholesterol biosynthesis by SREBP (SREBF)	0.233166
BioCarta	carm1 and regulation of the estrogen receptor	1		Reactome	Formation of Senescence-Associated Heterochromatin Foci (SAHF)	0.0062197		Reactome	RMTs methylate histone arginines	0.0248306		Reactome	Prolactin receptor signaling	0.597491		Spike	Repair of Interstrand Crosslinks	1		BioCarta	mechanism of gene regulation by peroxisome proliferators via ppara	0.235606
BioCarta	cell to cell adhesion signaling	1		Reactome	Post NMDA receptor activation events	0.00627803		Wikipathways	Differentiation Pathway	0.0248306		BioCarta	double stranded rna induced gene expression	0.597491		STKE	G alpha q Pathway	1		Reactome	MHC class II antigen presentation	0.235606
BioCarta	double stranded rna induced gene expression	1		Reactome	GPCR downstream signaling	0.00634028		KEGG	Notch signaling pathway	0.0248306		STKE	Angiotensin II-Stimulated Signaling through G Proteins and beta-Arrestin	0.597491		STKE	Interleukin 1 (IL-1) Pathway	1		Reactome	mTOR signalling	0.244938
BioCarta	erythropoietin mediated neuroprotection through nf-kb	1		Reactome	mRNA Splicing	0.00639987		BioCarta	the igf-1 receptor and longevity	0.025378		BioCarta	b cell survival pathway	0.597491		STKE	PI3K Class IB Pathway in Neutrophils	1		Wikipathways	SREBP signalling	0.249315
BioCarta	hypoxia-inducible factor in the cardivascular system	1		Reactome	mRNA Splicing - Major Pathway	0.00639987		BioCarta	bone remodeling	0.025378		BioCarta	effects of calcineurin in keratinocyte differentiation	0.597491		STKE	Tumor Necrosis Factor Pathway	1		Reactome	Neurotransmitter Receptor Binding And Downstream Transmission In The Postsynaptic Cell	0.249637
BioCarta	il 3 signaling pathway	1		Reactome	APC/C:Cdc20 mediated degradation of mitotic proteins	0.00666104		Reactome	Pre-NOTCH Transcription and Translation	0.025378		BioCarta	the prc2 complex sets long-term gene silencing through modification of histone tails	0.597491		UniProt	Protein modification	1		Wikipathways	Serotonin Receptor 2 and STAT3 Signaling	0.268501
BioCarta	il 4 signaling pathway	1		Reactome	Regulation of DNA replication	0.00666104		Wikipathways	SREBF and miR33 in cholesterol and lipid homeostasis	0.025378		Reactome	Signal regulatory protein (SIRP) family interactions	0.597491		Wikipathways	Adipogenesis	1		BioCarta	role of mef2d in t-cell apoptosis	0.289324
BioCarta	lck and fyn tyrosine kinases in initiation of tcr activation	1		Reactome	Removal of licensing factors from origins	0.00666104		Reactome	beta-catenin independent WNT signaling	0.0255617		KEGG	Cytosolic DNA-sensing pathway	0.625422		Wikipathways	Arylhydrocarbon receptor (AhR) signaling pathway	1		IPAVS	Cross_talk_between_the_PI3K_Akt_and_JAK_STAT_pathways_in_acute_opioid_induced_cardioprotection	0.289324
BioCarta	mets affect on macrophage differentiation	1		Reactome	Endosomal Sorting Complex Required For Transport (ESCRT)	0.00666104		Reactome	CD28 dependent Vav1 pathway	0.0259103		Reactome	MHC class II antigen presentation	0.625422		Wikipathways	EBV LMP1 signaling	1		Reactome	Negative regulation of FGFR2 signaling	0.289324
BioCarta	nfat and hypertrophy of the heart	1		Wikipathways	Gastric Cancer Network 1	0.00666104		BioCarta	carm1 and regulation of the estrogen receptor	0.0259103		INOH	Wnt Canonical	0.627697		Wikipathways	Energy Metabolism	1		Reactome	Recognition of DNA damage by PCNA-containing replication complex	0.289324
BioCarta	regulation of bad phosphorylation	1		Wikipathways	Copper homeostasis	0.00701795		Reactome	TRAF6 mediated induction of TAK1 complex	0.0259103		INOH	Wnt Mammals	0.627697		Wikipathways	Hair Follicle Development- Induction (Part 1 of 3)	1		Reactome	Condensation of Prophase Chromosomes	0.289501
BioCarta	role of nicotinic acetylcholine receptors in the regulation of apoptosis	1		Signalink	NHR	0.00701795		Reactome	Transport of Mature Transcript to Cytoplasm	0.0282662		KEGG	Leishmaniasis	0.630889		Wikipathways	Mesodermal Commitment Pathway	1		Reactome	PKB-mediated events	0.289501
BioCarta	role of pi3k subunit p85 in regulation of actin organization and cell migration	1		RB	E2F1-3_module	0.00705485		PID	Regulation of p38-alpha and p38-beta	0.0288207		Reactome	FCERI mediated NF-kB activation	0.659856		Wikipathways	miR-targeted genes in epithelium - TarBase	1		Reactome	Tie2 Signaling	0.307606
BioCarta	segmentation clock	1		Wikipathways	Aryl Hydrocarbon Receptor Pathway	0.00705485		RB	rb_module	0.0318939		PID	Urokinase-type plasminogen activator (uPA) and uPAR-mediated signaling	0.746343		Wikipathways	Myometrial Relaxation and Contraction Pathways	1		BioCarta	cdk regulation of dna replication	0.307606
BioCarta	sonic hedgehog receptor ptc1 regulates cell cycle	1		INOH	GPCR signaling-G alpha q	0.00705927		Reactome	CD28 dependent PI3K/Akt signaling	0.032338		KEGG	Graft-versus-host disease	0.746343		Wikipathways	Neural Crest Differentiation	1		Reactome	Hedgehog ligand biogenesis	0.307606
BioCarta	stress induction of hsp regulation	1		Reactome	Extracellular matrix organization	0.00705927		PID	p38 signaling mediated by MAPKAP kinases	0.032338		Reactome	Negative regulation of FGFR1 signaling	0.808754		Wikipathways	Polycystic Kidney Disease Pathway	1		Reactome	Signaling by FGFR1 fusion mutants	0.307606
BioCarta	tgf beta signaling pathway	1		Reactome	Metabolism of proteins	0.00831184		Wikipathways	Nanoparticle triggered autophagic cell death	0.032338		RB	CycH_CDK7_module	0.808754		Wikipathways	Translation Factors	1		SIGNOR	Hedgehog	0.307606
BioCarta	the co-stimulatory signal during t-cell activation	1		SIGNOR	Myogenesis	0.00864578		Reactome	Negative regulators of RIG-I/MDA5 signaling	0.032338		BioCarta	thrombin signaling and protease-activated receptors	0.808754		BioCarta	actions of nitric oxide in the heart	1		Reactome	Signal attenuation	0.334114
BioCarta	the information processing pathway at the ifn beta enhancer	1		Reactome	Hedgehog ,on, state	0.00864578		Reactome	Translesion synthesis by Y family DNA polymerases bypasses lesions on DNA template	0.0324879		Reactome	Cdc20:Phospho-APC/C mediated degradation of Cyclin A	0.808754		BioCarta	basic mechanisms of sumoylation	1		Reactome	The NLRP3 inflammasome	0.334114
BioCarta	tnf/stress related signaling	1		KEGG	Aldosterone-regulated sodium reabsorption	0.00864578		INOH	TLR ECSIT MEKK1 JNK	0.03251		Reactome	FGFR1 mutant receptor activation	0.808754		BioCarta	bone remodeling	1		BioCarta	e2f1 destruction pathway	0.334114
BioCarta	tnfr1 signaling pathway	1		OntoCanro	Non-Homologous end Joining	0.00900623		Reactome	disassembly of the destruction complex and recruitment of AXIN to the membrane	0.03251		PID	Atypical NF-kappaB pathway	0.816692		BioCarta	carm1 and regulation of the estrogen receptor	1		Reactome	degradation of AXIN	0.334114
INOH	GPCR GroupI metabotropic glutamate receptor	1		Reactome	TRAF3-dependent IRF activation pathway	0.00900623		KEGG	Inflammatory mediator regulation of TRP channels	0.0369799		BioCarta	chaperones modulate interferon signaling pathway	0.816692		BioCarta	cell to cell adhesion signaling	1		Reactome	EGFR Transactivation by Gastrin	0.334114
INOH	GPCR signaling-G alpha q	1		SIGNOR	WNT	0.00900623		STKE	Hypoxia-Inducible Factor 1 (HIF-1) Pathway	0.039285		BioCarta	transcription regulation by methyltransferase of carm1	0.816692		BioCarta	double stranded rna induced gene expression	1		Reactome	TRIF-mediated programmed cell death	0.334114
INOH	LIF signaling	1		STKE	Angiotensin II-Stimulated Signaling through G Proteins and beta-Arrestin	0.00900623		NetPath	CRH	0.040845		Reactome	Activation of IRF3/IRF7 mediated by TBK1/IKK epsilon	0.816692		BioCarta	erythropoietin mediated neuroprotection through nf-kb	1		STKE	PI3K Class IB Pathway	0.334114
INOH	TLR ECSIT MEKK1 JNK	1		BioCarta	ctcf: first multivalent nuclear factor	0.00903709		Reactome	Activated PKN1 stimulates transcription of AR (androgen receptor) regulated genes KLK2 and KLK3	0.040845		BioCarta	aspirin blocks signaling pathway involved in platelet activation	0.816692		BioCarta	hypoxia-inducible factor in the cardivascular system	1		Wikipathways	NLR Proteins	0.334114
INOH	TLR p38	1		BioCarta	caspase cascade in apoptosis	0.00903709		Reactome	SHC-related events triggered by IGF1R	0.0423046		BioCarta	sumoylation by ranbp2 regulates transcriptional repression	0.816692		BioCarta	il 3 signaling pathway	1		Reactome	Uptake and function of anthrax toxins	0.334114
IPAVS	Basal_Cell_Carcinoma_Signaling_Pathway	1		BioCarta	cyclin e destruction pathway	0.00903709		Reactome	p75NTR recruits signalling complexes	0.0423046		Reactome	Regulation of IFNG signaling	0.816692		BioCarta	il 4 signaling pathway	1		Wikipathways	Mammary gland development pathway - Involution (Stage 4 of 4)	0.334114
IPAVS	betaCatenin_Phosphorylation_by_CK1a_and_GSK3	1		INOH	TLR ECSIT MEKK1 p38	0.00903709		Wikipathways	Nanoparticle triggered regulated necrosis	0.0423046		Reactome	Negative feedback regulation of MAPK pathway	0.817108		BioCarta	lck and fyn tyrosine kinases in initiation of tcr activation	1		Reactome	Nuclear signaling by ERBB4	0.354587
IPAVS	Calcium_Signaling_Pathway_Humanv3	1		Reactome	Processing and activation of SUMO	0.00903709		Reactome	Cell-extracellular matrix interactions	0.0444928		Reactome	Phosphorylation of Emi1	0.817108		BioCarta	mets affect on macrophage differentiation	1		PharmGKB	Busulfan Pathway, Pharmacodynamics	0.354587
IPAVS	Gq_activated_pathways_in_maladaptive_hypertrophy	1		IPAVS	STAT_signaling_pathway	0.00903709		STKE	Wnt/beta-catenin Pathway	0.0452508		Reactome	DSCAM interactions	0.817108		BioCarta	nfat and hypertrophy of the heart	1		Reactome	deactivation of the beta-catenin transactivating complex	0.354587
IPAVS	STAT_signaling_pathway	1		Reactome	p75NTR recruits signalling complexes	0.00903709		BioCarta	basic mechanisms of sumoylation	0.0464192		Reactome	IRF3 mediated activation of type 1 IFN	0.817108		BioCarta	regulation of bad phosphorylation	1		PID	IL12 signaling mediated by STAT4	0.354587
KEGG	Alzheimer,s disease	1		PID	FOXA1 transcription factor network	0.00931631		Reactome	SUMO is transferred from E1 to E2 (UBE2I, UBC9)	0.0464192		Reactome	Telomere Extension By Telomerase	0.817108		BioCarta	role of nicotinic acetylcholine receptors in the regulation of apoptosis	1		PID	Regulation of CDC42 activity	0.354587
KEGG	Glucagon signaling pathway	1		Reactome	RMTs methylate histone arginines	0.00931631		PID	Alternative NF-kappaB pathway	0.0464192		Reactome	Ubiquitin-dependent degradation of Cyclin D	0.817108		BioCarta	role of pi3k subunit p85 in regulation of actin organization and cell migration	1		Wikipathways	miR-targeted genes in leukocytes - TarBase	0.372057
KEGG	Homologous recombination	1		IPAVS	Gq_activated_pathways_in_maladaptive_hypertrophy	0.00931631		Wikipathways	mRNA Processing	0.0472045		Reactome	Ubiquitin-dependent degradation of Cyclin D1	0.817108		BioCarta	segmentation clock	1		Reactome	Neuronal System	0.385627
KEGG	Huntington,s disease	1		Wikipathways	Differentiation Pathway	0.00931631		INOH	GPCR GroupI metabotropic glutamate receptor	0.0479927		INOH	Hedgehog	0.845394		BioCarta	sonic hedgehog receptor ptc1 regulates cell cycle	1		Wikipathways	Differentiation Pathway	0.397447
KEGG	Inflammatory bowel disease (IBD)	1		IPAVS	ER_Stress_Map	0.00950653		PID	p38 MAPK signaling pathway	0.0479927		Reactome	Centrosome maturation	0.845394		BioCarta	stress induction of hsp regulation	1		OntoCanro	Nemo	0.405774
KEGG	Intestinal immune network for IgA production	1		Wikipathways	G Protein Signaling Pathways	0.00950653		Reactome	CDO in myogenesis	0.0479927		Reactome	Recruitment of mitotic centrosome proteins and complexes	0.845394		BioCarta	tgf beta signaling pathway	1		OntoCanro	TGF	0.405774
KEGG	Malaria	1		Reactome	deactivation of the beta-catenin transactivating complex	0.00956208		Reactome	Myogenesis	0.0479927		Reactome	Hedgehog ,off, state	0.859476		BioCarta	the co-stimulatory signal during t-cell activation	1		IPAVS	STAT5A_mediated_PC	0.405774
KEGG	Primary immunodeficiency	1		BioCarta	internal ribosome entry pathway	0.0105199		Reactome	Cyclin E associated events during G1/S transition	0.0507714		Reactome	PKMTs methylate histone lysines	0.859476		BioCarta	the information processing pathway at the ifn beta enhancer	1		PID	Cellular roles of Anthrax toxin	0.405774
KEGG	Type II diabetes mellitus	1		Signalink	JAK-STAT-Ncore	0.0105199		Signalink	IGF-Core	0.0507714		Reactome	PRC2 methylates histones and DNA	0.859476		BioCarta	tnf/stress related signaling	1		Reactome	Asymmetric localization of PCP proteins	0.405774
NetPath	Hedgehog	1		RB	Wee1_module	0.0105199		BioCarta	regulation of bad phosphorylation	0.0507714		Reactome	Cap-dependent Translation Initiation	0.97391		BioCarta	tnfr1 signaling pathway	1		Reactome	Ephrin signaling	0.405774
NetPath	TSH	1		STKE	Notch Signaling Pathway	0.0105199		Reactome	CTLA4 inhibitory signaling	0.0507714		Reactome	Eukaryotic Translation Initiation	0.97391		INOH	GPCR GroupI metabotropic glutamate receptor	1		Reactome	Immunoregulatory interactions between a Lymphoid and a non-Lymphoid cell	0.460779
OntoCanro	Homologous Recombination	1		Wikipathways	Serotonin Receptor 4-6-7 and NR3C Signaling	0.0105199		IPAVS	Role_of_PTEN_in_the_myocardial_response_to_pathological_biomechanical_stress	0.0507714		NetPath	ID	0.975336		INOH	GPCR signaling-G alpha q	1		BioCarta	nfat and hypertrophy of the heart	0.46291
PharmGKB	Anti-diabetic Drug Potassium Channel Inhibitors Pathway, Pharmacodynamics	1		Reactome	NRAGE signals death through JNK	0.0122129		SIGNOR	BMP	0.0507714		PID	RXR and RAR heterodimerization with other nuclear receptor	0.975336		INOH	LIF signaling	1		PID	PAR1-mediated thrombin signaling events	0.46291
PharmGKB	Busulfan Pathway, Pharmacodynamics	1		KEGG	Hypertrophic cardiomyopathy (HCM)	0.012308		OntoCanro	Nucleotide Excision Repair	0.0516057		Reactome	Caspase activation via extrinsic apoptotic signalig pathway	0.975336		INOH	TLR ECSIT MEKK1 JNK	1		PharmGKB	Platelet Aggregation Inhibitor Pathway, Pharmacodynamics	0.46291
PharmGKB	Diuretics Pathway, Pharmacodynamics	1		Reactome	Negative feedback regulation of MAPK pathway	0.0124804		Reactome	Transport of Mature mRNA derived from an Intron-Containing Transcript	0.0516057		Reactome	Downregulation of TGF-beta receptor signaling	0.975336		INOH	TLR p38	1		Reactome	Caspase-mediated cleavage of cytoskeletal proteins	0.510027
PharmGKB	Glucocorticoid Pathway (Peripheral Tissue), Pharmacodynamics	1		STKE	IGF-1 Receptor Signaling through beta-Arrestin	0.0124804		BioCarta	trka receptor signaling pathway	0.0519677		Reactome	Negative regulation of FGFR3 signaling	0.975336		IPAVS	Basal_Cell_Carcinoma_Signaling_Pathway	1		BioCarta	il22 soluble receptor signaling pathway	0.510027
PID	a4b7 Integrin signaling	1		KEGG	Dopaminergic synapse	0.0129403		BioCarta	role of mitochondria in apoptotic signaling	0.0519677		PID	Lissencephaly gene (LIS1) in neuronal migration and development	0.975336		IPAVS	betaCatenin_Phosphorylation_by_CK1a_and_GSK3	1		Reactome	CASP8 activity is inhibited	0.510027
PID	EGFR-dependent Endothelin signaling events	1		KEGG	Prion diseases	0.0135683		Reactome	AKT phosphorylates targets in the cytosol	0.0519677		Reactome	disassembly of the destruction complex and recruitment of AXIN to the membrane	0.975336		IPAVS	Calcium_Signaling_Pathway_Humanv3	1		Reactome	DEx/H-box helicases activate type I IFN and inflammatory cytokines production	0.510027
PID	ErbB receptor signaling network	1		Reactome	DAG and IP3 signaling	0.0135683		BioCarta	double stranded rna induced gene expression	0.0519677		Reactome	Prefoldin mediated transfer of substrate to CCT/TriC	0.975336		IPAVS	Gq_activated_pathways_in_maladaptive_hypertrophy	1		Reactome	Dimerization of procaspase-8	0.510027
PID	IL12-mediated signaling events	1		Reactome	APC/C:Cdh1 mediated degradation of Cdc20 and other APC/C:Cdh1 targeted proteins in late mitosis/early G1	0.0136277		STKE	Angiotensin II-Stimulated Signaling through G Proteins and beta-Arrestin	0.0519677		PID	Stabilization and expansion of the E-cadherin adherens junction	0.988263		IPAVS	STAT_signaling_pathway	1		Reactome	Hh mutants abrogate ligand secretion	0.510027
PID	Lissencephaly gene (LIS1) in neuronal migration and development	1		Reactome	FCERI mediated NF-kB activation	0.0136277		Reactome	IRF3-mediated induction of type I IFN	0.0519677		PID	Syndecan-2-mediated signaling events	0.988263		KEGG	Alzheimer,s disease	1		Reactome	Hh mutants that don,t undergo autocatalytic processing are degraded by ERAD	0.510027
PID	Noncanonical Wnt signaling pathway	1		BioCarta	stathmin and breast cancer resistance to antimicrotubule agents	0.0136277		Reactome	TNFR1-induced proapoptotic signaling	0.0519677		PID	Aurora B signaling	0.988263		KEGG	Homologous recombination	1		Reactome	Interleukin-6 signaling	0.510027
PID	p38 signaling mediated by MAPKAP kinases	1		OntoCanro	Nucleotide Excision Repair	0.0145843		KEGG	Dilated cardiomyopathy	0.0559399		INOH	GPCR Adenosine A2A receptor	1		KEGG	Huntington,s disease	1		Reactome	Regulation by c-FLIP	0.510027
PID	PAR1-mediated thrombin signaling events	1		Reactome	Negative epigenetic regulation of rRNA expression	0.0147823		Reactome	Regulation of HSF1-mediated heat shock response	0.0559399		KEGG	Arrhythmogenic right ventricular cardiomyopathy (ARVC)	1		KEGG	Inflammatory bowel disease (IBD)	1		Reactome	Regulation of necroptotic cell death	0.510027
PID	S1P1 pathway	1		PID	IL12-mediated signaling events	0.0156519		STKE	PI3K Class IB Pathway in Neutrophils	0.0590327		KEGG	Basal cell carcinoma	1		KEGG	Intestinal immune network for IgA production	1		Reactome	RHO GTPases activate KTN1	0.510027
PID	S1P3 pathway	1		Reactome	DNA Replication	0.0156519		PID	BMP receptor signaling	0.0590327		PID	Arf6 downstream pathway	1		KEGG	Malaria	1		Reactome	RHO GTPases Activate NADPH Oxidases	0.510027
PID	Sumoylation by RanBP2 regulates transcriptional repression	1		KEGG	Vascular smooth muscle contraction	0.016324		IPAVS	Cross_talk_between_the_PI3K_Akt_and_JAK_STAT_pathways_in_acute_opioid_induced_cardioprotection	0.0692392		PID	ATR signaling pathway	1		KEGG	Primary immunodeficiency	1		Wikipathways	Integrated Cancer pathway	0.510027
PID	Syndecan-1-mediated signaling events	1		Reactome	Sema3A PAK dependent Axon repulsion	0.0169416		PID	IL8- and CXCR1-mediated signaling events	0.0692392		PID	DNA-PK pathway in nonhomologous end joining	1		KEGG	Type II diabetes mellitus	1		Reactome	Generation of second messenger molecules	0.52083
RB	CDC25C_module	1		Reactome	Mismatch repair (MMR) directed by MSH2:MSH6 (MutSalpha)	0.0169416		Reactome	Endosomal Sorting Complex Required For Transport (ESCRT)	0.0692392		PID	Hedgehog signaling events mediated by Gli proteins	1		NetPath	Hedgehog	1		INOH	TGF-beta super family signaling pathway canonical	0.521466
RB	CycH_CDK7_module	1		Reactome	Asymmetric localization of PCP proteins	0.0171539		Reactome	Recognition of DNA damage by PCNA-containing replication complex	0.0692392		PID	Signaling events mediated by PRL	1		NetPath	TSH	1		PID	Canonical Wnt signaling pathway	0.525574
RB	rb_module	1		Reactome	Interferon alpha/beta signaling	0.0171539		PID	IL12-mediated signaling events	0.0704143		RB	APC_module	1		OntoCanro	Homologous Recombination	1		PID	Arf1 pathway	0.525574
Reactome	Activation of IRF3/IRF7 mediated by TBK1/IKK epsilon	1		Reactome	Interferon gamma signaling	0.0171539		Reactome	Late Phase of HIV Life Cycle	0.0710827		RB	CycB1_CDC2_module	1		PharmGKB	Anti-diabetic Drug Potassium Channel Inhibitors Pathway, Pharmacodynamics	1		Reactome	Assembly of the pre-replicative complex	0.525574
Reactome	Antiviral mechanism by IFN-stimulated genes	1		Reactome	SHC-mediated cascade:FGFR4	0.0171539		Reactome	Cargo trafficking to the periciliary membrane	0.0734596		Reactome	Chromatin modifying enzymes	1		PharmGKB	Diuretics Pathway, Pharmacodynamics	1		PID	Calcineurin-regulated NFAT-dependent transcription in lymphocytes	0.534849
Reactome	APC/C:Cdh1 mediated degradation of Cdc20 and other APC/C:Cdh1 targeted proteins in late mitosis/early G1	1		RB	rb_module	0.0176909		Reactome	PCP/CE pathway	0.0734596		Reactome	Chromatin organization	1		PharmGKB	Glucocorticoid Pathway (Peripheral Tissue), Pharmacodynamics	1		Spike	MYO7A Interactions In The Ear	0.534849
Reactome	BBSome-mediated cargo-targeting to cilium	1		IPAVS	Wnt_Dvl_betaCatenin_Pitx2_pathway	0.0183732		Reactome	Regulation of signaling by CBL	0.0740876		Reactome	DNA Damage/Telomere Stress Induced Senescence	1		PID	a4b7 Integrin signaling	1		Reactome	Transcriptional regulation of white adipocyte differentiation	0.534849
Reactome	Beta-catenin phosphorylation cascade	1		Reactome	Antiviral mechanism by IFN-stimulated genes	0.0189108		Reactome	Growth hormone receptor signaling	0.0740876		Reactome	Double-Strand Break Repair	1		PID	EGFR-dependent Endothelin signaling events	1		HumanCyc	protein ubiquitylation	0.534849
Reactome	Caspase-mediated cleavage of cytoskeletal proteins	1		Reactome	Generation of second messenger molecules	0.0189108		BioCarta	the co-stimulatory signal during t-cell activation	0.0740876		Reactome	Organelle biogenesis and maintenance	1		PID	ErbB receptor signaling network	1		Reactome	Cell death signalling via NRAGE, NRIF and NADE	0.578927
Reactome	Cell junction organization	1		Reactome	ISG15 antiviral mechanism	0.0189108		Signalink	JAK-STAT-Ncore	0.0740876		Reactome	SUMOylation	1		PID	IL12-mediated signaling events	1		Wikipathways	Endochondral Ossification	0.578927
Reactome	Chromosome Maintenance	1		RB	CycD1_CDK4-6_module	0.0201075		RB	Wee1_module	0.0740876		Signalink	NHR	1		PID	Lissencephaly gene (LIS1) in neuronal migration and development	1		Reactome	Metabolism of lipids and lipoproteins	0.586454
Reactome	Circadian Clock	1		NetPath	Hedgehog	0.0201075		Reactome	Cyclin A:Cdk2-associated events at S phase entry	0.0772114		SIGNOR	SAPK_JNK	1		PID	Noncanonical Wnt signaling pathway	1		Signalink	TGF-Ncore	0.617779
Reactome	Clathrin derived vesicle budding	1		PID	S1P3 pathway	0.0201075		STKE	Interleukin 4 (IL-4) Pathway	0.0772114		Wikipathways	Arrhythmogenic Right Ventricular Cardiomyopathy	1		PID	p38 signaling mediated by MAPKAP kinases	1		Wikipathways	Diurnally Regulated Genes with Circadian Orthologs	0.617779
Reactome	Cohesin Loading onto Chromatin	1		STKE	Estrogen Receptor Pathway	0.0201075		BioCarta	tnf/stress related signaling	0.0772114		Wikipathways	IL17 signaling pathway	1		PID	PAR1-mediated thrombin signaling events	1		NetPath	CRH	0.624267
Reactome	CREB phosphorylation through the activation of Ras	1		Reactome	Budding and maturation of HIV virion	0.0201075		Reactome	mRNA 3,-end processing	0.0777408		Wikipathways	Osteopontin Signaling	1		PID	S1P1 pathway	1		Reactome	Signaling by Robo receptor	0.624267
Reactome	CTLA4 inhibitory signaling	1		KEGG	Type II diabetes mellitus	0.0204135		Reactome	Post-Elongation Processing of Intron-Containing pre-mRNA	0.0777408		Wikipathways	Ovarian Infertility Genes	1		PID	S1P3 pathway	1		Reactome	EPHA-mediated growth cone collapse	0.624267
Reactome	DCC mediated attractive signaling	1		Wikipathways	Nuclear Receptors	0.0209403		PID	Syndecan-1-mediated signaling events	0.0782077		BioCarta	acetylation and deacetylation of rela in nucleus	1		PID	Sumoylation by RanBP2 regulates transcriptional repression	1		Reactome	Role of phospholipids in phagocytosis	0.624267
Reactome	deactivation of the beta-catenin transactivating complex	1		KEGG	Graft-versus-host disease	0.0209403		KEGG	Long-term depression	0.0826042		BioCarta	how progesterone initiates the oocyte maturation	1		PID	Syndecan-1-mediated signaling events	1		Reactome	FasL/ CD95L signaling	0.645124
Reactome	disassembly of the destruction complex and recruitment of AXIN to the membrane	1		Reactome	Activation of NMDA receptor upon glutamate binding and postsynaptic events	0.0209403		KEGG	Cell adhesion molecules (CAMs)	0.0826042		BioCarta	nuclear receptors coordinate the activities of chromatin remodeling complexes and coactivators to facilitate initiation of transcription in carcinoma cells	1		RB	CDC25C_module	1		Wikipathways	Metastatic brain tumor	0.645124
Reactome	DNA Damage Bypass	1		Wikipathways	Hematopoietic Stem Cell Differentiation	0.0209403		Wikipathways	Allograft Rejection	0.0847419		BioCarta	pelp1 modulation of estrogen receptor activity	1		RB	CycH_CDK7_module	1		BioCarta	phospholipase c signaling pathway	0.645124
Reactome	DNA Replication	1		BioCarta	e2f1 destruction pathway	0.0211839		KEGG	Hypertrophic cardiomyopathy (HCM)	0.0847419		BioCarta	role of brca1 brca2 and atr in cancer susceptibility	1		RB	rb_module	1		PID	PLK3 signaling events	0.645124
Reactome	EGFR interacts with phospholipase C-gamma	1		Reactome	SCF-beta-TrCP mediated degradation of Emi1	0.0211839		Reactome	Extracellular matrix organization	0.0857203		BioCarta	ucalpain and friends in cell spread	1		Reactome	Activation of IRF3/IRF7 mediated by TBK1/IKK epsilon	1		Reactome	Activation of caspases through apoptosome-mediated cleavage	0.645124
Reactome	EGFR Transactivation by Gastrin	1		INOH	LIF signaling	0.0211839		Reactome	Immunoregulatory interactions between a Lymphoid and a non-Lymphoid cell	0.0872106		INOH	IL-1 NFkB	1		Reactome	Antiviral mechanism by IFN-stimulated genes	1		Reactome	Cytochrome c-mediated apoptotic response	0.645124
Reactome	Endosomal Sorting Complex Required For Transport (ESCRT)	1		Reactome	EGFR Transactivation by Gastrin	0.0211839		Reactome	Sema3A PAK dependent Axon repulsion	0.0962636		INOH	TLR NFkB	1		Reactome	APC/C:Cdh1 mediated degradation of Cdc20 and other APC/C:Cdh1 targeted proteins in late mitosis/early G1	1		Reactome	G2/M DNA replication checkpoint	0.645124
Reactome	Epigenetic regulation of gene expression	1		STKE	PI3K Class IB Pathway	0.0211839		BioCarta	stress induction of hsp regulation	0.0962636		IPAVS	beta3_integrin_mediated_Ub_for_NFkB_activation_Proteins	1		Reactome	BBSome-mediated cargo-targeting to cilium	1		Reactome	LRR FLII-interacting protein 1 (LRRFIP1) activates type I IFN production	0.645124
Reactome	ERK/MAPK targets	1		Reactome	Activation of the AP-1 family of transcription factors	0.0211839		Reactome	Spry regulation of FGF signaling	0.0962636		IPAVS	non_canonical_Wnt_signaling_pathway_human	1		Reactome	Beta-catenin phosphorylation cascade	1		Wikipathways	Folate Metabolism	0.649531
Reactome	Establishment of Sister Chromatid Cohesion	1		KEGG	Cytokine-cytokine receptor interaction	0.0217618		BioCarta	sumoylation by ranbp2 regulates transcriptional repression	0.0962636		KEGG	Adipocytokine signaling pathway	1		Reactome	Caspase-mediated cleavage of cytoskeletal proteins	1		Reactome	Negative regulators of RIG-I/MDA5 signaling	0.670084
Reactome	Extracellular matrix organization	1		KEGG	Inflammatory bowel disease (IBD)	0.0235977		PID	Validated nuclear estrogen receptor beta network	0.0962636		KEGG	Fanconi anemia pathway	1		Reactome	Cell junction organization	1		SIGNOR	P38_Myogenesis	0.670084
Reactome	Fanconi Anemia pathway	1		Reactome	Integrin cell surface interactions	0.0235977		INOH	LIF signaling	0.0973685		KEGG	mRNA surveillance pathway	1		Reactome	Chromosome Maintenance	1		Reactome	RNA Polymerase I Transcription	0.726294
Reactome	FasL/ CD95L signaling	1		KEGG	Axon guidance	0.0237576		STKE	PI3K Class IB Pathway	0.0973685		KEGG	Non-homologous end-joining	1		Reactome	Circadian Clock	1		BioCarta	il 3 signaling pathway	0.740025
Reactome	FCERI mediated NF-kB activation	1		Reactome	Translocation of GLUT4 to the plasma membrane	0.025934		Reactome	Activation of the AP-1 family of transcription factors	0.0973685		KEGG	RNA transport	1		Reactome	Clathrin derived vesicle budding	1		BioCarta	akap95 role in mitosis and chromosome dynamics	0.740025
Reactome	Formation of Senescence-Associated Heterochromatin Foci (SAHF)	1		Reactome	PLC-gamma1 signalling	0.025934		Wikipathways	Mammary gland development pathway - Involution (Stage 4 of 4)	0.0973685		KEGG	Salmonella infection	1		Reactome	Cohesin Loading onto Chromatin	1		BioCarta	mechanism of protein import into the nucleus	0.740025
Reactome	Formation of tubulin folding intermediates by CCT/TriC	1		Reactome	Clathrin derived vesicle budding	0.0274429		BioCarta	the information processing pathway at the ifn beta enhancer	0.0977129		NetPath	RANKL	1		Reactome	CREB phosphorylation through the activation of Ras	1		BioCarta	the 41bb-dependent immune response	0.740025
Reactome	Generation of second messenger molecules	1		Reactome	trans-Golgi Network Vesicle Budding	0.0274429		BioCarta	role of -arrestins in the activation and targeting of map kinases	0.0977129		OntoCanro	Nemo	1		Reactome	CTLA4 inhibitory signaling	1		BioCarta	roles of arrestin dependent recruitment of src kinases in gpcr signaling	0.741798
Reactome	GP1b-IX-V activation signalling	1		PID	BMP receptor signaling	0.0275276		Reactome	Deposition of new CENPA-containing nucleosomes at the centromere	0.0977129		OntoCanro	Non-Homologous end Joining	1		Reactome	DCC mediated attractive signaling	1		Reactome	NOD1/2 Signaling Pathway	0.741798
Reactome	GRB2:SOS provides linkage to MAPK signaling for Integrins	1		Reactome	Golgi Associated Vesicle Biogenesis	0.0285844		Reactome	Nucleosome assembly	0.0977129		OntoCanro	TGF	1		Reactome	deactivation of the beta-catenin transactivating complex	1		Reactome	Loss of Nlp from mitotic centrosomes	0.817009
Reactome	HATs acetylate histones	1		Reactome	APC:Cdc20 mediated degradation of cell cycle proteins prior to satisfation of the cell cycle checkpoint	0.028983		STKE	G alpha s Pathway	0.0977129		OntoCanro	TNF	1		Reactome	disassembly of the destruction complex and recruitment of AXIN to the membrane	1		Reactome	Loss of proteins required for interphase microtubule organizationfrom the centrosome	0.817009
Reactome	Initiation of Nuclear Envelope Reformation	1		Reactome	Ca-dependent events	0.028983		KEGG	Aldosterone-regulated sodium reabsorption	0.105094		PID	Arf6 trafficking events	1		Reactome	DNA Damage Bypass	1		KEGG	Dorso-ventral axis formation	0.845663
Reactome	Interleukin-7 signaling	1		BioCarta	estrogen responsive protein efp controls cell cycle and breast tumors growth	0.0298665		Wikipathways	Selenium Micronutrient Network	0.105961		PID	BARD1 signaling events	1		Reactome	DNA Replication	1		Reactome	TRAF6 mediated NF-kB activation	0.845663
Reactome	IRAK1 recruits IKK complex	1		BioCarta	il-7 signal transduction	0.0298665		PID	Aurora C signaling	0.108913		PID	Calcineurin-regulated NFAT-dependent transcription in lymphocytes	1		Reactome	EGFR interacts with phospholipase C-gamma	1		SIGNOR	IL1R	0.845663
Reactome	IRAK1 recruits IKK complex upon TLR7/8 or 9 stimulation	1		PID	Sumoylation by RanBP2 regulates transcriptional repression	0.0298665		Reactome	Assembly of the RAD50-MRE11-NBS1 complex at DNA double-strand breaks	0.108913		PID	Endogenous TLR signaling	1		Reactome	EGFR Transactivation by Gastrin	1		PID	HIF-2-alpha transcription factor network	0.878931
Reactome	ISG15 antiviral mechanism	1		BioCarta	eukaryotic protein translation	0.0298665		Reactome	MRN complex relocalizes to nuclear foci	0.108913		PID	Fanconi anemia pathway	1		Reactome	Endosomal Sorting Complex Required For Transport (ESCRT)	1		KEGG	Allograft rejection	0.878931
Reactome	JNK (c-Jun kinases) phosphorylation and activation mediated by activated human TAK1	1		BioCarta	repression of pain sensation by the transcriptional regulator dream	0.0298665		IPAVS	STAT5A_mediated_PC	0.118412		PID	Notch signaling pathway	1		Reactome	Epigenetic regulation of gene expression	1		KEGG	Dilated cardiomyopathy	0.880586
Reactome	Late Phase of HIV Life Cycle	1		Reactome	Mismatch Repair	0.0298665		PID	Cellular roles of Anthrax toxin	0.118412		PID	Regulation of cytoplasmic and nuclear SMAD2/3 signaling	1		Reactome	ERK/MAPK targets	1		KEGG	Hematopoietic cell lineage	0.880586
Reactome	Ligand-independent caspase activation via DCC	1		Reactome	G alpha (12/13) signalling events	0.0328613		Reactome	Ephrin signaling	0.118412		PID	Syndecan-3-mediated signaling events	1		Reactome	Establishment of Sister Chromatid Cohesion	1		Reactome	Cell-Cell communication	0.898987
Reactome	Lysosome Vesicle Biogenesis	1		PID	Aurora C signaling	0.0376939		Reactome	SHC-mediated cascade:FGFR4	0.118412		PID	Validated transcriptional targets of deltaNp63 isoforms	1		Reactome	Extracellular matrix organization	1		Reactome	Cellular response to heat stress	0.926364
Reactome	Macroautophagy	1		PID	Proteoglycan syndecan-mediated signaling events	0.0376939		Reactome	Translesion Synthesis by POLH	0.118412		RB	cycA2_CDK2_module	1		Reactome	Fanconi Anemia pathway	1		Wikipathways	Vitamin B12 Metabolism	0.926499
Reactome	MAPK targets/ Nuclear events mediated by MAP kinases	1		Reactome	HATs acetylate histones	0.0382663		INOH	TLR JNK	0.131181		RB	CycE1_CDK2_module	1		Reactome	FasL/ CD95L signaling	1		BioCarta	agrin in postsynaptic differentiation	1
Reactome	Metabolism	1		Wikipathways	Non-homologous end joining	0.0408963		Reactome	Response to elevated platelet cytosolic Ca2+	0.133232		RB	E2F1-3_module	1		Reactome	FCERI mediated NF-kB activation	1		PID	Canonical NF-kappaB pathway	1
Reactome	Mismatch repair (MMR) directed by MSH2:MSH3 (MutSbeta)	1		Reactome	2-LTR circle formation	0.0408963		Wikipathways	DNA Replication	0.133395		RB	E2F4-5_module	1		Reactome	Formation of Senescence-Associated Heterochromatin Foci (SAHF)	1		PID	IL1-mediated signaling events	1
Reactome	Mismatch repair (MMR) directed by MSH2:MSH6 (MutSalpha)	1		Reactome	Apoptotic factor-mediated response	0.0408963		KEGG	Prion diseases	0.136128		RB	p27_p21_module	1		Reactome	Formation of tubulin folding intermediates by CCT/TriC	1		Reactome	activated TAK1 mediates p38 MAPK activation	1
Reactome	Mitotic Telophase/Cytokinesis	1		Reactome	Autodegradation of the E3 ubiquitin ligase COP1	0.0408963		Reactome	Activation of ATR in response to replication stress	0.140644		Reactome	Activation of BAD and translocation to mitochondria	1		Reactome	Generation of second messenger molecules	1		Reactome	Interferon Signaling	1
Reactome	mRNA Splicing	1		Reactome	BH3-only proteins associate with and inactivate anti-apoptotic BCL-2 members	0.0408963		KEGG	Cholinergic synapse	0.1451		Reactome	Antigen processing-Cross presentation	1		Reactome	GP1b-IX-V activation signalling	1		Reactome	MAP kinase activation in TLR cascade	1
Reactome	mRNA Splicing - Major Pathway	1		Reactome	Nonhomologous End-Joining (NHEJ)	0.0408963		Reactome	Apoptotic factor-mediated response	0.148981		Reactome	ATM mediated phosphorylation of repair proteins	1		Reactome	GRB2:SOS provides linkage to MAPK signaling for Integrins	1		Reactome	Mitotic Anaphase	1
Reactome	mTORC1-mediated signalling	1		Wikipathways	Dual hijack model of Vif in HIV infection	0.0408963		Reactome	BH3-only proteins associate with and inactivate anti-apoptotic BCL-2 members	0.148981		Reactome	ATM mediated response to DNA double-strand break	1		Reactome	HATs acetylate histones	1		Reactome	Mitotic Metaphase and Anaphase	1
Reactome	Nef-mediates down modulation of cell surface receptors by recruiting them to clathrin adapters	1		INOH	GPCR signaling-G alpha s PKA and ERK	0.0409574		Reactome	Homologous DNA Pairing and Strand Exchange	0.148981		Reactome	Cargo trafficking to the periciliary membrane	1		Reactome	Initiation of Nuclear Envelope Reformation	1		Reactome	SHC-mediated cascade:FGFR1	1
Reactome	Nuclear Envelope Reassembly	1		IPAVS	IRE1_pathway	0.0410322		Reactome	Nonhomologous End-Joining (NHEJ)	0.148981		Reactome	Chk1/Chk2(Cds1) mediated inactivation of Cyclin B:Cdk1 complex	1		Reactome	Interleukin-7 signaling	1		Reactome	TAK1 activates NFkB by phosphorylation and activation of IKKs complex	1
Reactome	Nuclear Events (kinase and transcription factor activation)	1		BioCarta	induction of apoptosis through dr3 and dr4/5 death receptors	0.0410322		Wikipathways	DDX1 as a regulatory component of the Drosha microprocessor	0.148981		Reactome	Cyclin A/B1 associated events during G2/M transition	1		Reactome	IRAK1 recruits IKK complex	1		Signalink	NHR	1
Reactome	p130Cas linkage to MAPK signaling for integrins	1		Reactome	CD28 dependent PI3K/Akt signaling	0.0410322		Wikipathways	Nifedipine Activity	0.148981		Reactome	Death Receptor Signalling	1		Reactome	IRAK1 recruits IKK complex upon TLR7/8 or 9 stimulation	1		STKE	Toll-Like Receptor Pathway	1
Reactome	p38MAPK events	1		PID	p38 MAPK signaling pathway	0.0410322		Reactome	Lipid digestion, mobilization, and transport	0.151243		Reactome	Dectin-1 mediated noncanonical NF-kB signaling	1		Reactome	ISG15 antiviral mechanism	1		Wikipathways	Ovarian Infertility Genes	1
Reactome	p75NTR recruits signalling complexes	1		Reactome	Attenuation phase	0.0410322		NetPath	TSH	0.166098		Reactome	DNA Double Strand Breaks Response	1		Reactome	JNK (c-Jun kinases) phosphorylation and activation mediated by activated human TAK1	1		BioCarta	acetylation and deacetylation of rela in nucleus	1
Reactome	PCP/CE pathway	1		Reactome	E2F mediated regulation of DNA replication	0.0410322		PID	S1P3 pathway	0.166098		Reactome	Generic Transcription Pathway	1		Reactome	Late Phase of HIV Life Cycle	1		BioCarta	cbl mediated ligand-induced downregulation of egf receptors pathway	1
Reactome	Phospholipase C-mediated cascade: FGFR1	1		SIGNOR	P38_Myogenesis	0.0410322		Reactome	Budding and maturation of HIV virion	0.166098		Reactome	Golgi Cisternae Pericentriolar Stack Reorganization	1		Reactome	Ligand-independent caspase activation via DCC	1		BioCarta	chaperones modulate interferon signaling pathway	1
Reactome	Phospholipase C-mediated cascade; FGFR2	1		Reactome	RNA Polymerase I Chain Elongation	0.0434718		Reactome	SHC-mediated cascade:FGFR3	0.166978		Reactome	HDACs deacetylate histones	1		Reactome	Lysosome Vesicle Biogenesis	1		BioCarta	nuclear receptors coordinate the activities of chromatin remodeling complexes and coactivators to facilitate initiation of transcription in carcinoma cells	1
Reactome	Phospholipase C-mediated cascade; FGFR3	1		Reactome	CASP8 activity is inhibited	0.0437951		Reactome	p130Cas linkage to MAPK signaling for integrins	0.166978		Reactome	HIV Life Cycle	1		Reactome	Macroautophagy	1		BioCarta	pelp1 modulation of estrogen receptor activity	1
Reactome	Phospholipase C-mediated cascade; FGFR4	1		Reactome	DEx/H-box helicases activate type I IFN and inflammatory cytokines production	0.0437951		BioCarta	nfat and hypertrophy of the heart	0.171795		Reactome	Homologous Recombination Repair	1		Reactome	MAPK targets/ Nuclear events mediated by MAP kinases	1		BioCarta	role of brca1 brca2 and atr in cancer susceptibility	1
Reactome	Phosphorylation of Emi1	1		Reactome	Dimerization of procaspase-8	0.0437951		RB	CDC25C_module	0.183229		Reactome	Homologous recombination repair of replication-independent double-strand breaks	1		Reactome	Mismatch repair (MMR) directed by MSH2:MSH3 (MutSbeta)	1		BioCarta	signal transduction through il1r	1
Reactome	PI Metabolism	1		Reactome	Regulation by c-FLIP	0.0437951		Reactome	DNA methylation	0.186692		Reactome	IKK complex recruitment mediated by RIP1	1		Reactome	Mismatch repair (MMR) directed by MSH2:MSH6 (MutSalpha)	1		BioCarta	toll-like receptor pathway	1
Reactome	Platelet Adhesion to exposed collagen	1		Reactome	Regulation of necroptotic cell death	0.0437951		RB	E2F4-5_module	0.190071		Reactome	Ligand-dependent caspase activation	1		Reactome	Mitotic Telophase/Cytokinesis	1		BioCarta	transcription regulation by methyltransferase of carm1	1
Reactome	Platelet sensitization by LDL	1		Reactome	RHO GTPases Activate NADPH Oxidases	0.0437951		Reactome	Constitutive Signaling by NOTCH1 HD+PEST Domain Mutants	0.190071		Reactome	Meiosis	1		Reactome	mRNA Splicing	1		BioCarta	ucalpain and friends in cell spread	1
Reactome	Post NMDA receptor activation events	1		Wikipathways	Integrated Cancer pathway	0.0437951		Reactome	Constitutive Signaling by NOTCH1 PEST Domain Mutants	0.190071		Reactome	Negative regulation of FGFR2 signaling	1		Reactome	mRNA Splicing - Major Pathway	1		INOH	IL-1 NFkB	1
Reactome	PRC2 methylates histones and DNA	1		OntoCanro	Homologous Recombination	0.0469231		Reactome	Nuclear Envelope Breakdown	0.190071		Reactome	Negative regulation of FGFR4 signaling	1		Reactome	mTORC1-mediated signalling	1		INOH	TLR ECSIT MEKK1 p38	1
Reactome	Pre-NOTCH Transcription and Translation	1		Wikipathways	TOR Signaling	0.0469231		Reactome	Signaling by NOTCH1 HD+PEST Domain Mutants in Cancer	0.190071		Reactome	NIK-->noncanonical NF-kB signaling	1		Reactome	Nef-mediates down modulation of cell surface receptors by recruiting them to clathrin adapters	1		INOH	TLR NFkB	1
Reactome	Regulation of HSF1-mediated heat shock response	1		Reactome	SIRT1 negatively regulates rRNA Expression	0.0469231		Reactome	Signaling by NOTCH1 in Cancer	0.190071		Reactome	Non-integrin membrane-ECM interactions	1		Reactome	Nuclear Envelope Reassembly	1		IPAVS	non_canonical_Wnt_signaling_pathway_human	1
Reactome	Regulatory RNA pathways	1		Wikipathways	IL-9 Signaling Pathway	0.0499608		Reactome	Signaling by NOTCH1 PEST Domain Mutants in Cancer	0.190071		Reactome	Nuclear Receptor transcription pathway	1		Reactome	Nuclear Events (kinase and transcription factor activation)	1		KEGG	Adipocytokine signaling pathway	1
Reactome	RNA Polymerase I Promoter Clearance	1		BioCarta	hypoxia-inducible factor in the cardivascular system	0.0499608		KEGG	Vascular smooth muscle contraction	0.193769		Reactome	Processing and activation of SUMO	1		Reactome	p130Cas linkage to MAPK signaling for integrins	1		KEGG	Fanconi anemia pathway	1
Reactome	RNA Polymerase I Transcription	1		KEGG	Cell adhesion molecules (CAMs)	0.0518219		BioCarta	epo signaling pathway	0.197959		Reactome	Processing of Capped Intron-Containing Pre-mRNA	1		Reactome	p38MAPK events	1		KEGG	Inflammatory mediator regulation of TRP channels	1
Reactome	SHC-mediated cascade:FGFR2	1		Reactome	Rho GTPase cycle	0.0569432		Reactome	CASP8 activity is inhibited	0.197959		Reactome	Recruitment of repair and signaling proteins to double-strand breaks	1		Reactome	p75NTR recruits signalling complexes	1		KEGG	mRNA surveillance pathway	1
Reactome	Signaling by Robo receptor	1		Reactome	RNA Polymerase I, RNA Polymerase III, and Mitochondrial Transcription	0.0569432		Reactome	Dimerization of procaspase-8	0.197959		Reactome	Regulated Necrosis	1		Reactome	PCP/CE pathway	1		KEGG	RNA transport	1
Reactome	SMAD2/SMAD3:SMAD4 heterotrimer regulates transcription	1		RB	cycA2_CDK2_module	0.0570489		Reactome	Regulation by c-FLIP	0.197959		Reactome	Regulation of lipid metabolism by Peroxisome proliferator-activated receptor alpha (PPARalpha)	1		Reactome	Phospholipase C-mediated cascade: FGFR1	1		NetPath	RANKL	1
Reactome	Spry regulation of FGF signaling	1		SIGNOR	TGFb	0.0570489		Reactome	Regulation of necroptotic cell death	0.197959		Reactome	Regulation of mRNA stability by proteins that bind AU-rich elements	1		Reactome	Phospholipase C-mediated cascade; FGFR2	1		PID	Arf6 trafficking events	1
Reactome	Stabilization of p53	1		Reactome	Energy dependent regulation of mTOR by LKB1-AMPK	0.0570489		Reactome	RHO GTPases Activate NADPH Oxidases	0.197959		Reactome	RIP-mediated NFkB activation via ZBP1	1		Reactome	Phospholipase C-mediated cascade; FGFR3	1		PID	Aurora B signaling	1
Reactome	SUMO is conjugated to E1 (UBA2:SAE1)	1		Reactome	Death Receptor Signalling	0.0608006		Reactome	Platelet degranulation	0.203193		Reactome	RIPK1-mediated regulated necrosis	1		Reactome	Phospholipase C-mediated cascade; FGFR4	1		PID	Endogenous TLR signaling	1
Reactome	SUMO is transferred from E1 to E2 (UBE2I, UBC9)	1		SIGNOR	Autophagy	0.0608006		RB	CycE1_CDK2_module	0.234133		Reactome	RMTs methylate histone arginines	1		Reactome	Phosphorylation of Emi1	1		PID	Fanconi anemia pathway	1
Reactome	Telomere Maintenance	1		Reactome	HDMs demethylate histones	0.0608006		PID	C-MYC pathway	0.235682		Reactome	Signaling by Hippo	1		Reactome	PI Metabolism	1		PID	FOXA1 transcription factor network	1
Reactome	TNF signaling	1		Reactome	Pre-NOTCH Expression and Processing	0.0608006		Reactome	Orc1 removal from chromatin	0.235682		Reactome	SUMO E3 ligases SUMOylate target proteins	1		Reactome	Platelet Adhesion to exposed collagen	1		PID	IL8- and CXCR1-mediated signaling events	1
Reactome	TNFR2 non-canonical NF-kB pathway	1		Reactome	Synthesis of IP3 and IP4 in the cytosol	0.0608006		Reactome	Switching of origins to a post-replicative state	0.235682		Reactome	SUMOylation of DNA damage response and repair proteins	1		Reactome	Platelet sensitization by LDL	1		PID	Insulin-mediated glucose transport	1
Reactome	trans-Golgi Network Vesicle Budding	1		Wikipathways	miR-targeted genes in epithelium - TarBase	0.0614375		PID	Lissencephaly gene (LIS1) in neuronal migration and development	0.235682		Reactome	Syndecan interactions	1		Reactome	Post NMDA receptor activation events	1		PID	Regulation of Ras family activation	1
Reactome	Transcriptional regulation of white adipocyte differentiation	1		Reactome	HSF1-dependent transactivation	0.0620406		OntoCanro	Mismatch Repair	0.235682		Reactome	TP53 Regulates Metabolic Genes	1		Reactome	PRC2 methylates histones and DNA	1		PID	Signaling mediated by p38-alpha and p38-beta	1
Reactome	Translocation of GLUT4 to the plasma membrane	1		Reactome	Nuclear Receptor transcription pathway	0.0647202		Reactome	Recycling pathway of L1	0.235682		Reactome	Transcription	1		Reactome	Pre-NOTCH Transcription and Translation	1		PID	Syndecan-3-mediated signaling events	1
Reactome	TRIF-mediated programmed cell death	1		INOH	JAK STAT MolecularVariation 2	0.0647202		Wikipathways	Nuclear Receptors in Lipid Metabolism and Toxicity	0.235682		Reactome	Transcriptional Regulation by TP53	1		Reactome	Regulation of HSF1-mediated heat shock response	1		PID	Syndecan-4-mediated signaling events	1
Reactome	Vif-mediated degradation of APOBEC3G	1		PharmGKB	Beta-agonist/Beta-blocker Pathway, Pharmacodynamics	0.0647202		Spike	NOTCH1 Signaling In The Ear	0.240084		Signalink	HH-Core	1		Reactome	Regulatory RNA pathways	1		PID	Validated transcriptional targets of deltaNp63 isoforms	1
Reactome	VxPx cargo-targeting to cilium	1		Reactome	Constitutive Signaling by NOTCH1 HD+PEST Domain Mutants	0.0647202		Wikipathways	Striated Muscle Contraction	0.242413		SIGNOR	IL1R	1		Reactome	RNA Polymerase I Promoter Clearance	1		RB	E2F1-3_module	1
Signalink	JAK-STAT-Ncore	1		Reactome	Constitutive Signaling by NOTCH1 PEST Domain Mutants	0.0647202		PID	EPHA forward signaling	0.251643		SIGNOR	NFKBC	1		Reactome	RNA Polymerase I Transcription	1		Reactome	Activation of BAD and translocation to mitochondria	1
SIGNOR	TGFb	1		Reactome	Nuclear Envelope Breakdown	0.0647202		INOH	Notch	0.262511		Spike	Mismatch repair	1		Reactome	SHC-mediated cascade:FGFR2	1		Reactome	Antigen processing-Cross presentation	1
SIGNOR	WNT	1		Reactome	Signaling by NOTCH1 HD+PEST Domain Mutants in Cancer	0.0647202		KEGG	Spliceosome	0.263818		Spike	Repair of Interstrand Crosslinks	1		Reactome	Signaling by Robo receptor	1		Reactome	ATM mediated phosphorylation of repair proteins	1
SMPDB	Leucine Stimulation on Insulin Signaling	1		Reactome	Signaling by NOTCH1 in Cancer	0.0647202		Reactome	Regulation of KIT signaling	0.275159		Wikipathways	Energy Metabolism	1		Reactome	SMAD2/SMAD3:SMAD4 heterotrimer regulates transcription	1		Reactome	ATM mediated response to DNA double-strand break	1
STKE	Angiotensin II-Stimulated Signaling through G Proteins and beta-Arrestin	1		Reactome	Signaling by NOTCH1 PEST Domain Mutants in Cancer	0.0647202		Reactome	STING mediated induction of host immune responses	0.275159		Wikipathways	Mesodermal Commitment Pathway	1		Reactome	Spry regulation of FGF signaling	1		Reactome	Chk1/Chk2(Cds1) mediated inactivation of Cyclin B:Cdk1 complex	1
STKE	Estrogen Receptor Pathway	1		Spike	NOTCH1 Signaling In The Ear	0.0647202		Wikipathways	Diurnally Regulated Genes with Circadian Orthologs	0.277609		Wikipathways	Myometrial Relaxation and Contraction Pathways	1		Reactome	Stabilization of p53	1		Reactome	Dectin-1 mediated noncanonical NF-kB signaling	1
STKE	Fas Signaling Pathway in Hepatocytes	1		Reactome	Response to elevated platelet cytosolic Ca2+	0.066		Reactome	Cell death signalling via NRAGE, NRIF and NADE	0.292743		Wikipathways	Nuclear Receptors	1		Reactome	SUMO is conjugated to E1 (UBA2:SAE1)	1		Reactome	DNA Double Strand Breaks Response	1
STKE	JNK MAPK Pathway	1		BioCarta	nfat and hypertrophy of the heart	0.0750856		KEGG	Amphetamine addiction	0.292743		Wikipathways	Polycystic Kidney Disease Pathway	1		Reactome	SUMO is transferred from E1 to E2 (UBE2I, UBC9)	1		Reactome	Downregulation of TGF-beta receptor signaling	1
STKE	p38 MAPK Pathway	1		BioCarta	role of -arrestins in the activation and targeting of map kinases	0.0780465		SIGNOR	HPP	0.32865		Wikipathways	Translation Factors	1		Reactome	Telomere Maintenance	1		Reactome	HDACs deacetylate histones	1
STKE	PI3K Class IB Pathway	1		Wikipathways	Endochondral Ossification	0.0784675		Reactome	G beta:gamma signalling through PI3Kgamma	0.34994		Wikipathways	Vitamin D Receptor Pathway	1		Reactome	TNF signaling	1		Reactome	Homologous Recombination Repair	1
STKE	Transforming Growth Factor (TGF) beta Pathway	1		PharmGKB	Bisphosphonate Pathway, Pharmacodynamics	0.0800738		Wikipathways	Folate Metabolism	0.355528		BioCarta	basic mechanisms of sumoylation	1		Reactome	trans-Golgi Network Vesicle Budding	1		Reactome	Homologous recombination repair of replication-independent double-strand breaks	1
STKE	Wnt/beta-catenin Pathway	1		BioCarta	tnfr1 signaling pathway	0.0800738		Reactome	Nef and signal transduction	0.367421		BioCarta	carm1 and regulation of the estrogen receptor	1		Reactome	Transcriptional regulation of white adipocyte differentiation	1		Reactome	Ligand-dependent caspase activation	1
Wikipathways	Aryl Hydrocarbon Receptor Pathway	1		BioCarta	y branching of actin filaments	0.0800738		PharmGKB	Glucocorticoid Pathway (Peripheral Tissue), Pharmacodynamics	0.367421		BioCarta	cell to cell adhesion signaling	1		Reactome	Translocation of GLUT4 to the plasma membrane	1		Reactome	Meiosis	1
Wikipathways	Calcium Regulation in the Cardiac Cell	1		PharmGKB	Doxorubicin Pathway (Cancer Cell), Pharmacodynamics	0.0800738		Reactome	Stabilization of p53	0.367421		BioCarta	erythropoietin mediated neuroprotection through nf-kb	1		Reactome	TRIF-mediated programmed cell death	1		Reactome	Metabolism of proteins	1
Wikipathways	Differentiation Pathway	1		PID	Validated transcriptional targets of AP1 family members Fra1 and Fra2	0.0810811		BioCarta	stat3 signaling pathway	0.367421		BioCarta	hypoxia-inducible factor in the cardivascular system	1		Reactome	Vif-mediated degradation of APOBEC3G	1		Reactome	Mitotic Prometaphase	1
Wikipathways	Ectoderm Differentiation	1		PID	ErbB receptor signaling network	0.0823017		BioCarta	the 41bb-dependent immune response	0.367421		BioCarta	mets affect on macrophage differentiation	1		Reactome	VxPx cargo-targeting to cilium	1		Reactome	Nephrin interactions	1
Wikipathways	Endochondral Ossification	1		BioCarta	protein kinase a at the centrosome	0.0823017		BioCarta	tnfr2 signaling pathway	0.367421		BioCarta	sonic hedgehog receptor ptc1 regulates cell cycle	1		Signalink	JAK-STAT-Ncore	1		Reactome	Netrin-1 signaling	1
Wikipathways	Endoderm Differentiation	1		BioCarta	the 41bb-dependent immune response	0.0823017		Reactome	Cross-presentation of particulate exogenous antigens (phagosomes)	0.367421		BioCarta	tgf beta signaling pathway	1		SIGNOR	TGFb	1		Reactome	NIK-->noncanonical NF-kB signaling	1
Wikipathways	G Protein Signaling Pathways	1		Reactome	degradation of DVL	0.0823017		Reactome	Downregulation of ERBB2:ERBB3 signaling	0.367421		BioCarta	the information processing pathway at the ifn beta enhancer	1		SIGNOR	WNT	1		Reactome	Non-integrin membrane-ECM interactions	1
Wikipathways	Gastric Cancer Network 1	1		Reactome	Downregulation of ERBB2:ERBB3 signaling	0.0823017		Reactome	Netrin mediated repulsion signals	0.367421		BioCarta	tnfr1 signaling pathway	1		SMPDB	Leucine Stimulation on Insulin Signaling	1		Reactome	Nuclear Receptor transcription pathway	1
Wikipathways	Histone Modifications	1		Reactome	ERKs are inactivated	0.0823017		STKE	T Cell Signal Transduction	0.367421		INOH	GPCR GroupI metabotropic glutamate receptor	1		STKE	Angiotensin II-Stimulated Signaling through G Proteins and beta-Arrestin	1		Reactome	PKMTs methylate histone lysines	1
Wikipathways	Homologous recombination	1		Reactome	Inhibition of replication initiation of damaged DNA by RB1/E2F1	0.0823017		Wikipathways	BMP Signalling and Regulation	0.367421		INOH	GPCR signaling-G alpha q	1		STKE	Estrogen Receptor Pathway	1		Reactome	PLCG1 events in ERBB2 signaling	1
Wikipathways	Metastatic brain tumor	1		Wikipathways	RalA downstream regulated genes	0.0823017		Wikipathways	Estrogen Receptor Pathway	0.367421		INOH	LIF signaling	1		STKE	Fas Signaling Pathway in Hepatocytes	1		Reactome	Processing of Capped Intron-Containing Pre-mRNA	1
Wikipathways	miRs in Muscle Cell Differentiation	1		Wikipathways	mRNA Processing	0.0840901		Wikipathways	RalA downstream regulated genes	0.367421		INOH	TLR p38	1		STKE	JNK MAPK Pathway	1		Reactome	Prolactin receptor signaling	1
Wikipathways	Nanoparticle triggered autophagic cell death	1		Reactome	DARPP-32 events	0.0876804		Reactome	Cyclin A/B1 associated events during G2/M transition	0.400611		IPAVS	Basal_Cell_Carcinoma_Signaling_Pathway	1		STKE	p38 MAPK Pathway	1		Reactome	Recruitment of repair and signaling proteins to double-strand breaks	1
Wikipathways	NLR Proteins	1		Wikipathways	Endoderm Differentiation	0.0945416		Reactome	mTORC1-mediated signalling	0.400611		IPAVS	betaCatenin_Phosphorylation_by_CK1a_and_GSK3	1		STKE	PI3K Class IB Pathway	1		Reactome	Regulation of lipid metabolism by Peroxisome proliferator-activated receptor alpha (PPARalpha)	1
Wikipathways	Non-homologous end joining	1		Reactome	HuR stabilizes mRNA	0.101815		Reactome	Pre-NOTCH Expression and Processing	0.400611		IPAVS	Calcium_Signaling_Pathway_Humanv3	1		STKE	Transforming Growth Factor (TGF) beta Pathway	1		Reactome	Regulation of mRNA stability by proteins that bind AU-rich elements	1
Wikipathways	Physiological and Pathological Hypertrophy of the Heart	1		KEGG	Systemic lupus erythematosus	0.103514		Wikipathways	PPAR Alpha Pathway	0.400611		IPAVS	Gq_activated_pathways_in_maladaptive_hypertrophy	1		STKE	Wnt/beta-catenin Pathway	1		Reactome	Resolution of Sister Chromatid Cohesion	1
Wikipathways	TCA Cycle Nutrient Utilization and Invasiveness of Ovarian Cancer	1		Reactome	HSF1 activation	0.105254		Reactome	Post-translational protein modification	0.410778		KEGG	Dilated cardiomyopathy	1		Wikipathways	Aryl Hydrocarbon Receptor Pathway	1		Reactome	Separation of Sister Chromatids	1
Wikipathways	TOR Signaling	1		Wikipathways	Diurnally Regulated Genes with Circadian Orthologs	0.118506		KEGG	Inflammatory bowel disease (IBD)	0.427799		KEGG	Glucagon signaling pathway	1		Wikipathways	Calcium Regulation in the Cardiac Cell	1		Reactome	SHC-mediated cascade:FGFR3	1
BioCarta	#NAME?	1		Reactome	Platelet degranulation	0.123245		Reactome	Integrin cell surface interactions	0.427799		KEGG	Homologous recombination	1		Wikipathways	Differentiation Pathway	1		Reactome	SHC-related events triggered by IGF1R	1
BioCarta	activation of camp-dependent protein kinase pka	1		Reactome	Growth hormone receptor signaling	0.123816		PharmGKB	Bisphosphonate Pathway, Pharmacodynamics	0.434212		KEGG	Inflammatory bowel disease (IBD)	1		Wikipathways	Endochondral Ossification	1		Reactome	Signaling by Hippo	1
BioCarta	activation of csk by camp-dependent protein kinase inhibits signaling through the t cell receptor	1		Reactome	Tie2 Signaling	0.123816		BioCarta	y branching of actin filaments	0.434212		KEGG	Intestinal immune network for IgA production	1		Wikipathways	Endoderm Differentiation	1		Reactome	Syndecan interactions	1
BioCarta	activation of pkc through g-protein coupled receptors	1		Signalink	HH-Core	0.123816		PharmGKB	Doxorubicin Pathway (Cancer Cell), Pharmacodynamics	0.434212		KEGG	Malaria	1		Wikipathways	G Protein Signaling Pathways	1		Reactome	Transcription	1
BioCarta	adp-ribosylation factor	1		BioCarta	the co-stimulatory signal during t-cell activation	0.123816		Reactome	Macroautophagy	0.441175		KEGG	Primary immunodeficiency	1		Wikipathways	Gastric Cancer Network 1	1		Signalink	WNT-Ncore	1
BioCarta	ahr signal transduction pathway	1		Reactome	Regulation of IFNA signaling	0.123816		BioCarta	rac1 cell motility signaling pathway	0.441403		NetPath	Hedgehog	1		Wikipathways	Histone Modifications	1		SIGNOR	Autophagy	1
BioCarta	akap95 role in mitosis and chromosome dynamics	1		Reactome	Fanconi Anemia pathway	0.124514		STKE	p38 MAPK Pathway	0.441403		OntoCanro	Homologous Recombination	1		Wikipathways	Homologous recombination	1		SIGNOR	P38	1
BioCarta	alk in cardiac myocytes	1		Reactome	Calmodulin induced events	0.124514		KEGG	SNARE interactions in vesicular transport	0.441403		PharmGKB	Diuretics Pathway, Pharmacodynamics	1		Wikipathways	Metastatic brain tumor	1		Spike	Mismatch repair	1
BioCarta	alpha-synuclein and parkin-mediated proteolysis in parkinson`s disease	1		Reactome	CaM pathway	0.124514		Reactome	SIRT1 negatively regulates rRNA Expression	0.441403		PID	a4b7 Integrin signaling	1		Wikipathways	miRs in Muscle Cell Differentiation	1		STKE	G alpha q Pathway	1
BioCarta	alternative complement pathway	1		Reactome	RNA Polymerase II Transcription	0.134378		Reactome	Regulation of DNA replication	0.448452		PID	p38 signaling mediated by MAPKAP kinases	1		Wikipathways	Nanoparticle triggered autophagic cell death	1		STKE	Interleukin 1 (IL-1) Pathway	1
BioCarta	anthrax toxin mechanism of action	1		IPAVS	Effects_of_PKA_Phosphorylation_of_RyR2_in_the_HeartIn_the_nonfailing_heart_v2	0.136083		Reactome	Removal of licensing factors from origins	0.448452		PID	S1P1 pathway	1		Wikipathways	NLR Proteins	1		Wikipathways	Energy Metabolism	1
BioCarta	antigen processing and presentation	1		BioCarta	gamma-aminobutyric acid receptor life cycle pathway	0.144354		Reactome	SUMO is conjugated to E1 (UBA2:SAE1)	0.498507		PID	Sumoylation by RanBP2 regulates transcriptional repression	1		Wikipathways	Non-homologous end joining	1		Wikipathways	miR-targeted genes in epithelium - TarBase	1
BioCarta	antisense pathway	1		BioCarta	the prc2 complex sets long-term gene silencing through modification of histone tails	0.144354		Wikipathways	Metastatic brain tumor	0.498507		PID	Syndecan-1-mediated signaling events	1		Wikipathways	Physiological and Pathological Hypertrophy of the Heart	1		Wikipathways	Myometrial Relaxation and Contraction Pathways	1
BioCarta	apoptotic dna-fragmentation and tissue homeostasis	1		INOH	IFN alpha signaling	0.144354		Wikipathways	TCA Cycle Nutrient Utilization and Invasiveness of Ovarian Cancer	0.498507		RB	CDC25C_module	1		Wikipathways	TCA Cycle Nutrient Utilization and Invasiveness of Ovarian Cancer	1		Wikipathways	Neural Crest Differentiation	1
BioCarta	aspirin blocks signaling pathway involved in platelet activation	1		Reactome	IRF3-mediated induction of type I IFN	0.144354		PID	PLK3 signaling events	0.498507		RB	rb_module	1		Wikipathways	TOR Signaling	1		Wikipathways	Nuclear Receptors	1
BioCarta	attenuation of gpcr signaling	1		Reactome	Signal regulatory protein (SIRP) family interactions	0.144354		Reactome	LRR FLII-interacting protein 1 (LRRFIP1) activates type I IFN production	0.498507		Reactome	BBSome-mediated cargo-targeting to cilium	1		BioCarta	#NAME?	1		Wikipathways	Translation Factors	1
BioCarta	b cell survival pathway	1		Reactome	Macroautophagy	0.145836		Reactome	SMAC-mediated apoptotic response	0.498507		Reactome	Beta-catenin phosphorylation cascade	1		BioCarta	activation of camp-dependent protein kinase pka	1		Wikipathways	Vitamin D Receptor Pathway	1
BioCarta	basic mechanism of action of ppara pparb(d) and pparg and effects on gene expression	1		KEGG	Spliceosome	0.149931		Reactome	SMAC-mediated dissociation of IAP:caspase complexes	0.498507		Reactome	Cell junction organization	1		BioCarta	activation of csk by camp-dependent protein kinase inhibits signaling through the t cell receptor	1		BioCarta	basic mechanisms of sumoylation	1
BioCarta	brca1 dependent ub ligase activity	1		Wikipathways	Vitamin D Receptor Pathway	0.157717		Reactome	SMAC binds to IAPs	0.498507		Reactome	Chromosome Maintenance	1		BioCarta	activation of pkc through g-protein coupled receptors	1		BioCarta	bone remodeling	1
BioCarta	btg family proteins and cell cycle regulation	1		Wikipathways	Glucocorticoid Receptor Pathway	0.16216		INOH	IL-1 JNK	0.512153		Reactome	Circadian Clock	1		BioCarta	adp-ribosylation factor	1		BioCarta	carm1 and regulation of the estrogen receptor	1
BioCarta	ca-calmodulin-dependent protein kinase activation	1		KEGG	ECM-receptor interaction	0.168236		Reactome	Transcriptional regulation by small RNAs	0.562805		Reactome	Cohesin Loading onto Chromatin	1		BioCarta	ahr signal transduction pathway	1		BioCarta	cell to cell adhesion signaling	1
BioCarta	cardiac protection against ros	1		Reactome	NoRC negatively regulates rRNA expression	0.168236		KEGG	Mismatch repair	0.569849		Reactome	CREB phosphorylation through the activation of Ras	1		BioCarta	akap95 role in mitosis and chromosome dynamics	1		BioCarta	double stranded rna induced gene expression	1
BioCarta	cd40l signaling pathway	1		Reactome	PRC2 methylates histones and DNA	0.171469		Reactome	Deadenylation of mRNA	0.569849		Reactome	deactivation of the beta-catenin transactivating complex	1		BioCarta	alk in cardiac myocytes	1		BioCarta	mets affect on macrophage differentiation	1
BioCarta	cdc25 and chk1 regulatory pathway in response to dna damage	1		NetPath	TSH	0.173107		Reactome	RNA Polymerase I Promoter Opening	0.605061		Reactome	DNA Damage Bypass	1		BioCarta	alpha-synuclein and parkin-mediated proteolysis in parkinson`s disease	1		BioCarta	role of nicotinic acetylcholine receptors in the regulation of apoptosis	1
BioCarta	cdk regulation of dna replication	1		RB	CycH_CDK7_module	0.173107		Wikipathways	miR-targeted genes in squamous cell - TarBase	0.608555		Reactome	Endosomal Sorting Complex Required For Transport (ESCRT)	1		BioCarta	alternative complement pathway	1		BioCarta	segmentation clock	1
BioCarta	chrebp regulation by carbohydrates and camp	1		PID	Glypican 1 network	0.173107		Reactome	TRAF3-dependent IRF activation pathway	0.632178		Reactome	Epigenetic regulation of gene expression	1		BioCarta	anthrax toxin mechanism of action	1		BioCarta	tnf/stress related signaling	1
BioCarta	chromatin remodeling by hswi/snf atp-dependent complexes	1		Reactome	Cdc20:Phospho-APC/C mediated degradation of Cyclin A	0.173107		BioCarta	erythropoietin mediated neuroprotection through nf-kb	0.632178		Reactome	ERK/MAPK targets	1		BioCarta	antigen processing and presentation	1		INOH	GPCR signaling-G alpha q	1
BioCarta	classical complement pathway	1		Reactome	FGFR1 mutant receptor activation	0.173107		SIGNOR	WNT	0.632178		Reactome	Establishment of Sister Chromatid Cohesion	1		BioCarta	antisense pathway	1		INOH	TLR ECSIT MEKK1 JNK	1
BioCarta	control of skeletal myogenesis by hdac and calcium/calmodulin-dependent kinase (camk)	1		Wikipathways	TCA Cycle Nutrient Utilization and Invasiveness of Ovarian Cancer	0.174504		BioCarta	b cell survival pathway	0.632178		Reactome	Extracellular matrix organization	1		BioCarta	apoptotic dna-fragmentation and tissue homeostasis	1		INOH	TLR p38	1
BioCarta	corticosteroids and cardioprotection	1		PID	PLK3 signaling events	0.174504		BioCarta	the prc2 complex sets long-term gene silencing through modification of histone tails	0.632178		Reactome	Fanconi Anemia pathway	1		BioCarta	aspirin blocks signaling pathway involved in platelet activation	1		IPAVS	Calcium_Signaling_Pathway_Humanv3	1
BioCarta	cycling of ran in nucleocytoplasmic transport	1		Reactome	G2/M DNA replication checkpoint	0.174504		Reactome	negative regulation of TCF-dependent signaling by WNT ligand antagonists	0.632178		Reactome	FasL/ CD95L signaling	1		BioCarta	attenuation of gpcr signaling	1		IPAVS	Gq_activated_pathways_in_maladaptive_hypertrophy	1
BioCarta	cystic fibrosis transmembrane conductance regulator (cftr) and beta 2 adrenergic receptor (b2ar) pathway	1		Reactome	SMAC-mediated apoptotic response	0.174504		Reactome	Signal regulatory protein (SIRP) family interactions	0.632178		Reactome	Formation of Senescence-Associated Heterochromatin Foci (SAHF)	1		BioCarta	b cell survival pathway	1		IPAVS	STAT_signaling_pathway	1
BioCarta	d4gdi signaling pathway	1		Reactome	SMAC-mediated dissociation of IAP:caspase complexes	0.174504		KEGG	Endocrine and other factor-regulated calcium reabsorption	0.642258		Reactome	Formation of tubulin folding intermediates by CCT/TriC	1		BioCarta	basic mechanism of action of ppara pparb(d) and pparg and effects on gene expression	1		KEGG	Homologous recombination	1
BioCarta	degradation of the rar and rxr by the proteasome	1		Reactome	SMAC binds to IAPs	0.174504		KEGG	Hedgehog signaling pathway	0.642258		Reactome	GP1b-IX-V activation signalling	1		BioCarta	brca1 dependent ub ligase activity	1		KEGG	Malaria	1
BioCarta	deregulation of cdk5 in alzheimers disease	1		Reactome	Regulatory RNA pathways	0.181593		PID	FOXA2 and FOXA3 transcription factor networks	0.642258		Reactome	HATs acetylate histones	1		BioCarta	btg family proteins and cell cycle regulation	1		OntoCanro	Homologous Recombination	1
BioCarta	dicer pathway	1		PID	Noncanonical Wnt signaling pathway	0.184056		RB	p27_p21_module	0.648447		Reactome	Initiation of Nuclear Envelope Reformation	1		BioCarta	ca-calmodulin-dependent protein kinase activation	1		PharmGKB	Diuretics Pathway, Pharmacodynamics	1
BioCarta	downregulated of mta-3 in er-negative breast tumors	1		Reactome	Signaling by Robo receptor	0.184056		BioCarta	mets affect on macrophage differentiation	0.658225		Reactome	Interleukin-7 signaling	1		BioCarta	cardiac protection against ros	1		PharmGKB	Glucocorticoid Pathway (Peripheral Tissue), Pharmacodynamics	1
BioCarta	effects of calcineurin in keratinocyte differentiation	1		Reactome	Activated PKN1 stimulates transcription of AR (androgen receptor) regulated genes KLK2 and KLK3	0.184056		BioCarta	cdk regulation of dna replication	0.658225		Reactome	IRAK1 recruits IKK complex	1		BioCarta	cd40l signaling pathway	1		PID	a4b7 Integrin signaling	1
BioCarta	eicosanoid metabolism	1		Reactome	EPHA-mediated growth cone collapse	0.184056		Reactome	Signaling by FGFR1 fusion mutants	0.658225		Reactome	IRAK1 recruits IKK complex upon TLR7/8 or 9 stimulation	1		BioCarta	cdc25 and chk1 regulatory pathway in response to dna damage	1		PID	EGFR-dependent Endothelin signaling events	1
BioCarta	endocytotic role of ndk phosphins and dynamin	1		Reactome	Role of phospholipids in phagocytosis	0.184056		STKE	Notch Signaling Pathway	0.658225		Reactome	Late Phase of HIV Life Cycle	1		BioCarta	cdk regulation of dna replication	1		PID	ErbB receptor signaling network	1
BioCarta	er associated degradation (erad) pathway	1		PID	S1P1 pathway	0.184282		Wikipathways	Serotonin Receptor 4-6-7 and NR3C Signaling	0.658225		Reactome	Ligand-independent caspase activation via DCC	1		BioCarta	chrebp regulation by carbohydrates and camp	1		PID	Noncanonical Wnt signaling pathway	1
BioCarta	eukaryotic protein translation	1		IPAVS	STAT5A_mediated_PC	0.184282		Reactome	G-protein beta:gamma signalling	0.661629		Reactome	MAPK targets/ Nuclear events mediated by MAP kinases	1		BioCarta	chromatin remodeling by hswi/snf atp-dependent complexes	1		PID	p38 signaling mediated by MAPKAP kinases	1
BioCarta	extrinsic prothrombin activation pathway	1		PID	Cellular roles of Anthrax toxin	0.184282		KEGG	Systemic lupus erythematosus	0.696165		Reactome	Metabolism	1		BioCarta	classical complement pathway	1		PID	Sumoylation by RanBP2 regulates transcriptional repression	1
BioCarta	fibrinolysis pathway	1		Reactome	Ephrin signaling	0.184282		Reactome	Interactions of Rev with host cellular proteins	0.737827		Reactome	Mismatch repair (MMR) directed by MSH2:MSH3 (MutSbeta)	1		BioCarta	control of skeletal myogenesis by hdac and calcium/calmodulin-dependent kinase (camk)	1		PID	Syndecan-1-mediated signaling events	1
BioCarta	fosb gene expression and drug abuse	1		Reactome	Translesion Synthesis by POLH	0.184282		Reactome	Processing and activation of SUMO	0.761819		Reactome	Mismatch repair (MMR) directed by MSH2:MSH6 (MutSalpha)	1		BioCarta	corticosteroids and cardioprotection	1		Reactome	Activation of IRF3/IRF7 mediated by TBK1/IKK epsilon	1
BioCarta	g-protein signaling through tubby proteins	1		IPAVS	betaCatenin_Phosphorylation_by_CK1a_and_GSK3	0.215181		IPAVS	STAT_signaling_pathway	0.761819		Reactome	Mitotic Telophase/Cytokinesis	1		BioCarta	cycling of ran in nucleocytoplasmic transport	1		Reactome	Antiviral mechanism by IFN-stimulated genes	1
BioCarta	g-secretase mediated erbb4 signaling pathway	1		PID	EGFR-dependent Endothelin signaling events	0.215181		PID	EGFR-dependent Endothelin signaling events	0.761819		Reactome	mRNA Splicing	1		BioCarta	cystic fibrosis transmembrane conductance regulator (cftr) and beta 2 adrenergic receptor (b2ar) pathway	1		Reactome	BBSome-mediated cargo-targeting to cilium	1
BioCarta	gamma-aminobutyric acid receptor life cycle pathway	1		Reactome	Ligand-independent caspase activation via DCC	0.215181		BioCarta	btg family proteins and cell cycle regulation	0.761819		Reactome	mRNA Splicing - Major Pathway	1		BioCarta	d4gdi signaling pathway	1		Reactome	Beta-catenin phosphorylation cascade	1
BioCarta	gata3 participate in activating the th2 cytokine genes expression	1		Reactome	AKT phosphorylates targets in the nucleus	0.215181		Reactome	YAP1- and WWTR1 (TAZ)-stimulated gene expression	0.761819		Reactome	Nef-mediates down modulation of cell surface receptors by recruiting them to clathrin adapters	1		BioCarta	degradation of the rar and rxr by the proteasome	1		Reactome	Cell junction organization	1
BioCarta	generation of amyloid b-peptide by ps1	1		Reactome	Integration of provirus	0.215181		STKE	TGF beta Signaling in Gastrointestinal Stem Cells	0.761819		Reactome	Nuclear Envelope Reassembly	1		BioCarta	deregulation of cdk5 in alzheimers disease	1		Reactome	Chromosome Maintenance	1
BioCarta	granzyme a mediated apoptosis pathway	1		Wikipathways	Mismatch repair	0.215181		SIGNOR	P38	0.792503		Reactome	Nuclear Events (kinase and transcription factor activation)	1		BioCarta	dicer pathway	1		Reactome	Circadian Clock	1
BioCarta	hemoglobins chaperone	1		KEGG	Calcium signaling pathway	0.226551		Wikipathways	Physiological and Pathological Hypertrophy of the Heart	0.792503		Reactome	p130Cas linkage to MAPK signaling for integrins	1		BioCarta	downregulated of mta-3 in er-negative breast tumors	1		Reactome	Clathrin derived vesicle budding	1
BioCarta	hiv-1 defeats host-mediated resistance by cem15	1		INOH	TLR ECSIT MEKK1 JNK	0.235561		PID	ALK1 signaling events	0.792503		Reactome	Phospholipase C-mediated cascade: FGFR1	1		BioCarta	effects of calcineurin in keratinocyte differentiation	1		Reactome	Cohesin Loading onto Chromatin	1
BioCarta	hop pathway in cardiac development	1		KEGG	Glucagon signaling pathway	0.23712		Signalink	NOTCH-Ncore	0.792503		Reactome	Phospholipase C-mediated cascade; FGFR2	1		BioCarta	eicosanoid metabolism	1		Reactome	CTLA4 inhibitory signaling	1
BioCarta	how does salmonella hijack a cell	1		BioCarta	il 2 signaling pathway	0.237402		Reactome	Cleavage of Growing Transcript in the Termination Region	0.800332		Reactome	Phospholipase C-mediated cascade; FGFR3	1		BioCarta	endocytotic role of ndk phosphins and dynamin	1		Reactome	DCC mediated attractive signaling	1
BioCarta	ifn alpha signaling pathway	1		Reactome	Golgi Cisternae Pericentriolar Stack Reorganization	0.237402		Reactome	Post-Elongation Processing of the Transcript	0.800332		Reactome	Phospholipase C-mediated cascade; FGFR4	1		BioCarta	er associated degradation (erad) pathway	1		Reactome	disassembly of the destruction complex and recruitment of AXIN to the membrane	1
BioCarta	ifn gamma signaling pathway	1		BioCarta	stress induction of hsp regulation	0.237402		Reactome	RNA Polymerase II Transcription Termination	0.800332		Reactome	Platelet Adhesion to exposed collagen	1		BioCarta	eukaryotic protein translation	1		Reactome	DNA Damage Bypass	1
BioCarta	il-10 anti-inflammatory signaling pathway	1		Reactome	Activation of IRF3/IRF7 mediated by TBK1/IKK epsilon	0.237402		Reactome	Termination of translesion DNA synthesis	0.800332		Reactome	Platelet sensitization by LDL	1		BioCarta	extrinsic prothrombin activation pathway	1		Reactome	EGFR interacts with phospholipase C-gamma	1
BioCarta	il12 and stat4 dependent signaling pathway in th1 development	1		Reactome	Mismatch repair (MMR) directed by MSH2:MSH3 (MutSbeta)	0.237402		PID	Regulation of RAC1 activity	0.940042		Reactome	Post NMDA receptor activation events	1		BioCarta	fibrinolysis pathway	1		Reactome	Endosomal Sorting Complex Required For Transport (ESCRT)	1
BioCarta	il22 soluble receptor signaling pathway	1		BioCarta	aspirin blocks signaling pathway involved in platelet activation	0.237402		Reactome	Asymmetric localization of PCP proteins	0.968859		Reactome	Pre-NOTCH Transcription and Translation	1		BioCarta	fosb gene expression and drug abuse	1		Reactome	Epigenetic regulation of gene expression	1
BioCarta	inhibition of huntingtons disease neurodegeneration by histone deacetylase inhibitors	1		PID	JNK signaling in the CD4+ TCR pathway	0.237402		Reactome	Interferon gamma signaling	0.968859		Reactome	Regulation of HSF1-mediated heat shock response	1		BioCarta	g-protein signaling through tubby proteins	1		Reactome	ERK/MAPK targets	1
BioCarta	inhibition of matrix metalloproteinases	1		PID	Validated nuclear estrogen receptor beta network	0.237402		KEGG	Antigen processing and presentation	1		Reactome	Regulatory RNA pathways	1		BioCarta	g-secretase mediated erbb4 signaling pathway	1		Reactome	Establishment of Sister Chromatid Cohesion	1
BioCarta	intrinsic prothrombin activation pathway	1		Reactome	Regulation of IFNG signaling	0.237402		Wikipathways	Serotonin HTR1 Group and FOS Pathway	1		Reactome	RNA Polymerase I Promoter Clearance	1		BioCarta	gamma-aminobutyric acid receptor life cycle pathway	1		Reactome	Extracellular matrix organization	1
BioCarta	ion channels and their functional role in vascular endothelium	1		UniProt	protein sumoylation	0.237402		BioCarta	cxcr4 signaling pathway	1		Reactome	RNA Polymerase I Transcription	1		BioCarta	gata3 participate in activating the th2 cytokine genes expression	1		Reactome	Fanconi Anemia pathway	1
BioCarta	ionomycin and phorbal ester signaling pathway	1		Wikipathways	Quercetin and Nf-kB- AP-1 Induced Cell Apoptosis	0.237402		BioCarta	il 2 signaling pathway	1		Reactome	SMAD2/SMAD3:SMAD4 heterotrimer regulates transcription	1		BioCarta	generation of amyloid b-peptide by ps1	1		Reactome	Formation of Senescence-Associated Heterochromatin Foci (SAHF)	1
BioCarta	lectin induced complement pathway	1		Wikipathways	Ectoderm Differentiation	0.23938		PID	Reelin signaling pathway	1		Reactome	SUMO is conjugated to E1 (UBA2:SAE1)	1		BioCarta	granzyme a mediated apoptosis pathway	1		Reactome	GRB2:SOS provides linkage to MAPK signaling for Integrins	1
BioCarta	lissencephaly gene (lis1) in neuronal migration and development	1		Wikipathways	Human Complement System	0.265356		PID	Regulation of Ras family activation	1		Reactome	SUMO is transferred from E1 to E2 (UBE2I, UBC9)	1		BioCarta	hemoglobins chaperone	1		Reactome	HATs acetylate histones	1
BioCarta	mechanism of acetaminophen activity and toxicity	1		BioCarta	tgf beta signaling pathway	0.267426		Reactome	Activation of APC/C and APC/C:Cdc20 mediated degradation of mitotic proteins	1		Reactome	Telomere Maintenance	1		BioCarta	hiv-1 defeats host-mediated resistance by cem15	1		Reactome	Initiation of Nuclear Envelope Reformation	1
BioCarta	mechanism of protein import into the nucleus	1		KEGG	Vibrio cholerae infection	0.270145		Reactome	APC/C:Cdc20 mediated degradation of mitotic proteins	1		Reactome	TNF signaling	1		BioCarta	hop pathway in cardiac development	1		Reactome	IRAK1 recruits IKK complex	1
BioCarta	metabolism of anandamide an endogenous cannabinoid	1		Reactome	Circadian Clock	0.307276		Reactome	degradation of AXIN	1		Reactome	TNFR2 non-canonical NF-kB pathway	1		BioCarta	how does salmonella hijack a cell	1		Reactome	IRAK1 recruits IKK complex upon TLR7/8 or 9 stimulation	1
BioCarta	multi-drug resistance factors	1		PID	Reelin signaling pathway	0.316371		Reactome	G alpha (12/13) signalling events	1		Reactome	Transcriptional regulation of white adipocyte differentiation	1		BioCarta	ifn alpha signaling pathway	1		Reactome	ISG15 antiviral mechanism	1
BioCarta	neuroregulin receptor degredation protein-1 controls erbb3 receptor recycling	1		Reactome	CDO in myogenesis	0.316371		Reactome	GPCR downstream signaling	1		Reactome	TRIF-mediated programmed cell death	1		BioCarta	ifn gamma signaling pathway	1		Reactome	JNK (c-Jun kinases) phosphorylation and activation mediated by activated human TAK1	1
BioCarta	nitric oxide signaling pathway	1		Reactome	Glutamate Binding, Activation of AMPA Receptors and Synaptic Plasticity	0.316371		Reactome	PLCG1 events in ERBB2 signaling	1		Reactome	VxPx cargo-targeting to cilium	1		BioCarta	il-10 anti-inflammatory signaling pathway	1		Reactome	Late Phase of HIV Life Cycle	1
BioCarta	no2-dependent il-12 pathway in nk cells	1		Reactome	Myogenesis	0.316371		Reactome	SCF-beta-TrCP mediated degradation of Emi1	1		SIGNOR	TGFb	1		BioCarta	il12 and stat4 dependent signaling pathway in th1 development	1		Reactome	Ligand-independent caspase activation via DCC	1
BioCarta	opposing roles of aif in apoptosis and cell survival	1		Reactome	Trafficking of AMPA receptors	0.316371		Signalink	JAK-STAT-Core	1		SIGNOR	WNT	1		BioCarta	il22 soluble receptor signaling pathway	1		Reactome	Lysosome Vesicle Biogenesis	1
BioCarta	overview of telomerase protein component gene htert transcriptional regulation	1		INOH	GPCR Dopamine D1like receptor	0.334138		BioCarta	actions of nitric oxide in the heart	1		STKE	Fas Signaling Pathway in Hepatocytes	1		BioCarta	inhibition of huntingtons disease neurodegeneration by histone deacetylase inhibitors	1		Reactome	Macroautophagy	1
BioCarta	overview of telomerase rna component gene hterc transcriptional regulation	1		Wikipathways	Heart Development	0.334138		BioCarta	hypoxia-inducible factor in the cardivascular system	1		STKE	Transforming Growth Factor (TGF) beta Pathway	1		BioCarta	inhibition of matrix metalloproteinases	1		Reactome	MAPK targets/ Nuclear events mediated by MAP kinases	1
BioCarta	oxidative stress induced gene expression via nrf2	1		Reactome	Chromosome Maintenance	0.334624		BioCarta	il 3 signaling pathway	1		STKE	Wnt/beta-catenin Pathway	1		BioCarta	intrinsic prothrombin activation pathway	1		Reactome	Metabolism	1
BioCarta	pertussis toxin-insensitive ccr5 signaling in macrophage	1		SMPDB	Leucine Stimulation on Insulin Signaling	0.373892		BioCarta	il 4 signaling pathway	1		Wikipathways	Aryl Hydrocarbon Receptor Pathway	1		BioCarta	ion channels and their functional role in vascular endothelium	1		Reactome	Mismatch repair (MMR) directed by MSH2:MSH3 (MutSbeta)	1
BioCarta	phosphatidylcholine biosynthesis pathway	1		Reactome	CREB phosphorylation through the activation of CaMKII	0.373892		BioCarta	lck and fyn tyrosine kinases in initiation of tcr activation	1		Wikipathways	Calcium Regulation in the Cardiac Cell	1		BioCarta	ionomycin and phorbal ester signaling pathway	1		Reactome	Mismatch repair (MMR) directed by MSH2:MSH6 (MutSalpha)	1
BioCarta	phospholipase c-epsilon pathway	1		Reactome	TNF receptor superfamily (TNFSF) members mediating non-canonical NF-kB pathway	0.373892		BioCarta	role of pi3k subunit p85 in regulation of actin organization and cell migration	1		Wikipathways	Differentiation Pathway	1		BioCarta	lectin induced complement pathway	1		Reactome	Mitotic Telophase/Cytokinesis	1
BioCarta	phospholipase c delta in phospholipid associated cell signaling	1		Reactome	RHO GTPases activate PAKs	0.379831		BioCarta	sonic hedgehog receptor ptc1 regulates cell cycle	1		Wikipathways	Ectoderm Differentiation	1		BioCarta	lissencephaly gene (lis1) in neuronal migration and development	1		Reactome	mRNA Splicing	1
BioCarta	phospholipase c signaling pathway	1		Reactome	APC/C:Cdc20 mediated degradation of Cyclin B	0.379831		INOH	GPCR signaling-G alpha q	1		Wikipathways	Endochondral Ossification	1		BioCarta	mechanism of acetaminophen activity and toxicity	1		Reactome	mRNA Splicing - Major Pathway	1
BioCarta	pkc-catalyzed phosphorylation of inhibitory phosphoprotein of myosin phosphatase	1		Reactome	Negative regulators of RIG-I/MDA5 signaling	0.379831		IPAVS	Basal_Cell_Carcinoma_Signaling_Pathway	1		Wikipathways	Endoderm Differentiation	1		BioCarta	mechanism of protein import into the nucleus	1		Reactome	Nuclear Envelope Reassembly	1
BioCarta	platelet amyloid precursor protein pathway	1		Wikipathways	Type II diabetes mellitus	0.379831		IPAVS	Calcium_Signaling_Pathway_Humanv3	1		Wikipathways	G Protein Signaling Pathways	1		BioCarta	metabolism of anandamide an endogenous cannabinoid	1		Reactome	Nuclear Events (kinase and transcription factor activation)	1
BioCarta	polyadenylation of mrna	1		Reactome	Neurotransmitter Receptor Binding And Downstream Transmission In The Postsynaptic Cell	0.385561		IPAVS	Gq_activated_pathways_in_maladaptive_hypertrophy	1		Wikipathways	Gastric Cancer Network 1	1		BioCarta	multi-drug resistance factors	1		Reactome	p38MAPK events	1
BioCarta	prion pathway	1		Reactome	Lysosome Vesicle Biogenesis	0.390839		KEGG	Alzheimer,s disease	1		Wikipathways	Histone Modifications	1		BioCarta	neuroregulin receptor degredation protein-1 controls erbb3 receptor recycling	1		Reactome	p75NTR recruits signalling complexes	1
BioCarta	proteasome complex	1		Reactome	GP1b-IX-V activation signalling	0.405028		KEGG	Huntington,s disease	1		Wikipathways	Homologous recombination	1		BioCarta	nitric oxide signaling pathway	1		Reactome	Phospholipase C-mediated cascade: FGFR1	1
BioCarta	protein kinase a at the centrosome	1		Reactome	TRIF-mediated programmed cell death	0.405028		KEGG	Intestinal immune network for IgA production	1		Wikipathways	miRs in Muscle Cell Differentiation	1		BioCarta	no2-dependent il-12 pathway in nk cells	1		Reactome	Phospholipase C-mediated cascade; FGFR2	1
BioCarta	proteolysis and signaling pathway of notch	1		PID	Signaling mediated by p38-gamma and p38-delta	0.405028		KEGG	Malaria	1		Wikipathways	NLR Proteins	1		BioCarta	opposing roles of aif in apoptosis and cell survival	1		Reactome	Phospholipase C-mediated cascade; FGFR3	1
BioCarta	regulation of ck1/cdk5 by type 1 glutamate receptors	1		Reactome	Apoptotic cleavage of cell adhesion proteins	0.405028		KEGG	Primary immunodeficiency	1		Wikipathways	Non-homologous end joining	1		BioCarta	overview of telomerase protein component gene htert transcriptional regulation	1		Reactome	Phospholipase C-mediated cascade; FGFR4	1
BioCarta	regulation of eif2	1		Reactome	MAPK3 (ERK1) activation	0.405028		NetPath	Hedgehog	1		Wikipathways	TCA Cycle Nutrient Utilization and Invasiveness of Ovarian Cancer	1		BioCarta	overview of telomerase rna component gene hterc transcriptional regulation	1		Reactome	PI Metabolism	1
BioCarta	regulation of map kinase pathways through dual specificity phosphatases	1		Reactome	MASTL Facilitates Mitotic Progression	0.405028		PharmGKB	Anti-diabetic Drug Potassium Channel Inhibitors Pathway, Pharmacodynamics	1		BioCarta	#NAME?	1		BioCarta	oxidative stress induced gene expression via nrf2	1		Reactome	Platelet sensitization by LDL	1
BioCarta	regulation of pgc-1a	1		Wikipathways	Mammary gland development pathway - Involution (Stage 4 of 4)	0.405028		PharmGKB	Diuretics Pathway, Pharmacodynamics	1		BioCarta	activation of camp-dependent protein kinase pka	1		BioCarta	pertussis toxin-insensitive ccr5 signaling in macrophage	1		Reactome	PRC2 methylates histones and DNA	1
BioCarta	regulation of spermatogenesis by crem	1		Wikipathways	PDGF Pathway	0.405028		PID	a4b7 Integrin signaling	1		BioCarta	activation of csk by camp-dependent protein kinase inhibits signaling through the t cell receptor	1		BioCarta	phosphatidylcholine biosynthesis pathway	1		Reactome	Pre-NOTCH Transcription and Translation	1
BioCarta	regulators of bone mineralization	1		PID	PAR1-mediated thrombin signaling events	0.410843		PID	ErbB receptor signaling network	1		BioCarta	activation of pkc through g-protein coupled receptors	1		BioCarta	phospholipase c-epsilon pathway	1		Reactome	Regulation of HSF1-mediated heat shock response	1
BioCarta	repression of pain sensation by the transcriptional regulator dream	1		Reactome	Antigen processing-Cross presentation	0.417622		PID	PAR1-mediated thrombin signaling events	1		BioCarta	adp-ribosylation factor	1		BioCarta	phospholipase c delta in phospholipid associated cell signaling	1		Reactome	Regulatory RNA pathways	1
BioCarta	reversal of insulin resistance by leptin	1		Wikipathways	Endothelin Pathways	0.417622		PID	S1P1 pathway	1		BioCarta	ahr signal transduction pathway	1		BioCarta	phospholipase c signaling pathway	1		Reactome	RNA Polymerase I Promoter Clearance	1
BioCarta	rho-selective guanine exchange factor akap13 mediates stress fiber formation	1		Reactome	Platelet homeostasis	0.425349		RB	CycH_CDK7_module	1		BioCarta	akap95 role in mitosis and chromosome dynamics	1		BioCarta	pkc-catalyzed phosphorylation of inhibitory phosphoprotein of myosin phosphatase	1		Reactome	SHC-mediated cascade:FGFR2	1
BioCarta	rho cell motility signaling pathway	1		INOH	TGF-beta super family signaling pathway canonical	0.442118		Reactome	APC/C:Cdh1 mediated degradation of Cdc20 and other APC/C:Cdh1 targeted proteins in late mitosis/early G1	1		BioCarta	alk in cardiac myocytes	1		BioCarta	platelet amyloid precursor protein pathway	1		Reactome	SUMO is conjugated to E1 (UBA2:SAE1)	1
BioCarta	rna polymerase iii transcription	1		KEGG	Hematopoietic cell lineage	0.471039		Reactome	BBSome-mediated cargo-targeting to cilium	1		BioCarta	alpha-synuclein and parkin-mediated proteolysis in parkinson`s disease	1		BioCarta	polyadenylation of mrna	1		Reactome	SUMO is transferred from E1 to E2 (UBE2I, UBC9)	1
BioCarta	role of -arrestins in the activation and targeting of map kinases	1		KEGG	Huntington,s disease	0.471244		Reactome	Beta-catenin phosphorylation cascade	1		BioCarta	alternative complement pathway	1		BioCarta	prion pathway	1		Reactome	Telomere Maintenance	1
BioCarta	role of parkin in ubiquitin-proteasomal pathway	1		Reactome	Phosphorylation of Emi1	0.488949		Reactome	Caspase-mediated cleavage of cytoskeletal proteins	1		BioCarta	anthrax toxin mechanism of action	1		BioCarta	proteasome complex	1		Reactome	TNFR2 non-canonical NF-kB pathway	1
BioCarta	role of ppar-gamma coactivators in obesity and thermogenesis	1		PID	Alternative NF-kappaB pathway	0.488949		Reactome	Cohesin Loading onto Chromatin	1		BioCarta	antigen processing and presentation	1		BioCarta	protein kinase a at the centrosome	1		Reactome	trans-Golgi Network Vesicle Budding	1
BioCarta	role of ran in mitotic spindle regulation	1		Reactome	Fibronectin matrix formation	0.488949		Reactome	CREB phosphorylation through the activation of Ras	1		BioCarta	antisense pathway	1		BioCarta	proteolysis and signaling pathway of notch	1		Reactome	Translocation of GLUT4 to the plasma membrane	1
BioCarta	signal dependent regulation of myogenesis by corepressor mitr	1		Reactome	Ubiquitin-dependent degradation of Cyclin D	0.488949		Reactome	deactivation of the beta-catenin transactivating complex	1		BioCarta	apoptotic dna-fragmentation and tissue homeostasis	1		BioCarta	regulation of ck1/cdk5 by type 1 glutamate receptors	1		Reactome	Vif-mediated degradation of APOBEC3G	1
BioCarta	sodd/tnfr1 signaling pathway	1		Reactome	Ubiquitin-dependent degradation of Cyclin D1	0.488949		Reactome	EGFR interacts with phospholipase C-gamma	1		BioCarta	attenuation of gpcr signaling	1		BioCarta	regulation of eif2	1		Signalink	JAK-STAT-Ncore	1
BioCarta	spliceosomal assembly	1		Reactome	Interactions of Rev with host cellular proteins	0.491812		Reactome	EGFR Transactivation by Gastrin	1		BioCarta	basic mechanism of action of ppara pparb(d) and pparg and effects on gene expression	1		BioCarta	regulation of map kinase pathways through dual specificity phosphatases	1		SIGNOR	TGFb	1
BioCarta	srebp control of lipid synthesis	1		STKE	Hypoxia-Inducible Factor 1 (HIF-1) Pathway	0.493901		Reactome	Epigenetic regulation of gene expression	1		BioCarta	brca1 dependent ub ligase activity	1		BioCarta	regulation of pgc-1a	1		SMPDB	Leucine Stimulation on Insulin Signaling	1
BioCarta	stat3 signaling pathway	1		Reactome	Transcriptional regulation of white adipocyte differentiation	0.502595		Reactome	ERK/MAPK targets	1		BioCarta	btg family proteins and cell cycle regulation	1		BioCarta	regulation of spermatogenesis by crem	1		STKE	Angiotensin II-Stimulated Signaling through G Proteins and beta-Arrestin	1
BioCarta	stathmin and breast cancer resistance to antimicrotubule agents	1		HumanCyc	protein ubiquitylation	0.502595		Reactome	Establishment of Sister Chromatid Cohesion	1		BioCarta	ca-calmodulin-dependent protein kinase activation	1		BioCarta	regulators of bone mineralization	1		STKE	Estrogen Receptor Pathway	1
BioCarta	sumoylation as a mechanism to modulate ctbp-dependent gene responses	1		PID	Alpha9 beta1 integrin signaling events	0.525009		Reactome	Formation of Senescence-Associated Heterochromatin Foci (SAHF)	1		BioCarta	cardiac protection against ros	1		BioCarta	repression of pain sensation by the transcriptional regulator dream	1		STKE	p38 MAPK Pathway	1
BioCarta	sumoylation by ranbp2 regulates transcriptional repression	1		Reactome	Dual incision reaction in GG-NER	0.525009		Reactome	Formation of tubulin folding intermediates by CCT/TriC	1		BioCarta	cd40l signaling pathway	1		BioCarta	reversal of insulin resistance by leptin	1		STKE	Transforming Growth Factor (TGF) beta Pathway	1
BioCarta	the 41bb-dependent immune response	1		Reactome	Formation of incision complex in GG-NER	0.525009		Reactome	Generation of second messenger molecules	1		BioCarta	cdc25 and chk1 regulatory pathway in response to dna damage	1		BioCarta	rho-selective guanine exchange factor akap13 mediates stress fiber formation	1		Wikipathways	Aryl Hydrocarbon Receptor Pathway	1
BioCarta	the prc2 complex sets long-term gene silencing through modification of histone tails	1		Reactome	Mitochondrial biogenesis	0.525009		Reactome	GP1b-IX-V activation signalling	1		BioCarta	cdk regulation of dna replication	1		BioCarta	rho cell motility signaling pathway	1		Wikipathways	Calcium Regulation in the Cardiac Cell	1
BioCarta	thrombin signaling and protease-activated receptors	1		SIGNOR	BMP	0.525009		Reactome	GRB2:SOS provides linkage to MAPK signaling for Integrins	1		BioCarta	chrebp regulation by carbohydrates and camp	1		BioCarta	rna polymerase iii transcription	1		Wikipathways	Ectoderm Differentiation	1
BioCarta	tnfr2 signaling pathway	1		Wikipathways	PPAR Alpha Pathway	0.525009		Reactome	Initiation of Nuclear Envelope Reformation	1		BioCarta	chromatin remodeling by hswi/snf atp-dependent complexes	1		BioCarta	role of -arrestins in the activation and targeting of map kinases	1		Wikipathways	Endoderm Differentiation	1
BioCarta	transcriptional activation of dbpb from mrna	1		BioCarta	the information processing pathway at the ifn beta enhancer	0.544578		Reactome	Interleukin-7 signaling	1		BioCarta	classical complement pathway	1		BioCarta	role of parkin in ubiquitin-proteasomal pathway	1		Wikipathways	Gastric Cancer Network 1	1
BioCarta	tsp-1 induced apoptosis in microvascular endothelial cell	1		KEGG	Homologous recombination	0.544578		Reactome	MAPK targets/ Nuclear events mediated by MAP kinases	1		BioCarta	control of skeletal myogenesis by hdac and calcium/calmodulin-dependent kinase (camk)	1		BioCarta	role of ppar-gamma coactivators in obesity and thermogenesis	1		Wikipathways	Histone Modifications	1
BioCarta	visceral fat deposits and the metabolic syndrome	1		PID	IL12 signaling mediated by STAT4	0.544578		Reactome	Metabolism	1		BioCarta	corticosteroids and cardioprotection	1		BioCarta	role of ran in mitotic spindle regulation	1		Wikipathways	Homologous recombination	1
BioCarta	visual signal transduction	1		Reactome	RNA Polymerase I Promoter Opening	0.544578		Reactome	Mitotic Telophase/Cytokinesis	1		BioCarta	cycling of ran in nucleocytoplasmic transport	1		BioCarta	signal dependent regulation of myogenesis by corepressor mitr	1		Wikipathways	miRs in Muscle Cell Differentiation	1
BioCarta	west nile virus	1		STKE	G alpha s Pathway	0.544578		Reactome	Nef-mediates down modulation of cell surface receptors by recruiting them to clathrin adapters	1		BioCarta	cystic fibrosis transmembrane conductance regulator (cftr) and beta 2 adrenergic receptor (b2ar) pathway	1		BioCarta	sodd/tnfr1 signaling pathway	1		Wikipathways	Nanoparticle triggered autophagic cell death	1
BioCarta	wnt lrp6 signalling	1		BioCarta	er associated degradation (erad) pathway	0.561947		Reactome	Nuclear Envelope Reassembly	1		BioCarta	d4gdi signaling pathway	1		BioCarta	spliceosomal assembly	1		Wikipathways	Non-homologous end joining	1
BioCarta	y branching of actin filaments	1		BioCarta	oxidative stress induced gene expression via nrf2	0.561947		Reactome	Nuclear Events (kinase and transcription factor activation)	1		BioCarta	degradation of the rar and rxr by the proteasome	1		BioCarta	srebp control of lipid synthesis	1		Wikipathways	Physiological and Pathological Hypertrophy of the Heart	1
BioCarta	yaci and bcma stimulation of b cell immune responses	1		Reactome	Polo-like kinase mediated events	0.561947		Reactome	p38MAPK events	1		BioCarta	deregulation of cdk5 in alzheimers disease	1		BioCarta	stat3 signaling pathway	1		BioCarta	#NAME?	1
EHMN	3-oxo-10R-octadecatrienoate beta-oxidation	1		Reactome	STING mediated induction of host immune responses	0.561947		Reactome	Phospholipase C-mediated cascade: FGFR1	1		BioCarta	dicer pathway	1		BioCarta	stathmin and breast cancer resistance to antimicrotubule agents	1		BioCarta	activation of camp-dependent protein kinase pka	1
EHMN	Aminosugars metabolism	1		KEGG	Nucleotide excision repair	0.610305		Reactome	Phospholipase C-mediated cascade; FGFR2	1		BioCarta	downregulated of mta-3 in er-negative breast tumors	1		BioCarta	sumoylation as a mechanism to modulate ctbp-dependent gene responses	1		BioCarta	activation of csk by camp-dependent protein kinase inhibits signaling through the t cell receptor	1
EHMN	Androgen and estrogen biosynthesis and metabolism	1		PID	Regulation of RAC1 activity	0.613525		Reactome	Phospholipase C-mediated cascade; FGFR3	1		BioCarta	eicosanoid metabolism	1		BioCarta	sumoylation by ranbp2 regulates transcriptional repression	1		BioCarta	activation of pkc through g-protein coupled receptors	1
EHMN	Arachidonic acid metabolism	1		Reactome	The AIM2 inflammasome	0.622603		Reactome	Phospholipase C-mediated cascade; FGFR4	1		BioCarta	endocytotic role of ndk phosphins and dynamin	1		BioCarta	the 41bb-dependent immune response	1		BioCarta	adp-ribosylation factor	1
EHMN	Bile acid biosynthesis	1		KEGG	Amoebiasis	0.633714		Reactome	Phosphorylation of Emi1	1		BioCarta	er associated degradation (erad) pathway	1		BioCarta	the prc2 complex sets long-term gene silencing through modification of histone tails	1		BioCarta	ahr signal transduction pathway	1
EHMN	Biopterin metabolism	1		KEGG	Gastric acid secretion	0.681966		Reactome	PI Metabolism	1		BioCarta	eukaryotic protein translation	1		BioCarta	thrombin signaling and protease-activated receptors	1		BioCarta	alk in cardiac myocytes	1
EHMN	Butanoate metabolism	1		BioCarta	role of ran in mitotic spindle regulation	0.698362		Reactome	Platelet Adhesion to exposed collagen	1		BioCarta	extrinsic prothrombin activation pathway	1		BioCarta	tnfr2 signaling pathway	1		BioCarta	alpha-synuclein and parkin-mediated proteolysis in parkinson`s disease	1
EHMN	C21-steroid hormone biosynthesis and metabolism	1		Reactome	Advanced glycosylation endproduct receptor signaling	0.698362		Reactome	Platelet sensitization by LDL	1		BioCarta	fibrinolysis pathway	1		BioCarta	transcriptional activation of dbpb from mrna	1		BioCarta	alternative complement pathway	1
EHMN	De novo fatty acid biosynthesis	1		Reactome	Depolymerisation of the Nuclear Lamina	0.698362		Reactome	Post NMDA receptor activation events	1		BioCarta	fosb gene expression and drug abuse	1		BioCarta	tsp-1 induced apoptosis in microvascular endothelial cell	1		BioCarta	anthrax toxin mechanism of action	1
EHMN	Di-unsaturated fatty acid beta-oxidation	1		Reactome	Interleukin-6 signaling	0.698362		Reactome	RNA Polymerase I Promoter Clearance	1		BioCarta	g-protein signaling through tubby proteins	1		BioCarta	visceral fat deposits and the metabolic syndrome	1		BioCarta	antisense pathway	1
EHMN	Dimethyl-branched-chain fatty acid mitochondrial beta-oxidation	1		SIGNOR	NFKBNC	0.698362		Reactome	RNA Polymerase I Transcription	1		BioCarta	g-secretase mediated erbb4 signaling pathway	1		BioCarta	visual signal transduction	1		BioCarta	apoptotic dna-fragmentation and tissue homeostasis	1
EHMN	Endohydrolysis of 1,4-alpha-D-glucosidic linkages in polysaccharides by alpha-amylase	1		Wikipathways	MFAP5-mediated ovarian cancer cell motility and invasiveness	0.698362		Reactome	Vif-mediated degradation of APOBEC3G	1		BioCarta	gamma-aminobutyric acid receptor life cycle pathway	1		BioCarta	west nile virus	1		BioCarta	attenuation of gpcr signaling	1
EHMN	Fructose and mannose metabolism	1		BioCarta	corticosteroids and cardioprotection	0.712077		Reactome	VxPx cargo-targeting to cilium	1		BioCarta	gata3 participate in activating the th2 cytokine genes expression	1		BioCarta	wnt lrp6 signalling	1		BioCarta	b cell survival pathway	1
EHMN	Galactose metabolism	1		KEGG	Mismatch repair	0.712077		STKE	Fas Signaling Pathway in Hepatocytes	1		BioCarta	generation of amyloid b-peptide by ps1	1		BioCarta	y branching of actin filaments	1		BioCarta	basic mechanism of action of ppara pparb(d) and pparg and effects on gene expression	1
EHMN	Glycerophospholipid metabolism	1		Reactome	APC-Cdc20 mediated degradation of Nek2A	0.712077		Wikipathways	Calcium Regulation in the Cardiac Cell	1		BioCarta	granzyme a mediated apoptosis pathway	1		BioCarta	yaci and bcma stimulation of b cell immune responses	1		BioCarta	brca1 dependent ub ligase activity	1
[truncated: 3,330 more rows]
