# Supplementary material for: Capturing variation impact on molecular interactions in the IMEx Consortium mutations data set
Source: Nat Commun. 2019 Jan 2;10:10. doi: 10.1038/s41467-018-07709-6 (PMC6315030; doi:10.1038/s41467-018-07709-6)
Supplement: Supplementary file 8 — Supplementary Data 5 [file 41467_2018_7709_MOESM8_ESM.xlsx]

## Sheet: Supplementary Data 5
Supplementary Data 5: Pathway sets used for word clouds (refers to figure 6c and supplementary figure 6).
Overlapping mut			Intersection overlapping mut | Undefined			Intersection overlapping mut | Undefined | No effect
Database	Pathway		Database	Pathway		Database	Pathway
Reactome	Immune System		Reactome	Signal Transduction		Reactome	Immune System
Reactome	Signal Transduction		systemsbiologyorg	Toll-Like_receptor_signaling_network		Reactome	Innate Immune System
systemsbiologyorg	Toll-Like_receptor_signaling_network		KEGG	Pathways in cancer		NetPath	EGFR1
Reactome	Innate Immune System		Reactome	Cytokine Signaling in Immune system		Reactome	Adaptive Immune System
NetPath	EGFR1		Reactome	Signalling by NGF		Reactome	Cell Cycle
KEGG	Pathways in cancer		Wikipathways	EGF-EGFR Signaling Pathway		Reactome	Cell Cycle, Mitotic
Reactome	Adaptive Immune System		NetPath	TNFalpha		Wikipathways	Signaling Pathways in Glioblastoma
Reactome	Cytokine Signaling in Immune system		Reactome	Disease		KEGG	Hepatitis B
Reactome	Cell Cycle		Reactome	Signaling by Interleukins		KEGG	Chronic myeloid leukemia
Reactome	Signalling by NGF		Reactome	DAP12 interactions		KEGG	Cell cycle
Wikipathways	EGF-EGFR Signaling Pathway		KEGG	Proteoglycans in cancer		KEGG	FoxO signaling pathway
NetPath	TNFalpha		NetPath	TCR		NetPath	RAGE
Reactome	Disease		Reactome	Signaling by EGFR		KEGG	Measles
Reactome	Signaling by Interleukins		Reactome	NGF signalling via TRKA from the plasma membrane		KEGG	Small cell lung cancer
Reactome	DAP12 interactions		Reactome	DAP12 signaling		BioCarta	cell cycle: g1/s check point
KEGG	Proteoglycans in cancer		Spike	ATM Signaling Network		Wikipathways	G1 to S cell cycle control
NetPath	TCR		KEGG	PI3K-Akt signaling pathway		Reactome	Cyclin D associated events in G1
Reactome	Signaling by EGFR		NetPath	TGF_beta_Receptor		Reactome	G1 Phase
Reactome	Cell Cycle, Mitotic		Reactome	Developmental Biology		Wikipathways	Nuclear Receptors Meta-Pathway
Reactome	NGF signalling via TRKA from the plasma membrane		Reactome	Fc epsilon receptor (FCERI) signaling		BioCarta	cyclins and cell cycle regulation
Reactome	DAP12 signaling		PID	PDGFR-beta signaling pathway		KEGG	Viral carcinogenesis
Spike	ATM Signaling Network		Wikipathways	Integrated Pancreatic Cancer Pathway
KEGG	PI3K-Akt signaling pathway		Wikipathways	TGF beta Signaling Pathway
NetPath	TGF_beta_Receptor		Reactome	VEGFA-VEGFR2 Pathway
Reactome	Developmental Biology		Reactome	Downstream signal transduction
Wikipathways	Signaling Pathways in Glioblastoma		systemsbiologyorg	adipocyte_v2_1
Reactome	Fc epsilon receptor (FCERI) signaling		Spike	RAS signaling and tumorigenesis
PID	PDGFR-beta signaling pathway		Reactome	Signaling by VEGF
Wikipathways	Integrated Pancreatic Cancer Pathway		systemsbiologyorg	beta_cell_v2_3
Wikipathways	TGF beta Signaling Pathway		systemsbiologyorg	hepatocyte_v2_9
Reactome	VEGFA-VEGFR2 Pathway		systemsbiologyorg	Skeletal_muscle_v2_9
Reactome	Downstream signal transduction		Reactome	Signaling by ERBB4
systemsbiologyorg	adipocyte_v2_1		Reactome	Signaling by PDGF
Spike	RAS signaling and tumorigenesis		Reactome	Signaling by FGFR3
Reactome	Signaling by VEGF		Reactome	Signaling by FGFR4
systemsbiologyorg	beta_cell_v2_3		Reactome	Signaling by SCF-KIT
systemsbiologyorg	hepatocyte_v2_9		Reactome	Signaling by ERBB2
systemsbiologyorg	Skeletal_muscle_v2_9		Reactome	Signaling by FGFR1
Reactome	Signaling by ERBB4		Reactome	Signaling by FGFR2
Reactome	Signaling by PDGF		Reactome	Signaling by FGFR
Reactome	Signaling by FGFR3		KEGG	MicroRNAs in cancer
Reactome	Signaling by FGFR4		IPAVS	Cardiac_Hypertrophy
Reactome	Signaling by SCF-KIT		systemsbiologyorg	Macrophage_Map_Update_ver2_re
Reactome	Signaling by ERBB2		Reactome	Downstream signaling of activated FGFR1
Reactome	Signaling by FGFR1		Reactome	Downstream signaling of activated FGFR2
KEGG	Hepatitis B		Reactome	Downstream signaling of activated FGFR3
Reactome	Signaling by FGFR2		Reactome	Downstream signaling of activated FGFR4
Reactome	Signaling by FGFR		Reactome	Axon guidance
KEGG	MicroRNAs in cancer		Reactome	Hemostasis
IPAVS	Cardiac_Hypertrophy		PID	Signaling events mediated by Hepatocyte Growth Factor Receptor (c-Met)
systemsbiologyorg	Macrophage_Map_Update_ver2_re		Reactome	Cellular responses to stress
Reactome	Downstream signaling of activated FGFR1		Spike	Apoptosis Anti-Apoptosis Network
Reactome	Downstream signaling of activated FGFR2		Spike	Hearing and Vision Proteins
Reactome	Downstream signaling of activated FGFR3		Wikipathways	TNF alpha Signaling Pathway
Reactome	Downstream signaling of activated FGFR4		Wikipathways	DNA Damage Response (only ATM dependent)
Reactome	Axon guidance		systemsbiologyorg	EGFR_signaling_for_RTKC
Reactome	Hemostasis		Reactome	Programmed Cell Death
PID	Signaling events mediated by Hepatocyte Growth Factor Receptor (c-Met)		NetPath	IL6
Reactome	Cellular responses to stress		Reactome	Signaling by the B Cell Receptor (BCR)
Spike	Apoptosis Anti-Apoptosis Network		KEGG	Prostate cancer
Spike	Hearing and Vision Proteins		Reactome	Signaling by Rho GTPases
Wikipathways	TNF alpha Signaling Pathway		Reactome	IGF1R signaling cascade
Wikipathways	DNA Damage Response (only ATM dependent)		Reactome	IRS-related events triggered by IGF1R
systemsbiologyorg	EGFR_signaling_for_RTKC		Reactome	Signaling by Type 1 Insulin-like Growth Factor 1 Receptor (IGF1R)
Reactome	Programmed Cell Death		Reactome	Interleukin-3, 5 and GM-CSF signaling
NetPath	IL6		NetPath	BCR
Reactome	Signaling by the B Cell Receptor (BCR)		Reactome	Insulin receptor signalling cascade
KEGG	Prostate cancer		Reactome	RHO GTPase Effectors
Reactome	Signaling by Rho GTPases		Wikipathways	Leptin signaling pathway
Reactome	IGF1R signaling cascade		Reactome	IRS-mediated signalling
Reactome	IRS-related events triggered by IGF1R		Reactome	Apoptosis
Reactome	Signaling by Type 1 Insulin-like Growth Factor 1 Receptor (IGF1R)		KEGG	Endocytosis
Reactome	Interleukin-3, 5 and GM-CSF signaling		Reactome	Toll Like Receptor 4 (TLR4) Cascade
NetPath	BCR		NetPath	AndrogenReceptor
Reactome	Insulin receptor signalling cascade		PID	Signaling events mediated by VEGFR1 and VEGFR2
Reactome	RHO GTPase Effectors		PID	ErbB1 downstream signaling
Wikipathways	Leptin signaling pathway		Wikipathways	B Cell Receptor Signaling Pathway
KEGG	Chronic myeloid leukemia		KEGG	Epstein-Barr virus infection
Reactome	IRS-mediated signalling		Reactome	Activated TLR4 signalling
Reactome	Apoptosis		Wikipathways	Androgen receptor signaling pathway
KEGG	Endocytosis		IPAVS	GP130_JAK_STAT_pathway
Reactome	Toll Like Receptor 4 (TLR4) Cascade		KEGG	Hepatitis C
NetPath	AndrogenReceptor		Spike	Apoptosis In The Ear
PID	Signaling events mediated by VEGFR1 and VEGFR2		Reactome	Toll-Like Receptors Cascades
PID	ErbB1 downstream signaling		KEGG	Focal adhesion
Wikipathways	B Cell Receptor Signaling Pathway		INOH	EPO signaling
KEGG	Epstein-Barr virus infection		Reactome	Signaling by Insulin receptor
Reactome	Activated TLR4 signalling		KEGG	Neurotrophin signaling pathway
Wikipathways	Androgen receptor signaling pathway		KEGG	Regulation of actin cytoskeleton
IPAVS	GP130_JAK_STAT_pathway		KEGG	Ras signaling pathway
KEGG	Hepatitis C		KEGG	Natural killer cell mediated cytotoxicity
Spike	Apoptosis In The Ear		Reactome	MyD88-independent TLR3/TLR4 cascade
Reactome	Toll-Like Receptors Cascades		Reactome	Toll Like Receptor 3 (TLR3) Cascade
KEGG	Focal adhesion		Reactome	TRIF-mediated TLR3/TLR4 signaling
INOH	EPO signaling		INOH	JAK STAT pathway and regulation
Reactome	Signaling by Insulin receptor		INOH	VEGF
KEGG	Neurotrophin signaling pathway		NetPath	IL4
KEGG	Regulation of actin cytoskeleton		Reactome	FCERI mediated MAPK activation
KEGG	Ras signaling pathway		Wikipathways	Rac1-Pak1-p38-MMP-2 pathway
KEGG	Natural killer cell mediated cytotoxicity		Reactome	Signalling to ERKs
Reactome	MyD88-independent TLR3/TLR4 cascade		Reactome	MAPK family signaling cascades
Reactome	Toll Like Receptor 3 (TLR3) Cascade		Reactome	Interleukin-2 signaling
Reactome	TRIF-mediated TLR3/TLR4 signaling		Wikipathways	BDNF signaling pathway
INOH	JAK STAT pathway and regulation		KEGG	ErbB signaling pathway
INOH	VEGF		NetPath	Prolactin
NetPath	IL4		INOH	IL-7 signaling
Reactome	FCERI mediated MAPK activation		PID	Fc-epsilon receptor I signaling in mast cells
Wikipathways	Rac1-Pak1-p38-MMP-2 pathway		Wikipathways	AGE-RAGE pathway
Reactome	Signalling to ERKs		KEGG	Rap1 signaling pathway
Reactome	MAPK family signaling cascades		KEGG	Osteoclast differentiation
Reactome	Interleukin-2 signaling		NetPath	Alpha6Beta4Integrin
Wikipathways	BDNF signaling pathway		KEGG	Pancreatic cancer
KEGG	ErbB signaling pathway		Wikipathways	IL-3 Signaling Pathway
NetPath	Prolactin		Wikipathways	Kit receptor signaling pathway
INOH	IL-7 signaling		Reactome	Cellular Senescence
PID	Fc-epsilon receptor I signaling in mast cells		Reactome	M Phase
KEGG	Cell cycle		Wikipathways	TCR Signaling Pathway
Wikipathways	AGE-RAGE pathway		Spike	p53 Signaling Network
KEGG	Rap1 signaling pathway		NetPath	IL2
KEGG	Osteoclast differentiation		Reactome	Interleukin receptor SHC signaling
NetPath	Alpha6Beta4Integrin		Wikipathways	Focal Adhesion
KEGG	Pancreatic cancer		BioCarta	keratinocyte differentiation
Wikipathways	IL-3 Signaling Pathway		NetPath	Fibroblast growth factor-1
Wikipathways	Kit receptor signaling pathway		PID	TCR signaling in na&
Reactome	Cellular Senescence		NetPath	Leptin
Reactome	M Phase		Reactome	Signalling to RAS
Wikipathways	TCR Signaling Pathway		NetPath	Gastrin
Spike	p53 Signaling Network		KEGG	Influenza A
NetPath	IL2		Reactome	Diseases of signal transduction
Reactome	Interleukin receptor SHC signaling		Wikipathways	Apoptosis Modulation and Signaling
Wikipathways	Focal Adhesion		Reactome	Downstream signaling events of B Cell Receptor (BCR)
BioCarta	keratinocyte differentiation		Wikipathways	Prolactin Signaling Pathway
NetPath	Fibroblast growth factor-1		KEGG	Non-small cell lung cancer
KEGG	FoxO signaling pathway		Reactome	VEGFR2 mediated cell proliferation
PID	TCR signaling in na&		Wikipathways	Apoptosis
NetPath	Leptin		Wikipathways	MAPK Signaling Pathway
Reactome	Signalling to RAS		NetPath	KitReceptor
NetPath	Gastrin		Reactome	Infectious disease
KEGG	Influenza A		Reactome	Signaling by Wnt
Reactome	Diseases of signal transduction		Wikipathways	ErbB Signaling Pathway
Wikipathways	Apoptosis Modulation and Signaling		Spike	WNT signaling
Reactome	Downstream signaling events of B Cell Receptor (BCR)		Reactome	Prolonged ERK activation events
Wikipathways	Prolactin Signaling Pathway		Wikipathways	RANKL-RANK Signaling Pathway
KEGG	Non-small cell lung cancer		Reactome	Signaling by Leptin
Reactome	VEGFR2 mediated cell proliferation		KEGG	Herpes simplex infection
Wikipathways	Apoptosis		Wikipathways	Oncostatin M Signaling Pathway
Wikipathways	MAPK Signaling Pathway		KEGG	T cell receptor signaling pathway
NetPath	KitReceptor		Reactome	Frs2-mediated activation
Reactome	Infectious disease		KEGG	Ubiquitin mediated proteolysis
Reactome	Signaling by Wnt		Reactome	MAPK1/MAPK3 signaling
Wikipathways	ErbB Signaling Pathway		KEGG	Colorectal cancer
Spike	WNT signaling		KEGG	NF-kappa B signaling pathway
Reactome	Prolonged ERK activation events		Reactome	FRS-mediated FGFR1 signaling
Wikipathways	RANKL-RANK Signaling Pathway		Reactome	FRS-mediated FGFR2 signaling
Reactome	Signaling by Leptin		Reactome	FRS-mediated FGFR3 signaling
KEGG	Herpes simplex infection		Reactome	FRS-mediated FGFR4 signaling
Wikipathways	Oncostatin M Signaling Pathway		Reactome	Gene Expression
NetPath	RAGE		PID	Direct p53 effectors
KEGG	T cell receptor signaling pathway		KEGG	Endometrial cancer
Reactome	Frs2-mediated activation		NetPath	IL3
KEGG	Ubiquitin mediated proteolysis		Reactome	ARMS-mediated activation
Reactome	MAPK1/MAPK3 signaling		Reactome	Signalling to p38 via RIT and RIN
KEGG	Colorectal cancer		KEGG	Glioma
KEGG	NF-kappa B signaling pathway		KEGG	Adherens junction
KEGG	Measles		KEGG	MAPK signaling pathway
Reactome	FRS-mediated FGFR1 signaling		Reactome	Gastrin-CREB signalling pathway via PKC and MAPK
Reactome	FRS-mediated FGFR2 signaling		PID	mTOR signaling pathway
Reactome	FRS-mediated FGFR3 signaling		Reactome	GRB2 events in EGFR signaling
Reactome	FRS-mediated FGFR4 signaling		Reactome	GRB2 events in ERBB2 signaling
Reactome	Gene Expression		Reactome	RAF/MAP kinase cascade
PID	Direct p53 effectors		Reactome	SHC1 events in EGFR signaling
KEGG	Endometrial cancer		Reactome	SHC1 events in ERBB2 signaling
NetPath	IL3		Reactome	SHC1 events in ERBB4 signaling
Reactome	ARMS-mediated activation		Reactome	SOS-mediated signalling
Reactome	Signalling to p38 via RIT and RIN		KEGG	Acute myeloid leukemia
KEGG	Glioma		PID	FGF signaling pathway
KEGG	Adherens junction		KEGG	Renal cell carcinoma
KEGG	MAPK signaling pathway		OntoCanro	SASP_Senescene Associated Secretory Phenotype_
Reactome	Gastrin-CREB signalling pathway via PKC and MAPK		IPAVS	ANG_II_and_JAK_STAT_interactions_in_mediating_cardiac_myocyte_function
PID	mTOR signaling pathway		PID	p73 transcription factor network
Reactome	GRB2 events in EGFR signaling		KEGG	Transcriptional misregulation in cancer
Reactome	GRB2 events in ERBB2 signaling		KEGG	HTLV-I infection
Reactome	RAF/MAP kinase cascade		KEGG	Chemokine signaling pathway
Reactome	SHC1 events in EGFR signaling		Reactome	Platelet activation, signaling and aggregation
Reactome	SHC1 events in ERBB2 signaling		PID	Neurotrophic factor-mediated Trk receptor signaling
Reactome	SHC1 events in ERBB4 signaling		Reactome	TCF dependent signaling in response to WNT
Reactome	SOS-mediated signalling		Wikipathways	miRNA Regulation of DNA Damage Response
KEGG	Acute myeloid leukemia		PID	Internalization of ErbB1
PID	FGF signaling pathway		Reactome	Role of LAT2/NTAL/LAB on calcium mobilization
KEGG	Renal cell carcinoma		Wikipathways	Regulation of Actin Cytoskeleton
OntoCanro	SASP_Senescene Associated Secretory Phenotype_		IPAVS	acute_Myeloid_leukemia_Signaling
IPAVS	ANG_II_and_JAK_STAT_interactions_in_mediating_cardiac_myocyte_function		OntoCanro	Apoptosis_Human
PID	p73 transcription factor network		NetPath	IL5
KEGG	Transcriptional misregulation in cancer		PID	Role of Calcineurin-dependent NFAT signaling in lymphocytes
KEGG	HTLV-I infection		Wikipathways	Insulin Signaling
KEGG	Chemokine signaling pathway		KEGG	Bladder cancer
Reactome	Platelet activation, signaling and aggregation		Reactome	Mitotic G2-G2/M phases
PID	Neurotrophic factor-mediated Trk receptor signaling		PID	BCR signaling pathway
Reactome	TCF dependent signaling in response to WNT		Wikipathways	DNA Damage Response
Wikipathways	miRNA Regulation of DNA Damage Response		Wikipathways	Cell Cycle
PID	Internalization of ErbB1		Wikipathways	Senescence and Autophagy in Cancer
Reactome	Role of LAT2/NTAL/LAB on calcium mobilization		Reactome	NCAM signaling for neurite out-growth
Wikipathways	Regulation of Actin Cytoskeleton		KEGG	Apoptosis
IPAVS	acute_Myeloid_leukemia_Signaling		PID	CXCR4-mediated signaling events
OntoCanro	Apoptosis_Human		KEGG	Fc epsilon RI signaling pathway
NetPath	IL5		Wikipathways	Regulation of toll-like receptor signaling pathway
PID	Role of Calcineurin-dependent NFAT signaling in lymphocytes		Spike	Apoptosis
Wikipathways	Insulin Signaling		KEGG	Shigellosis
KEGG	Bladder cancer		PID	IL2-mediated signaling events
Reactome	Mitotic G2-G2/M phases		Wikipathways	IL-4 Signaling Pathway
PID	BCR signaling pathway		Wikipathways	Integrated Lung Cancer Pathway
Wikipathways	DNA Damage Response		Wikipathways	Integrin-mediated Cell Adhesion
Wikipathways	Cell Cycle		Reactome	G2/M Transition
Wikipathways	Senescence and Autophagy in Cancer		PID	Regulation of retinoblastoma protein
Reactome	NCAM signaling for neurite out-growth		IPAVS	GSK3_as_a_convergence_point_in_hypertrophic_signaling
KEGG	Apoptosis		Wikipathways	Angiogenesis overview
PID	CXCR4-mediated signaling events		IPAVS	JAK_STAT_pathway_in_postconditioning_ischemia
KEGG	Fc epsilon RI signaling pathway		IPAVS	FAS_signaling_in_cardiac_hypertrophy
Wikipathways	Regulation of toll-like receptor signaling pathway		PharmGKB	EGFR Inhibitor Pathway, Pharmacodynamics
Spike	Apoptosis		PID	FOXM1 transcription factor network
KEGG	Shigellosis		Wikipathways	IL-5 Signaling Pathway
KEGG	Small cell lung cancer		Reactome	Signaling by GPCR
PID	IL2-mediated signaling events		Wikipathways	Corticotropin-releasing hormone
Wikipathways	IL-4 Signaling Pathway		Spike	DNA damage response and chromatin remodeling
Wikipathways	Integrated Lung Cancer Pathway		BioCarta	inactivation of gsk3 by akt causes accumulation of b-catenin in alveolar macrophages
Wikipathways	Integrin-mediated Cell Adhesion		Reactome	Cell Cycle Checkpoints
Reactome	G2/M Transition		Spike	MAPK signaling
PID	Regulation of retinoblastoma protein		Reactome	GAB1 signalosome
IPAVS	GSK3_as_a_convergence_point_in_hypertrophic_signaling		IPAVS	EGF_receptor_transactivation_in_Cardiac_Hypertrophy
Reactome	MyD88:Mal cascade initiated on plasma membrane		KEGG	B cell receptor signaling pathway
Reactome	Toll Like Receptor 2 (TLR2) Cascade		Reactome	Fcgamma receptor (FCGR) dependent phagocytosis
Reactome	Toll Like Receptor TLR1:TLR2 Cascade		PID	LPA receptor mediated events
Reactome	Toll Like Receptor TLR6:TLR2 Cascade		NetPath	Oncostatin_M
Wikipathways	Angiogenesis overview		Spike	NFkB Signaling Network
IPAVS	JAK_STAT_pathway_in_postconditioning_ischemia		KEGG	TNF signaling pathway
IPAVS	FAS_signaling_in_cardiac_hypertrophy		INOH	HGF
PharmGKB	EGFR Inhibitor Pathway, Pharmacodynamics		Wikipathways	Toll-like receptor signaling pathway
PID	FOXM1 transcription factor network		KEGG	Sphingolipid signaling pathway
Wikipathways	IL-5 Signaling Pathway		STKE	Fas Signaling Pathway
Reactome	Signaling by GPCR		KEGG	Melanoma
Wikipathways	Corticotropin-releasing hormone		KEGG	Thyroid hormone signaling pathway
Spike	DNA damage response and chromatin remodeling		PID	CDC42 signaling events
BioCarta	inactivation of gsk3 by akt causes accumulation of b-catenin in alveolar macrophages		PID	Signaling events mediated by Stem cell factor receptor (c-Kit)
Reactome	Cell Cycle Checkpoints		INOH	FGF
Spike	MAPK signaling		PID	Signaling events mediated by focal adhesion kinase
Reactome	TRAF6 Mediated Induction of proinflammatory cytokines		PID	Signaling events mediated by PTP1B
Reactome	Toll Like Receptor 9 (TLR9) Cascade		STKE	Epidermal Growth Factor Receptor Pathway
Reactome	GAB1 signalosome		Wikipathways	Signaling of Hepatocyte Growth Factor Receptor
IPAVS	EGF_receptor_transactivation_in_Cardiac_Hypertrophy		Wikipathways	Bladder Cancer
KEGG	B cell receptor signaling pathway		BioCarta	influence of ras and rho proteins on g1 to s transition
Reactome	Fcgamma receptor (FCGR) dependent phagocytosis		INOH	insulin
PID	LPA receptor mediated events		Spike	Caspases Cascade
NetPath	Oncostatin_M		PID	Regulation of Telomerase
Spike	NFkB Signaling Network		Wikipathways	IL-2 Signaling Pathway
KEGG	TNF signaling pathway		PharmGKB	VEGF Signaling Pathway
Reactome	MyD88 cascade initiated on plasma membrane		STKE	Fibroblast Growth Factor Receptor Pathway
Reactome	Toll Like Receptor 10 (TLR10) Cascade		KEGG	Toll-like receptor signaling pathway
Reactome	Toll Like Receptor 5 (TLR5) Cascade		Spike	Hearing related SIX1 Interaction
INOH	HGF		Reactome	PI3K/AKT activation
Wikipathways	Toll-like receptor signaling pathway		PID	Signaling events regulated by Ret tyrosine kinase
KEGG	Sphingolipid signaling pathway		KEGG	Toxoplasmosis
STKE	Fas Signaling Pathway		OntoCanro	Replicative Senescence
KEGG	Melanoma		Wikipathways	Wnt Signaling Pathway and Pluripotency
Reactome	TRAF6 mediated induction of NFkB and MAP kinases upon TLR7/8 or 9 activation		IPAVS	Wnt_signaling_in_cardiomyocyte_hypertrophy
KEGG	Thyroid hormone signaling pathway		Spike	TLR Signaling
PID	CDC42 signaling events		Reactome	PI-3K cascade:FGFR1
PID	Signaling events mediated by Stem cell factor receptor (c-Kit)		Reactome	PI-3K cascade:FGFR2
INOH	FGF		Reactome	PI-3K cascade:FGFR3
PID	Signaling events mediated by focal adhesion kinase		Reactome	PI-3K cascade:FGFR4
Reactome	MyD88 dependent cascade initiated on endosome		Reactome	PI3K events in ERBB2 signaling
Reactome	Toll Like Receptor 7/8 (TLR7/8) Cascade		Reactome	PI3K events in ERBB4 signaling
PID	Signaling events mediated by PTP1B		Reactome	PIP3 activates AKT signaling
Reactome	Mitotic Anaphase		Wikipathways	Retinoblastoma (RB) in Cancer
STKE	Epidermal Growth Factor Receptor Pathway		INOH	insulin Mam
Wikipathways	Signaling of Hepatocyte Growth Factor Receptor		PID	EPO signaling pathway
Reactome	Mitotic Metaphase and Anaphase		INOH	Integrin
Wikipathways	Bladder Cancer		STKE	Integrin Signaling Pathway
BioCarta	influence of ras and rho proteins on g1 to s transition		BioCarta	hiv-1 nef: negative effector of fas and tnf
INOH	insulin		PID	IGF1 pathway
Spike	Caspases Cascade		PID	GMCSF-mediated signaling events
PID	Regulation of Telomerase		KEGG	Bacterial invasion of epithelial cells
Wikipathways	IL-2 Signaling Pathway		SMPDB	Fc Epsilon Receptor I Signaling in Mast Cells
PharmGKB	VEGF Signaling Pathway		PID	Thromboxane A2 receptor signaling
STKE	Fibroblast Growth Factor Receptor Pathway		Wikipathways	Interferon type I signaling pathways
KEGG	Toll-like receptor signaling pathway		PID	Angiopoietin receptor Tie2-mediated signaling
Spike	Hearing related SIX1 Interaction		Spike	MYO3A Interacting Proteins in the Auditory System
Reactome	PI3K/AKT activation		KEGG	HIF-1 signaling pathway
PID	Signaling events regulated by Ret tyrosine kinase		PID	ErbB2/ErbB3 signaling events
KEGG	Toxoplasmosis		Wikipathways	TWEAK Signaling Pathway
OntoCanro	Replicative Senescence		PID	Glucocorticoid receptor regulatory network
Wikipathways	Wnt Signaling Pathway and Pluripotency		PID	Validated targets of C-MYC transcriptional activation
IPAVS	Wnt_signaling_in_cardiomyocyte_hypertrophy		Reactome	Regulation of PLK1 Activity at G2/M Transition
Spike	TLR Signaling		Reactome	Regulation of actin dynamics for phagocytic cup formation
Reactome	PI-3K cascade:FGFR1		SIGNOR	EGF
Reactome	PI-3K cascade:FGFR2		NetPath	Ghrelin
Reactome	PI-3K cascade:FGFR3		PID	Trk receptor signaling mediated by PI3K and PLC-gamma
Reactome	PI-3K cascade:FGFR4		BioCarta	il-2 receptor beta chain in t cell activation
Reactome	PI3K events in ERBB2 signaling		PID	IL6-mediated signaling events
Reactome	PI3K events in ERBB4 signaling		PID	Posttranslational regulation of adherens junction stability and dissassembly
Reactome	PIP3 activates AKT signaling		KEGG	Wnt signaling pathway
Wikipathways	Retinoblastoma (RB) in Cancer		KEGG	Tuberculosis
INOH	insulin Mam		KEGG	Fc gamma R-mediated phagocytosis
PID	EPO signaling pathway		Reactome	Mitotic G1-G1/S phases
INOH	Integrin		Signalink	EGF-Core
STKE	Integrin Signaling Pathway		KEGG	Insulin signaling pathway
BioCarta	hiv-1 nef: negative effector of fas and tnf		Reactome	PI3K/AKT Signaling in Cancer
PID	IGF1 pathway		BioCarta	trefoil factors initiate mucosal healing
PID	GMCSF-mediated signaling events		Reactome	Intrinsic Pathway for Apoptosis
KEGG	Bacterial invasion of epithelial cells		PID	E2F transcription factor network
SMPDB	Fc Epsilon Receptor I Signaling in Mast Cells		BioCarta	angiotensin ii mediated activation of jnk pathway via pyk2 dependent signaling
PID	Thromboxane A2 receptor signaling		PID	Signaling events mediated by TCPTP
Wikipathways	Interferon type I signaling pathways		KEGG	Oocyte meiosis
PID	Angiopoietin receptor Tie2-mediated signaling		Reactome	Nucleotide-binding domain, leucine rich repeat containing receptor (NLR) signaling pathways
Spike	MYO3A Interacting Proteins in the Auditory System		KEGG	Prolactin signaling pathway
KEGG	HIF-1 signaling pathway		Wikipathways	Notch Signaling Pathway
PID	ErbB2/ErbB3 signaling events		PID	E-cadherin signaling in the nascent adherens junction
Wikipathways	TWEAK Signaling Pathway		PID	IL2 signaling events mediated by PI3K
PID	Glucocorticoid receptor regulatory network		INOH	EGF
PID	Validated targets of C-MYC transcriptional activation		Reactome	Host Interactions of HIV factors
Reactome	Regulation of PLK1 Activity at G2/M Transition		KEGG	Jak-STAT signaling pathway
Reactome	Regulation of actin dynamics for phagocytic cup formation		STKE	Mitochondrial Pathway of Apoptosis: Caspases
SIGNOR	EGF		KEGG	p53 signaling pathway
NetPath	Ghrelin		Reactome	Class I MHC mediated antigen processing & presentation
PID	Trk receptor signaling mediated by PI3K and PLC-gamma		Reactome	Oxidative Stress Induced Senescence
BioCarta	il-2 receptor beta chain in t cell activation		BioCarta	role of egf receptor transactivation by gpcrs in cardiac hypertrophy
PID	IL6-mediated signaling events		Wikipathways	Alpha 6 Beta 4 signaling pathway
PID	Posttranslational regulation of adherens junction stability and dissassembly		Wikipathways	Prostate Cancer
KEGG	Wnt signaling pathway		KEGG	Chagas disease (American trypanosomiasis)
KEGG	Tuberculosis		PID	C-MYB transcription factor network
KEGG	Fc gamma R-mediated phagocytosis		Reactome	Cytosolic sensors of pathogen-associated DNA
Reactome	Mitotic G1-G1/S phases		Wikipathways	Regulation of Microtubule Cytoskeleton
Signalink	EGF-Core		Wikipathways	TSLP Signaling Pathway
KEGG	Insulin signaling pathway		KEGG	Leukocyte transendothelial migration
Reactome	PI3K/AKT Signaling in Cancer		KEGG	Central carbon metabolism in cancer
BioCarta	trefoil factors initiate mucosal healing		BioCarta	t cell receptor signaling pathway
Reactome	Intrinsic Pathway for Apoptosis		Spike	DAPk family
PID	E2F transcription factor network		PID	p53 pathway
BioCarta	angiotensin ii mediated activation of jnk pathway via pyk2 dependent signaling		RB	rb_map
PID	Signaling events mediated by TCPTP		Reactome	S Phase
KEGG	Oocyte meiosis		Reactome	C-type lectin receptors (CLRs)
Reactome	Nucleotide-binding domain, leucine rich repeat containing receptor (NLR) signaling pathways		KEGG	NOD-like receptor signaling pathway
PID	LKB1 signaling events		KEGG	VEGF signaling pathway
KEGG	Prolactin signaling pathway		Reactome	Assembly of the primary cilium
Wikipathways	Notch Signaling Pathway		Wikipathways	Interleukin-11 Signaling Pathway
PID	E-cadherin signaling in the nascent adherens junction		INOH	CD4 T cell receptor signaling
PID	IL2 signaling events mediated by PI3K		BioCarta	bcr signaling pathway
INOH	EGF		BioCarta	tpo signaling pathway
Reactome	Host Interactions of HIV factors		PID	Class I PI3K signaling events mediated by Akt
KEGG	Jak-STAT signaling pathway		KEGG	Signaling pathways regulating pluripotency of stem cells
STKE	Mitochondrial Pathway of Apoptosis: Caspases		Wikipathways	Estrogen signaling pathway
KEGG	p53 signaling pathway		PID	p75(NTR)-mediated signaling
Reactome	Class I MHC mediated antigen processing & presentation		Wikipathways	IL-6 signaling pathway
Reactome	Oxidative Stress Induced Senescence		Wikipathways	Structural Pathway of Interleukin 1 (IL-1)
BioCarta	role of egf receptor transactivation by gpcrs in cardiac hypertrophy		BioCarta	role of erbb2 in signal transduction and oncology
Wikipathways	Alpha 6 Beta 4 signaling pathway		KEGG	Estrogen signaling pathway
Wikipathways	Prostate Cancer		PID	FoxO family signaling
KEGG	Chagas disease (American trypanosomiasis)		PID	TGF-beta receptor signaling
PID	C-MYB transcription factor network		PID	IFN-gamma pathway
Reactome	Cytosolic sensors of pathogen-associated DNA		NetPath	Notch
Wikipathways	Regulation of Microtubule Cytoskeleton		Wikipathways	TSH signaling pathway
Wikipathways	TSLP Signaling Pathway		PID	Class I PI3K signaling events
KEGG	Leukocyte transendothelial migration		STKE	B Cell Antigen Receptor
KEGG	Central carbon metabolism in cancer		NetPath	Wnt
BioCarta	t cell receptor signaling pathway		BioCarta	fc epsilon receptor i signaling in mast cells
Spike	DAPk family		BioCarta	vegf hypoxia and angiogenesis
PID	p53 pathway		Reactome	PI3K Cascade
RB	rb_map		Reactome	RIG-I/MDA5 mediated induction of IFN-alpha/beta pathways
Reactome	S Phase		Reactome	Costimulation by the CD28 family
Reactome	C-type lectin receptors (CLRs)		Reactome	Senescence-Associated Secretory Phenotype (SASP)
KEGG	NOD-like receptor signaling pathway		BioCarta	links between pyk2 and map kinases
KEGG	VEGF signaling pathway		NetPath	TWEAK
Reactome	Assembly of the primary cilium		PID	Integrins in angiogenesis
Wikipathways	Interleukin-11 Signaling Pathway		Reactome	p75 NTR receptor-mediated signalling
INOH	CD4 T cell receptor signaling		BioCarta	igf-1 signaling pathway
BioCarta	bcr signaling pathway		BioCarta	sprouty regulation of tyrosine kinase signals
BioCarta	tpo signaling pathway		PID	Ceramide signaling pathway
PID	Class I PI3K signaling events mediated by Akt		PID	FAS (CD95) signaling pathway
KEGG	Signaling pathways regulating pluripotency of stem cells		PID	HIV-1 Nef: Negative effector of Fas and TNF-alpha
Wikipathways	Estrogen signaling pathway		KEGG	mTOR signaling pathway
PID	p75(NTR)-mediated signaling		INOH	PDGF
Wikipathways	IL-6 signaling pathway		Wikipathways	Aryl Hydrocarbon Receptor
Wikipathways	Structural Pathway of Interleukin 1 (IL-1)		KEGG	Pathogenic Escherichia coli infection
Reactome	Membrane Trafficking		Reactome	GPVI-mediated activation cascade
BioCarta	role of erbb2 in signal transduction and oncology		Wikipathways	Pathogenic Escherichia coli infection
KEGG	Estrogen signaling pathway		SIGNOR	IAPO
PID	FoxO family signaling		Wikipathways	MicroRNAs in cardiomyocyte hypertrophy
PID	TGF-beta receptor signaling		PID	ATF-2 transcription factor network
PID	IFN-gamma pathway		Reactome	G1/S Transition
NetPath	Notch		PID	a6b1 and a6b4 Integrin signaling
Wikipathways	TSH signaling pathway		PID	Insulin Pathway
PID	Class I PI3K signaling events		Wikipathways	IL-1 signaling pathway
STKE	B Cell Antigen Receptor		INOH	IGF signaling
NetPath	Wnt		INOH	NGF
BioCarta	fc epsilon receptor i signaling in mast cells		STKE	Natural Killer Cell Receptor Signaling Pathway
BioCarta	vegf hypoxia and angiogenesis		PID	Osteopontin-mediated events
Reactome	PI3K Cascade		Wikipathways	TP53 Network
KEGG	Pertussis		BioCarta	mapkinase signaling pathway
Reactome	RIG-I/MDA5 mediated induction of IFN-alpha/beta pathways		PID	Caspase Cascade in Apoptosis
Reactome	Costimulation by the CD28 family		PharmGKB	update your name in edit mode
Reactome	Senescence-Associated Secretory Phenotype (SASP)		PharmGKB	Vemurafenib Pathway, Pharmacodynamics
BioCarta	links between pyk2 and map kinases		PID	VEGFR3 signaling in lymphatic endothelium
NetPath	TWEAK		STKE	Insulin Signaling Pathway
PID	Integrins in angiogenesis		BioCarta	inhibition of cellular proliferation by gleevec
Reactome	p75 NTR receptor-mediated signalling		PID	SHP2 signaling
BioCarta	igf-1 signaling pathway		KEGG	Choline metabolism in cancer
BioCarta	sprouty regulation of tyrosine kinase signals		Wikipathways	Apoptosis-related network due to altered Notch3 in ovarian cancer
PID	Ceramide signaling pathway		Reactome	Degradation of beta-catenin by the destruction complex
Reactome	MAP kinase activation in TLR cascade		BioCarta	pdgf signaling pathway
PID	FAS (CD95) signaling pathway		SIGNOR	INSR
PID	HIV-1 Nef: Negative effector of Fas and TNF-alpha		BioCarta	mcalpain and friends in cell motility
KEGG	mTOR signaling pathway		PID	Nongenotropic Androgen signaling
INOH	PDGF		Wikipathways	Cardiac Hypertrophic Response
Wikipathways	Aryl Hydrocarbon Receptor		Wikipathways	Wnt Signaling Pathway
KEGG	Pathogenic Escherichia coli infection		Reactome	Antigen processing: Ubiquitination & Proteasome degradation
Reactome	GPVI-mediated activation cascade		KEGG	Platelet activation
Wikipathways	Pathogenic Escherichia coli infection		PharmGKB	Sorafenib Pharmacodynamics
SIGNOR	IAPO		KEGG	Progesterone-mediated oocyte maturation
Wikipathways	MicroRNAs in cardiomyocyte hypertrophy		Wikipathways	Integrated Breast Cancer Pathway
PID	ATF-2 transcription factor network		BioCarta	nerve growth factor pathway (ngf)
Reactome	G1/S Transition		PID	Netrin-mediated signaling events
PID	a6b1 and a6b4 Integrin signaling		Spike	The GJB2 Interactions in the Ear
PID	Insulin Pathway		IPAVS	TWEAK_signaling_pathway
Wikipathways	IL-1 signaling pathway		KEGG	GnRH signaling pathway
INOH	IGF signaling		IPAVS	RANK_Singnaling_Pathway_in_Osteoclast_resorption
BioCarta	wnt signaling pathway		Reactome	Antigen activates B Cell Receptor (BCR) leading to generation of second messengers
KEGG	Protein processing in endoplasmic reticulum		Reactome	MAP2K and MAPK activation
INOH	NGF		SMPDB	Intracellular Signalling Through Adenosine Receptor A2a and Adenosine
STKE	Natural Killer Cell Receptor Signaling Pathway		BioCarta	integrin signaling pathway
PID	Osteopontin-mediated events		KEGG	Legionellosis
Reactome	Vesicle-mediated transport		PID	RAC1 signaling pathway
Wikipathways	TP53 Network		Wikipathways	NOD pathway
BioCarta	mapkinase signaling pathway		Wikipathways	Parkinsons Disease Pathway
PID	Caspase Cascade in Apoptosis		PharmGKB	Pathway_PA165959425
BioCarta	cell cycle: g1/s check point		Reactome	TCR signaling
PharmGKB	update your name in edit mode		BioCarta	pten dependent cell cycle arrest and apoptosis
PharmGKB	Vemurafenib Pathway, Pharmacodynamics		BioCarta	telomeres telomerase cellular aging and immortality
PID	VEGFR3 signaling in lymphatic endothelium		Reactome	Signaling by TGF-beta Receptor Complex
STKE	Insulin Signaling Pathway		KEGG	AMPK signaling pathway
Reactome	Interleukin-1 signaling		BioCarta	tumor suppressor arf inhibits ribosomal biogenesis
BioCarta	mechanism of gene regulation by peroxisome proliferators via ppara		Reactome	Signaling by NOTCH
STKE	Toll-Like Receptor Pathway		Wikipathways	EPO Receptor Signaling
BioCarta	inhibition of cellular proliferation by gleevec		INOH	B cell receptor signaling
Reactome	RHO GTPases Activate Formins		OntoCanro	Caspase Cascade in Apoptosis
PID	SHP2 signaling		PID	Integrin-linked kinase signaling
KEGG	Choline metabolism in cancer		Signalink	EGF-Ncore
Wikipathways	Apoptosis-related network due to altered Notch3 in ovarian cancer		BioCarta	regulation of p27 phosphorylation during cell cycle progression
PID	Validated targets of C-MYC transcriptional repression		BioCarta	erk and pi-3 kinase are necessary for collagen binding in corneal epithelia
Reactome	Degradation of beta-catenin by the destruction complex		PID	VEGFR1 specific signals
BioCarta	pdgf signaling pathway		Reactome	Integrin alphaIIb beta3 signaling
SIGNOR	INSR		STKE	Mitochondrial Pathway of Apoptosis: Multidomain Bcl-2 Family
Reactome	EGFR downregulation		Spike	DNA damage induced G1-S checkpoint
BioCarta	mcalpain and friends in cell motility		PID	AP-1 transcription factor network
PID	Nongenotropic Androgen signaling		PID	Plasma membrane estrogen receptor signaling
Wikipathways	Cardiac Hypertrophic Response		STKE	Differentiation Pathway in PC12 Cells
Wikipathways	Wnt Signaling Pathway		PID	Trk receptor signaling mediated by the MAPK pathway
PID	Canonical NF-kappaB pathway		KEGG	Epithelial cell signaling in Helicobacter pylori infection
Reactome	Antigen processing: Ubiquitination & Proteasome degradation		BioCarta	ras-independent pathway in nk cell-mediated cytotoxicity
KEGG	Platelet activation		BioCarta	ras signaling pathway
PharmGKB	Sorafenib Pharmacodynamics		INOH	CD4 T cell receptor signaling-ERK cascade
KEGG	Progesterone-mediated oocyte maturation		SMPDB	Intracellular Signalling Through Adenosine Receptor A2b and Adenosine
Signalink	TGF-Ncore		Wikipathways	FAS pathway and Stress induction of HSP regulation
Wikipathways	Integrated Breast Cancer Pathway		KEGG	Thyroid cancer
BioCarta	nerve growth factor pathway (ngf)		INOH	Fas
Wikipathways	G1 to S cell cycle control		Reactome	ZBP1(DAI) mediated induction of type I IFNs
NetPath	BDNF		BioCarta	bioactive peptide induced signaling pathway
PID	Netrin-mediated signaling events		BioCarta	ceramide signaling pathway
Spike	The GJB2 Interactions in the Ear		Reactome	APC/C-mediated degradation of cell cycle proteins
IPAVS	TWEAK_signaling_pathway		Reactome	Regulation of mitotic cell cycle
KEGG	GnRH signaling pathway		PID	Endothelins
Reactome	Cell-Cell communication		PID	Ras signaling in the CD4+ TCR pathway
IPAVS	RANK_Singnaling_Pathway_in_Osteoclast_resorption		NetPath	TSLP
Reactome	Antigen activates B Cell Receptor (BCR) leading to generation of second messengers		KEGG	cAMP signaling pathway
Reactome	MAP2K and MAPK activation		Wikipathways	Amyotrophic lateral sclerosis (ALS)
SMPDB	Intracellular Signalling Through Adenosine Receptor A2a and Adenosine		Wikipathways	p38 MAPK Signaling Pathway
BioCarta	integrin signaling pathway		PID	EPHB forward signaling
KEGG	Legionellosis		Reactome	EPH-Ephrin signaling
PID	RAC1 signaling pathway		Reactome	Apoptotic execution phase
Reactome	Cyclin D associated events in G1		Reactome	Constitutive Signaling by Aberrant PI3K in Cancer
Reactome	G1 Phase		Reactome	NOTCH1 Intracellular Domain Regulates Transcription
Wikipathways	NOD pathway		BioCarta	atm signaling pathway
Wikipathways	Parkinsons Disease Pathway		Reactome	Negative regulation of MAPK pathway
PharmGKB	Pathway_PA165959425		STKE	PI3K Pathway
Reactome	TCR signaling		BioCarta	erk1/erk2 mapk signaling pathway
BioCarta	pten dependent cell cycle arrest and apoptosis		BioCarta	cadmium induces dna synthesis and proliferation in macrophages
BioCarta	telomeres telomerase cellular aging and immortality		Reactome	Constitutive Signaling by Ligand-Responsive EGFR Cancer Variants
BioCarta	calcium signaling by hbx of hepatitis b virus		Reactome	Inflammasomes
Reactome	Signaling by TGF-beta Receptor Complex		Reactome	Signaling by EGFR in Cancer
PID	Validated nuclear estrogen receptor alpha network		Reactome	Signaling by Ligand-Responsive EGFR Variants in Cancer
KEGG	AMPK signaling pathway		Wikipathways	miRNAs involved in DNA damage response
BioCarta	tumor suppressor arf inhibits ribosomal biogenesis		KEGG	Alcoholism
Reactome	Signaling by NOTCH		BioCarta	phospholipids as signalling intermediaries
Wikipathways	EPO Receptor Signaling		KEGG	Melanogenesis
INOH	B cell receptor signaling		NetPath	IL-7
OntoCanro	Caspase Cascade in Apoptosis		PID	IL3-mediated signaling events
PID	Integrin-linked kinase signaling		Reactome	CD28 co-stimulation
Signalink	EGF-Ncore		Reactome	Platelet Aggregation (Plug Formation)
BioCarta	regulation of p27 phosphorylation during cell cycle progression		KEGG	RIG-I-like receptor signaling pathway
BioCarta	erk and pi-3 kinase are necessary for collagen binding in corneal epithelia		NetPath	IL1
PID	VEGFR1 specific signals		Wikipathways	JAK-STAT
Reactome	Integrin alphaIIb beta3 signaling		SIGNOR	DR
STKE	Mitochondrial Pathway of Apoptosis: Multidomain Bcl-2 Family		PID	N-cadherin signaling events
Spike	DNA damage induced G1-S checkpoint		BioCarta	multiple antiapoptotic pathways from igf-1r signaling lead to bad phosphorylation
PID	AP-1 transcription factor network		BioCarta	p53 signaling pathway
PID	IL1-mediated signaling events		BioCarta	egf signaling pathway
PID	Plasma membrane estrogen receptor signaling		PID	ErbB4 signaling events
STKE	Differentiation Pathway in PC12 Cells		Wikipathways	Extracellular vesicle-mediated signaling in recipient cells
PID	Trk receptor signaling mediated by the MAPK pathway		KEGG	Gap junction
KEGG	Epithelial cell signaling in Helicobacter pylori infection		Spike	Autophagy
BioCarta	ras-independent pathway in nk cell-mediated cytotoxicity		Wikipathways	Wnt Signaling Pathway Netpath
BioCarta	ras signaling pathway		Wikipathways	IL-7 Signaling Pathway
INOH	CD4 T cell receptor signaling-ERK cascade		STKE	Mitochondrial Pathway of Apoptosis: BH3-only Bcl-2 Family
SMPDB	Intracellular Signalling Through Adenosine Receptor A2b and Adenosine		PID	E-cadherin signaling in keratinocytes
Wikipathways	FAS pathway and Stress induction of HSP regulation		Wikipathways	Parkin-Ubiquitin Proteasomal System pathway
KEGG	Thyroid cancer		BioCarta	apoptotic signaling in response to dna damage
INOH	Fas		Reactome	Constitutive Signaling by EGFRvIII
Reactome	ZBP1(DAI) mediated induction of type I IFNs		Reactome	Signaling by EGFRvIII in Cancer
Reactome	TAK1 activates NFkB by phosphorylation and activation of IKKs complex		Wikipathways	miR-targeted genes in lymphocytes - TarBase
BioCarta	bioactive peptide induced signaling pathway		BioCarta	role of erk5 in neuronal survival pathway
BioCarta	ceramide signaling pathway		STKE	G alpha i Pathway
Reactome	APC/C-mediated degradation of cell cycle proteins		Wikipathways	T-Cell Receptor and Co-stimulatory Signaling
Reactome	Regulation of mitotic cell cycle		Reactome	Apoptotic cleavage of cellular proteins
PID	Endothelins		KEGG	TGF-beta signaling pathway
Reactome	Interferon Signaling		BioCarta	regulation of cell cycle progression by plk3
PID	Ras signaling in the CD4+ TCR pathway		SIGNOR	MCAPO
NetPath	TSLP		Wikipathways	ATM Signaling Pathway
KEGG	cAMP signaling pathway		Wikipathways	Nanomaterial induced apoptosis
BioCarta	multi-step regulation of transcription by pitx2		Spike	Nucleotide excision repair
BioCarta	regulation of eif-4e and p70s6 kinase		Reactome	Signaling by NOTCH1
Reactome	RAF activation		Reactome	Cell surface interactions at the vascular wall
Wikipathways	Amyotrophic lateral sclerosis (ALS)		KEGG	Oxytocin signaling pathway
Wikipathways	p38 MAPK Signaling Pathway		NetPath	IL11
PID	Arf6 signaling events		KEGG	Amyotrophic lateral sclerosis (ALS)
PID	EPHB forward signaling		Reactome	Regulation of APC/C activators between G1/S and early anaphase
Reactome	EPH-Ephrin signaling		BioCarta	map kinase inactivation of smrt corepressor
Reactome	Apoptotic execution phase		Reactome	Signaling by FGFR in disease
Reactome	Constitutive Signaling by Aberrant PI3K in Cancer		Spike	G1-S Phase of the Cell Cycle
Reactome	NOTCH1 Intracellular Domain Regulates Transcription		KEGG	Phagosome
BioCarta	atm signaling pathway		STKE	Adrenergic Pathway
PID	EPHA2 forward signaling		BioCarta	fmlp induced chemokine gene expression in hmc-1 cells
Reactome	Negative regulation of MAPK pathway		KEGG	Non-alcoholic fatty liver disease (NAFLD)
STKE	PI3K Pathway		BioCarta	human cytomegalovirus and map kinase pathways
BioCarta	transcription factor creb and its extracellular signals		Reactome	G1/S DNA Damage Checkpoints
BioCarta	erk1/erk2 mapk signaling pathway		BioCarta	phosphoinositides and their downstream targets
BioCarta	cadmium induces dna synthesis and proliferation in macrophages		PID	PDGFR-alpha signaling pathway
Reactome	Constitutive Signaling by Ligand-Responsive EGFR Cancer Variants		STKE	G alpha 13 Pathway
Reactome	Inflammasomes		Reactome	p53-Dependent G1 DNA Damage Response
Reactome	Signaling by EGFR in Cancer		Reactome	p53-Dependent G1/S DNA damage checkpoint
Reactome	Signaling by Ligand-Responsive EGFR Variants in Cancer		PID	Downstream signaling in na&
Wikipathways	miRNAs involved in DNA damage response		BioCarta	ccr3 signaling in eosinophils
Wikipathways	Nuclear Receptors Meta-Pathway		STKE	Neuro2A Differentiation by G alpha i/o Pathway
KEGG	Alcoholism		BioCarta	insulin signaling pathway
BioCarta	phospholipids as signalling intermediaries		BioCarta	regulation of splicing through sam68
PID	Aurora A signaling		BioCarta	regulation of transcriptional activity by pml
KEGG	Melanogenesis		Wikipathways	Alzheimers Disease
NetPath	IL-7		SMPDB	Insulin Signalling
PID	IL3-mediated signaling events		Reactome	Signaling by FGFR1 in disease
Reactome	CD28 co-stimulation		Reactome	Signaling by FGFR1 mutants
Reactome	Platelet Aggregation (Plug Formation)		PID	CXCR3-mediated signaling events
KEGG	RIG-I-like receptor signaling pathway		PID	RhoA signaling pathway
NetPath	IL1		Wikipathways	TGF Beta Signaling Pathway
Wikipathways	JAK-STAT		IPAVS	GAP_JUNCTION_REGULATION
SIGNOR	DR		Reactome	Signaling by Hedgehog
Reactome	p75NTR signals via NF-kB		IPAVS	GSK3beta_linked_proapoptotic_signaling_pathways_and_lithium_protection
SIGNOR	WNT_Myogenesis		Reactome	MAPK6/MAPK4 signaling
PID	N-cadherin signaling events		BioCarta	akt signaling pathway
PID	CD40/CD40L signaling		Reactome	Degradation of GLI2 by the proteasome
BioCarta	multiple antiapoptotic pathways from igf-1r signaling lead to bad phosphorylation		Reactome	GLI3 is processed to GLI3R by the proteasome
BioCarta	p53 signaling pathway		PID	Nectin adhesion pathway
BioCarta	egf signaling pathway		STKE	ERK1/ERK2 MAPK Pathway
PID	ErbB4 signaling events		Reactome	Downstream TCR signaling
Wikipathways	Extracellular vesicle-mediated signaling in recipient cells		PID	IL4-mediated signaling events
KEGG	Gap junction		PID	IL2 signaling events mediated by STAT5
Spike	Autophagy		INOH	CD4 T cell receptor signaling-JNK cascade
Wikipathways	Wnt Signaling Pathway Netpath		BioCarta	fas signaling pathway (cd95)
Wikipathways	IL-7 Signaling Pathway		Wikipathways	Serotonin Receptor 2 and ELK-SRF-GATA4 signaling
BioCarta	skeletal muscle hypertrophy is regulated via akt-mtor pathway		STKE	Granule Cell Survival Pathway
STKE	Mitochondrial Pathway of Apoptosis: BH3-only Bcl-2 Family		PID	S1P2 pathway
PID	E-cadherin signaling in keratinocytes		Reactome	Signaling by FGFR2 in disease
Reactome	Oncogene Induced Senescence		Reactome	Signaling by FGFR2 mutants
Wikipathways	Parkin-Ubiquitin Proteasomal System pathway		Wikipathways	miR-targeted genes in muscle cell - TarBase
BioCarta	apoptotic signaling in response to dna damage		PID	HIF-1-alpha transcription factor network
Reactome	Constitutive Signaling by EGFRvIII		BioCarta	growth hormone signaling pathway
Reactome	Signaling by EGFRvIII in Cancer		Reactome	Signaling by FGFR4 mutants
Wikipathways	miR-targeted genes in lymphocytes - TarBase		SIGNOR	MTOR
BioCarta	role of erk5 in neuronal survival pathway		STKE	Mitochondrial Pathway of Apoptosis: Antiapoptotic Bcl-2 Family
STKE	G alpha i Pathway		Wikipathways	Spinal Cord Injury
Wikipathways	T-Cell Receptor and Co-stimulatory Signaling		KEGG	cGMP-PKG signaling pathway
STKE	Seven Transmembrane Receptor Signaling Through beta-Arrestin		PID	Hypoxic and oxygen homeostasis regulation of HIF-1-alpha
Reactome	Apoptotic cleavage of cellular proteins		BioCarta	phosphorylation of mek1 by cdk5/p35 down regulates the map kinase pathway
KEGG	Adrenergic signaling in cardiomyocytes		PID	IL5-mediated signaling events
KEGG	TGF-beta signaling pathway		PID	Ephrin B reverse signaling
BioCarta	regulation of cell cycle progression by plk3		BioCarta	role of mal in rho-mediated activation of srf
SIGNOR	MCAPO		Reactome	CD209 (DC-SIGN) signaling
Wikipathways	ATM Signaling Pathway		KEGG	Long-term potentiation
Wikipathways	Nanomaterial induced apoptosis		Wikipathways	G13 Signaling Pathway
Spike	Nucleotide excision repair		INOH	CD4 T cell receptor signaling-NFkB cascade
Reactome	Signaling by NOTCH1		Reactome	Semaphorin interactions
Reactome	Cell surface interactions at the vascular wall		Wikipathways	Copper homeostasis
KEGG	Oxytocin signaling pathway		SIGNOR	Myogenesis
NetPath	IL11		BioCarta	ctcf: first multivalent nuclear factor
BioCarta	agrin in postsynaptic differentiation		IPAVS	ER_Stress_Map
KEGG	Amyotrophic lateral sclerosis (ALS)
Reactome	Regulation of APC/C activators between G1/S and early anaphase
BioCarta	map kinase inactivation of smrt corepressor
Reactome	Signaling by FGFR in disease
Spike	G1-S Phase of the Cell Cycle
KEGG	Phagosome
STKE	Adrenergic Pathway
PID	HIF-2-alpha transcription factor network
BioCarta	fmlp induced chemokine gene expression in hmc-1 cells
BioCarta	p38 mapk signaling pathway
Wikipathways	MAPK Cascade
KEGG	Non-alcoholic fatty liver disease (NAFLD)
BioCarta	human cytomegalovirus and map kinase pathways
Reactome	G1/S DNA Damage Checkpoints
Spike	Response to DSB
BioCarta	phosphoinositides and their downstream targets
PID	PDGFR-alpha signaling pathway
BioCarta	mtor signaling pathway
STKE	G alpha 13 Pathway
Reactome	EPHB-mediated forward signaling
Reactome	p53-Dependent G1 DNA Damage Response
Reactome	p53-Dependent G1/S DNA damage checkpoint
PID	Downstream signaling in na&
BioCarta	ccr3 signaling in eosinophils
STKE	Neuro2A Differentiation by G alpha i/o Pathway
BioCarta	insulin signaling pathway
BioCarta	regulation of splicing through sam68
BioCarta	regulation of transcriptional activity by pml
Reactome	The NLRP3 inflammasome
Wikipathways	Alzheimers Disease
SMPDB	Insulin Signalling
Reactome	TRAF6 mediated IRF7 activation
KEGG	Dorso-ventral axis formation
Reactome	Signaling by FGFR1 in disease
Reactome	Signaling by FGFR1 mutants
PID	CXCR3-mediated signaling events
PID	Signaling events mediated by HDAC Class II
PID	RhoA signaling pathway
PID	Degradation of beta catenin
SIGNOR	AMPK
Wikipathways	TGF Beta Signaling Pathway
Reactome	FCERI mediated Ca+2 mobilization
BioCarta	cyclins and cell cycle regulation
IPAVS	GAP_JUNCTION_REGULATION
Reactome	Signaling by Hedgehog
IPAVS	GSK3beta_linked_proapoptotic_signaling_pathways_and_lithium_protection
Reactome	MAPK6/MAPK4 signaling
BioCarta	akt signaling pathway
Reactome	Degradation of GLI2 by the proteasome
Reactome	GLI3 is processed to GLI3R by the proteasome
PID	Nectin adhesion pathway
STKE	ERK1/ERK2 MAPK Pathway
Reactome	Downstream TCR signaling
PID	IL4-mediated signaling events
PID	IL2 signaling events mediated by STAT5
INOH	CD4 T cell receptor signaling-JNK cascade
BioCarta	fas signaling pathway (cd95)
Wikipathways	Serotonin Receptor 2 and ELK-SRF-GATA4 signaling
STKE	Granule Cell Survival Pathway
BioCarta	signaling pathway from g-protein families
PID	S1P2 pathway
Reactome	Signaling by FGFR2 in disease
Reactome	Signaling by FGFR2 mutants
STKE	G alpha 12 Pathway
Wikipathways	miR-targeted genes in muscle cell - TarBase
PID	HIF-1-alpha transcription factor network
Reactome	activated TAK1 mediates p38 MAPK activation
BioCarta	growth hormone signaling pathway
Reactome	Signaling by FGFR4 mutants
SIGNOR	MTOR
STKE	Mitochondrial Pathway of Apoptosis: Antiapoptotic Bcl-2 Family
Wikipathways	Spinal Cord Injury
KEGG	cGMP-PKG signaling pathway
BioCarta	role of mef2d in t-cell apoptosis
PID	Hypoxic and oxygen homeostasis regulation of HIF-1-alpha
Reactome	Signal attenuation
BioCarta	phosphorylation of mek1 by cdk5/p35 down regulates the map kinase pathway
PID	IL5-mediated signaling events
Reactome	SHC-mediated cascade:FGFR1
PID	Ephrin B reverse signaling
BioCarta	role of mal in rho-mediated activation of srf
Reactome	CD209 (DC-SIGN) signaling
KEGG	Long-term potentiation
Wikipathways	G13 Signaling Pathway
Reactome	VEGFR2 mediated vascular permeability
INOH	CD4 T cell receptor signaling-NFkB cascade
STKE	Myocyte Adrenergic Pathway
Reactome	Semaphorin interactions
Wikipathways	Copper homeostasis
SIGNOR	Myogenesis
BioCarta	ctcf: first multivalent nuclear factor
IPAVS	ER_Stress_Map
KEGG	Viral carcinogenesis
