# Supplementary material for: Capturing variation impact on molecular interactions in the IMEx Consortium mutations data set
Source: Nat Commun. 2019 Jan 2;10:10. doi: 10.1038/s41467-018-07709-6 (PMC6315030; doi:10.1038/s41467-018-07709-6)
Supplement: Supplementary file 9 — Source Data [file 41467_2018_7709_MOESM9_ESM.xlsx]

## Sheet: 2a
Original sequence	Number of replacements
R	4092
H	686
K	3203
D	2237
E	2108
S	2902
T	1682
N	937
Q	954
A	1090
V	1417
I	1352
L	3390
M	692
F	1945
Y	2020
W	916
C	1562
G	1728
P	1585

## Sheet: 2b
Resulting sequence	Number of replacements
H	607
K	1101
D	2110
E	2246
S	2046
T	533
N	1041
Q	717
A	15399
V	1066
I	359
L	1107
M	450
F	1050
Y	340
W	444
C	1270
G	1003
P	1103
R	2506

## Sheet: 2c
Resulting sequence	Effect	Relative frequency
A	disrupting	0.4723
A	decreasing	0.3926
A	increasing	0.0491
A	undefined	0.0675
A	no effect	0.0181
A	causing	0.0004
C	decreasing	0.0866
C	disrupting	0.185
C	increasing	0.2079
C	undefined	0.4
C	no effect	0.1087
C	causing	0.0118
D	decreasing	0.2896
D	disrupting	0.4545
D	undefined	0.1076
D	increasing	0.0896
D	no effect	0.0536
D	causing	0.0052
E	decreasing	0.3366
E	disrupting	0.4069
E	undefined	0.1264
E	no effect	0.0441
E	increasing	0.0828
E	causing	0.0031
F	disrupting	0.3267
F	increasing	0.0981
F	decreasing	0.3038
F	undefined	0.1533
F	no effect	0.1152
F	causing	0.0029
G	disrupting	0.3988
G	decreasing	0.2423
G	no effect	0.1266
G	undefined	0.1246
G	increasing	0.0987
G	causing	0.009
H	undefined	0.1071
H	disrupting	0.2916
H	decreasing	0.1911
H	increasing	0.0873
H	no effect	0.3147
H	causing	0.0082
I	no effect	0.2786
I	decreasing	0.2145
I	increasing	0.1616
I	disrupting	0.2061
I	undefined	0.1253
I	causing	0.0139
K	disrupting	0.3951
K	decreasing	0.2688
K	undefined	0.1099
K	no effect	0.1244
K	increasing	0.0681
K	causing	0.0336
L	disrupting	0.2719
L	decreasing	0.2565
L	no effect	0.1816
L	causing	0.0145
L	undefined	0.1852
L	increasing	0.0903
M	disrupting	0.4156
M	decreasing	0.1756
M	increasing	0.1089
M	undefined	0.1267
M	no effect	0.1689
M	causing	0.0044
N	undefined	0.1297
N	disrupting	0.4352
N	decreasing	0.2613
N	no effect	0.1076
N	increasing	0.0576
N	causing	0.0086
P	disrupting	0.4325
P	increasing	0.0807
P	undefined	0.0698
P	decreasing	0.2829
P	no effect	0.1206
P	causing	0.0136
Q	increasing	0.0628
Q	decreasing	0.325
Q	disrupting	0.3236
Q	no effect	0.1715
Q	causing	0.0126
Q	undefined	0.1046
R	disrupting	0.4366
R	decreasing	0.2889
R	no effect	0.0898
R	increasing	0.1113
R	undefined	0.0694
R	causing	0.004
S	disrupting	0.3079
S	increasing	0.1285
S	decreasing	0.216
S	undefined	0.2136
S	no effect	0.1246
S	causing	0.0093
T	decreasing	0.1951
T	no effect	0.3433
T	increasing	0.0826
T	disrupting	0.2777
T	undefined	0.0807
T	causing	0.0206
V	disrupting	0.2871
V	decreasing	0.1764
V	increasing	0.0929
V	no effect	0.3096
V	undefined	0.1238
V	causing	0.0103
W	decreasing	0.1734
W	disrupting	0.4144
W	increasing	0.0721
W	no effect	0.268
W	causing	0.0158
W	undefined	0.0563
Y	undefined	0.1176
Y	decreasing	0.25
Y	disrupting	0.4176
Y	increasing	0.0735
Y	no effect	0.1324
Y	causing	0.0088

## Sheet: 3a & 3b
Match type	Number of matching annotations	Number of matching variants
match	4804	1073
partial/positional match	2671	1415
no match	9426	6366

## Sheet: 3c
UniProt accession	start	end	Resulting sequence	Match type	MESH disease class ID	MESH disease class name
O60674	617	617	F	Full match	C15	Hemic and Lymphatic Diseases
Q03393	16	16	C	Full match	C18	Nutritional and Metabolic Diseases
Q03393	16	16	C	Full match	C10	Nervous System Diseases
Q03393	16	16	C	Full match	C16	Congenital, Hereditary, and Neonatal Diseases and Abnormalities
P00533	858	858	R	Full match	C08	Respiratory Tract Diseases
P00533	858	858	R	Full match	C04	Neoplasms
P00533	858	858	R	Partial/positional match	C08	Respiratory Tract Diseases
P00533	858	858	R	Partial/positional match	C04	Neoplasms
P00533	948	948	R	Partial/positional match	C08	Respiratory Tract Diseases
P00533	948	948	R	Partial/positional match	C04	Neoplasms
P00533	790	790	M	Full match	C08	Respiratory Tract Diseases
P00533	790	790	M	Full match	C04	Neoplasms
P00533	790	790	M	Partial/positional match	C08	Respiratory Tract Diseases
P00533	790	790	M	Partial/positional match	C04	Neoplasms
P00533	669	671	AAA	Partial/positional match	C08	Respiratory Tract Diseases
P00533	669	671	AAA	Partial/positional match	C04	Neoplasms
P00533	675	675	A	Partial/positional match	C08	Respiratory Tract Diseases
P00533	675	675	A	Partial/positional match	C04	Neoplasms
P00533	677	677	A	Partial/positional match	C08	Respiratory Tract Diseases
P00533	677	677	A	Partial/positional match	C04	Neoplasms
P00533	680	681	AA	Partial/positional match	C08	Respiratory Tract Diseases
P00533	680	681	AA	Partial/positional match	C04	Neoplasms
P04637	41	41	K	Partial/positional match		Unclassified
P04637	42	42	K	Partial/positional match		Unclassified
P04637	48	48	K	Partial/positional match		Unclassified
P04637	49	49	K	Partial/positional match		Unclassified
P04637	51	51	K	Partial/positional match		Unclassified
P01116-2	12	12	V	Full match		Unclassified
P01116	12	12	V	Full match		Unclassified
P01116	12	12	V	Partial/positional match		Unclassified
P01116	37	37	G	Partial/positional match		Unclassified
P01116	35	35	S	Partial/positional match		Unclassified
P01116	40	40	C	Partial/positional match		Unclassified
Q15848	112	112	C	Full match		Unclassified
P40259	137	137	S	Full match	C20	Immune System Diseases
P40259	137	137	S	Full match	C15	Hemic and Lymphatic Diseases
Q9NSU2	169	169	H	Full match	C10	Nervous System Diseases
Q9NSU2	169	169	H	Full match	C20	Immune System Diseases
Q9NSU2	169	169	H	Full match	C16	Congenital, Hereditary, and Neonatal Diseases and Abnormalities
P02649	130	130	R	Full match	C10	Nervous System Diseases
P02649	130	130	R	Full match	F03	Mental Disorders
P05067	670	671	ML	Partial/positional match	F03	Mental Disorders
P05067	670	671	ML	Partial/positional match	C10	Nervous System Diseases
P00441	94	94	A	Full match	C10	Nervous System Diseases
P00441	94	94	A	Full match	C18	Nutritional and Metabolic Diseases
P00441	86	86	R	Full match	C10	Nervous System Diseases
P00441	86	86	R	Full match	C18	Nutritional and Metabolic Diseases
P00441	101	101	G	Full match	C10	Nervous System Diseases
P00441	101	101	G	Full match	C18	Nutritional and Metabolic Diseases
P00441	5	5	V	Full match	C10	Nervous System Diseases
P00441	5	5	V	Full match	C18	Nutritional and Metabolic Diseases
P00441	44	44	R	Full match	C10	Nervous System Diseases
P00441	44	44	R	Full match	C18	Nutritional and Metabolic Diseases
P00441	38	38	P	Partial/positional match	C10	Nervous System Diseases
P00441	38	38	P	Partial/positional match	C18	Nutritional and Metabolic Diseases
P00441	149	149	I	Full match	C10	Nervous System Diseases
P00441	149	149	I	Full match	C18	Nutritional and Metabolic Diseases
P00441	5	5	T	Full match	C10	Nervous System Diseases
P00441	5	5	T	Full match	C18	Nutritional and Metabolic Diseases
P00441	38	38	R	Full match	C10	Nervous System Diseases
P00441	38	38	R	Full match	C18	Nutritional and Metabolic Diseases
Q13148	348	348	C	Full match	C18	Nutritional and Metabolic Diseases
Q13148	348	348	C	Full match	C10	Nervous System Diseases
Q13148	379	379	C	Full match	C18	Nutritional and Metabolic Diseases
Q13148	379	379	C	Full match	C10	Nervous System Diseases
Q9UHD9	497	497	H	Full match	C18	Nutritional and Metabolic Diseases
Q9UHD9	497	497	H	Full match	C10	Nervous System Diseases
Q9UHD9	497	497	S	Full match	C18	Nutritional and Metabolic Diseases
Q9UHD9	497	497	S	Full match	C10	Nervous System Diseases
Q9UHD9	506	506	T	Full match	C18	Nutritional and Metabolic Diseases
Q9UHD9	506	506	T	Full match	C10	Nervous System Diseases
Q9UHD9	509	509	S	Full match	C18	Nutritional and Metabolic Diseases
Q9UHD9	509	509	S	Full match	C10	Nervous System Diseases
Q9UHD9	525	525	S	Full match	C18	Nutritional and Metabolic Diseases
Q9UHD9	525	525	S	Full match	C10	Nervous System Diseases
P07737	71	71	G	Full match	C18	Nutritional and Metabolic Diseases
P07737	71	71	G	Full match	C10	Nervous System Diseases
P35637	518	518	A	Partial/positional match	C18	Nutritional and Metabolic Diseases
P35637	518	518	A	Partial/positional match	C10	Nervous System Diseases
P35637	514	514	A	Partial/positional match	C18	Nutritional and Metabolic Diseases
P35637	514	514	A	Partial/positional match	C10	Nervous System Diseases
P35637	521	521	A	Partial/positional match	C18	Nutritional and Metabolic Diseases
P35637	521	521	A	Partial/positional match	C10	Nervous System Diseases
P35637	522	522	A	Partial/positional match	C18	Nutritional and Metabolic Diseases
P35637	522	522	A	Partial/positional match	C10	Nervous System Diseases
P35637	521	521	C	Full match	C18	Nutritional and Metabolic Diseases
P35637	521	521	C	Full match	C10	Nervous System Diseases
P29972	38	38	L	Full match		Unclassified
Q9BTV4	358	358	L	Full match	C14	Cardiovascular Diseases
Q9BTV4	358	358	L	Full match	C16	Congenital, Hereditary, and Neonatal Diseases and Abnormalities
P15056	600	600	E	Full match	C04	Neoplasms
P15056	507	507	E	Partial/positional match	C04	Neoplasms
P15056	600	600	E	Partial/positional match	C04	Neoplasms
P15056	600	600	K	Partial/positional match	C04	Neoplasms
P15056	509	509	H	Partial/positional match	C04	Neoplasms
Q7Z2E3-7	198	198	V	Full match	C10	Nervous System Diseases
Q7Z2E3-7	198	198	V	Full match	F01	Behavior and Behavior Mechanisms
Q7Z2E3-7	198	198	V	Full match	C15	Hemic and Lymphatic Diseases
P49959	117	117	L	Partial/positional match	C20	Immune System Diseases
P49959	117	117	L	Partial/positional match	C10	Nervous System Diseases
P49959	117	117	L	Partial/positional match	C16	Congenital, Hereditary, and Neonatal Diseases and Abnormalities
P49959	117	117	L	Partial/positional match	C14	Cardiovascular Diseases
P49959	117	117	L	Partial/positional match	C18	Nutritional and Metabolic Diseases
Q14524	1053	1053	K	Full match	C14	Cardiovascular Diseases
P02649	130	130	R	Full match	C16	Congenital, Hereditary, and Neonatal Diseases and Abnormalities
Q12948	131	131	L	Full match	C16	Congenital, Hereditary, and Neonatal Diseases and Abnormalities
Q12948	131	131	L	Full match	C11	Eye Diseases
Q12948	112	112	S	Full match	C16	Congenital, Hereditary, and Neonatal Diseases and Abnormalities
Q12948	112	112	S	Full match	C11	Eye Diseases
Q5S007	2019	2019	S	Full match	F01	Behavior and Behavior Mechanisms
P35637	514	514	A	Partial/positional match	F01	Behavior and Behavior Mechanisms
P35637	518	518	A	Partial/positional match	F01	Behavior and Behavior Mechanisms
P35637	521	521	A	Partial/positional match	F01	Behavior and Behavior Mechanisms
P35637	522	522	A	Partial/positional match	F01	Behavior and Behavior Mechanisms
Q5S007	1348	1348	N	Partial/positional match	F01	Behavior and Behavior Mechanisms
Q5S007	2019	2019	S	Partial/positional match	F01	Behavior and Behavior Mechanisms
Q5S007	1994	1994	A	Partial/positional match	F01	Behavior and Behavior Mechanisms
Q5S007	2019	2019	V	Partial/positional match	F01	Behavior and Behavior Mechanisms
Q5S007	2020	2020	F	Partial/positional match	F01	Behavior and Behavior Mechanisms
P15056	600	600	E	Full match	C10	Nervous System Diseases
P15056	600	600	E	Full match	C09	Otorhinolaryngologic Diseases
P15056	507	507	E	Partial/positional match	C10	Nervous System Diseases
P15056	507	507	E	Partial/positional match	C09	Otorhinolaryngologic Diseases
P15056	600	600	E	Partial/positional match	C10	Nervous System Diseases
P15056	600	600	E	Partial/positional match	C09	Otorhinolaryngologic Diseases
P15056	600	600	K	Partial/positional match	C10	Nervous System Diseases
P15056	600	600	K	Partial/positional match	C09	Otorhinolaryngologic Diseases
P15056	509	509	H	Partial/positional match	C10	Nervous System Diseases
P15056	509	509	H	Partial/positional match	C09	Otorhinolaryngologic Diseases
P04156	129	129	V	Full match	C10	Nervous System Diseases
P04156	129	129	V	Full match	F03	Mental Disorders
O14836-2	58	58	R	Full match	C20	Immune System Diseases
Q30201	282	282	Y	Full match	C20	Immune System Diseases
P02545	527	527	P	Full match	C18	Nutritional and Metabolic Diseases
P02545	527	527	P	Full match	C17	Skin and Connective Tissue Diseases
P51608	306	306	C	Full match		Unclassified
P46527	119	119	T	Full match	C10	Nervous System Diseases
P46527	119	119	T	Full match	C19	Endocrine System Diseases
P46527	119	119	T	Full match	C05	Musculoskeletal Diseases
P63092	201	201	C	Full match	C19	Endocrine System Diseases
P15056	600	600	E	Full match	C07	Stomatognathic Diseases
P15056	507	507	E	Partial/positional match	C07	Stomatognathic Diseases
P15056	600	600	E	Partial/positional match	C07	Stomatognathic Diseases
P15056	600	600	K	Partial/positional match	C07	Stomatognathic Diseases
P15056	509	509	H	Partial/positional match	C07	Stomatognathic Diseases
P15056	600	600	E	Full match	C17	Skin and Connective Tissue Diseases
P15056	507	507	E	Partial/positional match	C17	Skin and Connective Tissue Diseases
P15056	600	600	E	Partial/positional match	C17	Skin and Connective Tissue Diseases
P15056	600	600	K	Partial/positional match	C17	Skin and Connective Tissue Diseases
P15056	509	509	H	Partial/positional match	C17	Skin and Connective Tissue Diseases
O60674	617	617	F	Full match	C16	Congenital, Hereditary, and Neonatal Diseases and Abnormalities
O60674	617	617	F	Full match	C04	Neoplasms
P00441	94	94	A	Full match	C04	Neoplasms
P01111	12	12	D	Full match	C04	Neoplasms
P01111	12	12	V	Full match	C04	Neoplasms
Q30201	283	283	P	Full match	C04	Neoplasms
P04798	462	462	V	Full match	C04	Neoplasms
Q30201	282	282	Y	Full match	C04	Neoplasms
Q30201	63	63	D	Full match	C04	Neoplasms
P10721	816	816	V	Full match	C15	Hemic and Lymphatic Diseases
P10721	816	816	V	Full match	C04	Neoplasms
P10721	816	816	V	Full match	C20	Immune System Diseases
Q30201	283	283	P	Full match	C15	Hemic and Lymphatic Diseases
Q30201	283	283	P	Full match	C20	Immune System Diseases
O60674	617	617	F	Full match	C20	Immune System Diseases
Q30201	282	282	Y	Full match	C15	Hemic and Lymphatic Diseases
Q30201	63	63	D	Full match	C15	Hemic and Lymphatic Diseases
Q30201	63	63	D	Full match	C20	Immune System Diseases
P01116-2	12	12	V	Full match	C04	Neoplasms
P01116	12	12	V	Full match	C04	Neoplasms
P01116	12	12	V	Partial/positional match	C04	Neoplasms
P01116	37	37	G	Partial/positional match	C04	Neoplasms
P01116	35	35	S	Partial/positional match	C04	Neoplasms
P01116	40	40	C	Partial/positional match	C04	Neoplasms
Q5S007	2019	2019	S	Full match	C14	Cardiovascular Diseases
Q30201	282	282	Y	Full match	C14	Cardiovascular Diseases
Q5S007	1348	1348	N	Partial/positional match	C14	Cardiovascular Diseases
Q5S007	2019	2019	S	Partial/positional match	C14	Cardiovascular Diseases
Q5S007	1994	1994	A	Partial/positional match	C14	Cardiovascular Diseases
Q5S007	2019	2019	V	Partial/positional match	C14	Cardiovascular Diseases
Q5S007	2020	2020	F	Partial/positional match	C14	Cardiovascular Diseases
P15056	600	600	E	Full match	F01	Behavior and Behavior Mechanisms
P00533	858	858	R	Full match	F01	Behavior and Behavior Mechanisms
P00533	858	858	R	Partial/positional match	F01	Behavior and Behavior Mechanisms
P00533	948	948	R	Partial/positional match	F01	Behavior and Behavior Mechanisms
P00533	790	790	M	Full match	F01	Behavior and Behavior Mechanisms
P00533	790	790	M	Partial/positional match	F01	Behavior and Behavior Mechanisms
P15056	507	507	E	Partial/positional match	F01	Behavior and Behavior Mechanisms
P15056	600	600	E	Partial/positional match	F01	Behavior and Behavior Mechanisms
P15056	600	600	K	Partial/positional match	F01	Behavior and Behavior Mechanisms
P15056	509	509	H	Partial/positional match	F01	Behavior and Behavior Mechanisms
P00533	669	671	AAA	Partial/positional match	F01	Behavior and Behavior Mechanisms
P00533	675	675	A	Partial/positional match	F01	Behavior and Behavior Mechanisms
P00533	677	677	A	Partial/positional match	F01	Behavior and Behavior Mechanisms
P00533	680	681	AA	Partial/positional match	F01	Behavior and Behavior Mechanisms
Q9Y2R2	620	620	W	Full match	C19	Endocrine System Diseases
Q9Y2R2	620	620	W	Full match	C20	Immune System Diseases
P00533	719	719	S	Full match	C04	Neoplasms
P04637	43	43	A	Partial/positional match	C04	Neoplasms
P04637	45	45	A	Partial/positional match	C04	Neoplasms
P04637	50	50	A	Partial/positional match	C04	Neoplasms
P04637	53	53	A	Partial/positional match	C04	Neoplasms
P04637	54	54	A	Partial/positional match	C04	Neoplasms
P04637	41	41	K	Partial/positional match	C04	Neoplasms
P04637	42	42	K	Partial/positional match	C04	Neoplasms
P04637	48	48	K	Partial/positional match	C04	Neoplasms
P04637	49	49	K	Partial/positional match	C04	Neoplasms
P04637	51	51	K	Partial/positional match	C04	Neoplasms
P00533	861	861	Q	Full match	C04	Neoplasms
P15056	600	600	E	Full match	C06	Digestive System Diseases
P15056	507	507	E	Partial/positional match	C06	Digestive System Diseases
P15056	600	600	E	Partial/positional match	C06	Digestive System Diseases
P15056	600	600	K	Partial/positional match	C06	Digestive System Diseases
P15056	509	509	H	Partial/positional match	C06	Digestive System Diseases
P01116-2	12	12	V	Full match	C06	Digestive System Diseases
P01116	12	12	V	Full match	C06	Digestive System Diseases
P01116	12	12	V	Partial/positional match	C06	Digestive System Diseases
P01116	37	37	G	Partial/positional match	C06	Digestive System Diseases
P01116	35	35	S	Partial/positional match	C06	Digestive System Diseases
P01116	40	40	C	Partial/positional match	C06	Digestive System Diseases
P15056	600	600	E	Full match	C08	Respiratory Tract Diseases
P04798	462	462	V	Full match	C08	Respiratory Tract Diseases
P04637	41	41	K	Partial/positional match	C08	Respiratory Tract Diseases
P04637	42	42	K	Partial/positional match	C08	Respiratory Tract Diseases
P04637	48	48	K	Partial/positional match	C08	Respiratory Tract Diseases
P04637	49	49	K	Partial/positional match	C08	Respiratory Tract Diseases
P04637	51	51	K	Partial/positional match	C08	Respiratory Tract Diseases
P15056	507	507	E	Partial/positional match	C08	Respiratory Tract Diseases
P15056	600	600	E	Partial/positional match	C08	Respiratory Tract Diseases
P15056	600	600	K	Partial/positional match	C08	Respiratory Tract Diseases
P15056	509	509	H	Partial/positional match	C08	Respiratory Tract Diseases
P01116-2	12	12	V	Full match	C08	Respiratory Tract Diseases
P01116	12	12	V	Full match	C08	Respiratory Tract Diseases
P01116	12	12	V	Partial/positional match	C08	Respiratory Tract Diseases
P01116	37	37	G	Partial/positional match	C08	Respiratory Tract Diseases
P01116	35	35	S	Partial/positional match	C08	Respiratory Tract Diseases
P01116	40	40	C	Partial/positional match	C08	Respiratory Tract Diseases
P60484	129	129	E	Full match	C04	Neoplasms
P60484	129	129	E	Full match	C08	Respiratory Tract Diseases
P15559	187	187	S	Full match	C04	Neoplasms
P15559	187	187	S	Full match	C08	Respiratory Tract Diseases
P15056	466	466	V	Full match	C04	Neoplasms
P15056	466	466	V	Full match	C08	Respiratory Tract Diseases
P15056	466	466	E	Full match	C04	Neoplasms
P15056	466	466	E	Full match	C08	Respiratory Tract Diseases
P04637	41	41	K	Partial/positional match	C19	Endocrine System Diseases
P04637	41	41	K	Partial/positional match	C06	Digestive System Diseases
P04637	42	42	K	Partial/positional match	C19	Endocrine System Diseases
P04637	42	42	K	Partial/positional match	C06	Digestive System Diseases
P04637	48	48	K	Partial/positional match	C19	Endocrine System Diseases
P04637	48	48	K	Partial/positional match	C06	Digestive System Diseases
P04637	49	49	K	Partial/positional match	C19	Endocrine System Diseases
P04637	49	49	K	Partial/positional match	C06	Digestive System Diseases
P04637	51	51	K	Partial/positional match	C19	Endocrine System Diseases
P04637	51	51	K	Partial/positional match	C06	Digestive System Diseases
Q30201	282	282	Y	Full match	C19	Endocrine System Diseases
Q30201	282	282	Y	Full match	C06	Digestive System Diseases
Q30201	63	63	D	Full match	C19	Endocrine System Diseases
Q30201	63	63	D	Full match	C06	Digestive System Diseases
P15056	600	600	E	Full match	C12	Male Urogenital Diseases
Q30201	282	282	Y	Full match	C12	Male Urogenital Diseases
P15056	507	507	E	Partial/positional match	C12	Male Urogenital Diseases
P15056	600	600	E	Partial/positional match	C12	Male Urogenital Diseases
P15056	600	600	K	Partial/positional match	C12	Male Urogenital Diseases
P15056	509	509	H	Partial/positional match	C12	Male Urogenital Diseases
P04637	273	273	H	Full match	C04	Neoplasms
P04637	309	309	S	Full match	C04	Neoplasms
P35222	37	37	A	Full match	C04	Neoplasms
P17612	206	206	R	Full match	C04	Neoplasms
P04637	179	179	Y	Full match	C04	Neoplasms
P04637	282	282	W	Full match	C04	Neoplasms
P15559	187	187	S	Full match	C06	Digestive System Diseases
P15056	600	600	E	Full match	C16	Congenital, Hereditary, and Neonatal Diseases and Abnormalities
P15056	507	507	E	Partial/positional match	C16	Congenital, Hereditary, and Neonatal Diseases and Abnormalities
P15056	600	600	E	Partial/positional match	C16	Congenital, Hereditary, and Neonatal Diseases and Abnormalities
P15056	600	600	K	Partial/positional match	C16	Congenital, Hereditary, and Neonatal Diseases and Abnormalities
P15056	509	509	H	Partial/positional match	C16	Congenital, Hereditary, and Neonatal Diseases and Abnormalities
P01116-2	12	12	V	Full match	C16	Congenital, Hereditary, and Neonatal Diseases and Abnormalities
P01116	12	12	V	Full match	C16	Congenital, Hereditary, and Neonatal Diseases and Abnormalities
P01116	12	12	V	Partial/positional match	C16	Congenital, Hereditary, and Neonatal Diseases and Abnormalities
P01116	37	37	G	Partial/positional match	C16	Congenital, Hereditary, and Neonatal Diseases and Abnormalities
P01116	35	35	S	Partial/positional match	C16	Congenital, Hereditary, and Neonatal Diseases and Abnormalities
P01116	40	40	C	Partial/positional match	C16	Congenital, Hereditary, and Neonatal Diseases and Abnormalities
Q01432	450	450	R	Full match	C18	Nutritional and Metabolic Diseases
Q01432	320	320	V	Full match	C18	Nutritional and Metabolic Diseases
Q15848	112	112	C	Full match	C18	Nutritional and Metabolic Diseases
Q15848	112	112	C	Full match	C19	Endocrine System Diseases
P17612	206	206	R	Full match	C19	Endocrine System Diseases
P49675	169	169	K	Full match	C12	Male Urogenital Diseases
P49675	169	169	K	Full match	C13	Female Urogenital Diseases and Pregnancy Complications
P49675	169	169	K	Full match	C16	Congenital, Hereditary, and Neonatal Diseases and Abnormalities
P49675	169	169	K	Full match	C18	Nutritional and Metabolic Diseases
P49675	169	169	K	Full match	C19	Endocrine System Diseases
P49675	218	218	V	Full match	C12	Male Urogenital Diseases
P49675	218	218	V	Full match	C13	Female Urogenital Diseases and Pregnancy Complications
P49675	218	218	V	Full match	C16	Congenital, Hereditary, and Neonatal Diseases and Abnormalities
P49675	218	218	V	Full match	C18	Nutritional and Metabolic Diseases
P49675	218	218	V	Full match	C19	Endocrine System Diseases
P49675	225	225	T	Full match	C12	Male Urogenital Diseases
P49675	225	225	T	Full match	C13	Female Urogenital Diseases and Pregnancy Complications
P49675	225	225	T	Full match	C16	Congenital, Hereditary, and Neonatal Diseases and Abnormalities
P49675	225	225	T	Full match	C18	Nutritional and Metabolic Diseases
P49675	225	225	T	Full match	C19	Endocrine System Diseases
P04637	175	175	H	Full match	C04	Neoplasms
P04637	175	175	H	Full match	C19	Endocrine System Diseases
Q30201	63	63	D	Full match	C18	Nutritional and Metabolic Diseases
Q30201	63	63	D	Full match	C16	Congenital, Hereditary, and Neonatal Diseases and Abnormalities
Q30201	63	63	D	Full match	C10	Nervous System Diseases
P04637	273	273	H	Full match	C20	Immune System Diseases
P04637	273	273	H	Full match	C15	Hemic and Lymphatic Diseases
P04637	309	309	S	Full match	C20	Immune System Diseases
P04637	309	309	S	Full match	C15	Hemic and Lymphatic Diseases
P08603	402	402	H	Full match	C11	Eye Diseases
P36955	72	72	M	Full match	C11	Eye Diseases
Q12805	345	345	W	Full match	C11	Eye Diseases
P06681	318	318	D	Full match	C11	Eye Diseases
Q9UBX5	227	227	P	Full match	C11	Eye Diseases
Q9UBX5	217	217	R	Full match	C11	Eye Diseases
P02649	130	130	R	Full match	C11	Eye Diseases
P05067	673	673	T	Full match	F03	Mental Disorders
Q9HC29	702	702	W	Full match	C07	Stomatognathic Diseases
Q9HC29	908	908	R	Full match	C07	Stomatognathic Diseases
Q9NSU2	169	169	H	Full match		Unclassified
Q5S007	2019	2019	S	Full match	C10	Nervous System Diseases
Q5S007	1348	1348	N	Partial/positional match	C10	Nervous System Diseases
Q5S007	2019	2019	S	Partial/positional match	C10	Nervous System Diseases
Q5S007	1994	1994	A	Partial/positional match	C10	Nervous System Diseases
Q5S007	2019	2019	V	Partial/positional match	C10	Nervous System Diseases
Q5S007	2020	2020	F	Partial/positional match	C10	Nervous System Diseases
P78504	184	184	H	Full match	C06	Digestive System Diseases
P78504	184	184	H	Full match	C14	Cardiovascular Diseases
P78504	184	184	H	Full match	C16	Congenital, Hereditary, and Neonatal Diseases and Abnormalities
P78504	163	163	L	Full match	C06	Digestive System Diseases
P78504	163	163	L	Full match	C14	Cardiovascular Diseases
P78504	163	163	L	Full match	C16	Congenital, Hereditary, and Neonatal Diseases and Abnormalities
Q30201	282	282	Y	Full match	C25	Substance-Related Disorders
Q30201	282	282	Y	Full match	F03	Mental Disorders
Q30201	282	282	Y	Full match	F01	Behavior and Behavior Mechanisms
P15559	187	187	S	Full match	C25	Substance-Related Disorders
P15559	187	187	S	Full match	F03	Mental Disorders
P15559	187	187	S	Full match	C10	Nervous System Diseases
Q30201	63	63	D	Full match	C25	Substance-Related Disorders
P14136	258	258	P	Full match	C10	Nervous System Diseases
P14136	258	258	P	Full match	C16	Congenital, Hereditary, and Neonatal Diseases and Abnormalities
P14136	258	258	P	Full match	C18	Nutritional and Metabolic Diseases
P14136	374	374	G	Full match	C10	Nervous System Diseases
P14136	374	374	G	Full match	C16	Congenital, Hereditary, and Neonatal Diseases and Abnormalities
P14136	374	374	G	Full match	C18	Nutritional and Metabolic Diseases
Q9Y2R2	620	620	W	Full match	C08	Respiratory Tract Diseases
P04141	117	117	T	Full match	C20	Immune System Diseases
Q9Y2R2	620	620	W	Full match	C17	Skin and Connective Tissue Diseases
P02511	120	120	G	Full match	C05	Musculoskeletal Diseases
P02511	120	120	G	Full match	C10	Nervous System Diseases
P02511	120	120	G	Full match	C14	Cardiovascular Diseases
P02511	120	120	G	Full match	C11	Eye Diseases
Q16586	98	98	H	Full match	C14	Cardiovascular Diseases
Q16586	98	98	H	Full match	C16	Congenital, Hereditary, and Neonatal Diseases and Abnormalities
Q16586	98	98	H	Full match	C10	Nervous System Diseases
Q16586	98	98	H	Full match	C05	Musculoskeletal Diseases
Q16586	98	98	H	Full match	C08	Respiratory Tract Diseases
P46100	219	219	P	Full match	C10	Nervous System Diseases
P46100	219	219	P	Full match	C16	Congenital, Hereditary, and Neonatal Diseases and Abnormalities
P46100	246	246	C	Full match	C10	Nervous System Diseases
P46100	246	246	C	Full match	C16	Congenital, Hereditary, and Neonatal Diseases and Abnormalities
P46100	190	190	A	Full match	C10	Nervous System Diseases
P46100	190	190	A	Full match	C16	Congenital, Hereditary, and Neonatal Diseases and Abnormalities
P08603	402	402	H	Full match	C10	Nervous System Diseases
P08603	402	402	H	Full match	F03	Mental Disorders
P05067	673	673	T	Full match	C10	Nervous System Diseases
Q92673	511	511	R	Full match	C10	Nervous System Diseases
Q92673	511	511	R	Full match	F03	Mental Disorders
Q5S007	2385	2385	R	Full match	C10	Nervous System Diseases
Q5S007	2385	2385	R	Full match	F03	Mental Disorders
Q13867	443	443	V	Full match	C10	Nervous System Diseases
Q13867	443	443	V	Full match	F03	Mental Disorders
Q15109	82	82	S	Full match	C10	Nervous System Diseases
Q15109	82	82	S	Full match	F03	Mental Disorders
P06681	318	318	D	Full match	C10	Nervous System Diseases
P06681	318	318	D	Full match	F03	Mental Disorders
P00441	94	94	A	Full match	F03	Mental Disorders
Q9BXM7	309	309	D	Full match	C10	Nervous System Diseases
Q9BXM7	309	309	D	Full match	F03	Mental Disorders
Q30201	282	282	Y	Full match	C10	Nervous System Diseases
Q30201	63	63	D	Full match	F03	Mental Disorders
P00441	5	5	V	Full match	F03	Mental Disorders
Q5S007	1514	1514	Q	Full match	C10	Nervous System Diseases
Q5S007	1514	1514	Q	Full match	F03	Mental Disorders
P37840	53	53	T	Full match	C10	Nervous System Diseases
P37840	53	53	T	Full match	F03	Mental Disorders
Q9NZN9	302	302	L	Full match	C11	Eye Diseases
Q9NRM1	216	216	L	Full match	C16	Congenital, Hereditary, and Neonatal Diseases and Abnormalities
Q9NRM1	216	216	L	Full match	C07	Stomatognathic Diseases
Q9NRM1	191	191	A	Full match	C16	Congenital, Hereditary, and Neonatal Diseases and Abnormalities
Q9NRM1	191	191	A	Full match	C07	Stomatognathic Diseases
Q9NRM1	216	216	L	Full match		Unclassified
Q15109	82	82	S	Full match	C18	Nutritional and Metabolic Diseases
P04156	117	117	V	Full match	C18	Nutritional and Metabolic Diseases
P04637	248	248	Q	Full match	C18	Nutritional and Metabolic Diseases
P02649	130	130	R	Full match	C18	Nutritional and Metabolic Diseases
P04637	248	248	H	Partial/positional match	C18	Nutritional and Metabolic Diseases
P04637	248	248	T	Partial/positional match	C18	Nutritional and Metabolic Diseases
P37840	30	30	P	Full match	C18	Nutritional and Metabolic Diseases
P37840	53	53	T	Full match	C18	Nutritional and Metabolic Diseases
P07949	634	634	R	Full match	C16	Congenital, Hereditary, and Neonatal Diseases and Abnormalities
P07949	634	634	R	Full match	C17	Skin and Connective Tissue Diseases
P07949	634	634	R	Full match	C18	Nutritional and Metabolic Diseases
Q5S007	1699	1699	C	Full match	C10	Nervous System Diseases
Q5S007	1699	1699	C	Full match	C18	Nutritional and Metabolic Diseases
Q7Z333	389	389	S	Full match	C10	Nervous System Diseases
Q7Z333	389	389	S	Full match	C18	Nutritional and Metabolic Diseases
P35637	517	517	Q	Full match	C10	Nervous System Diseases
P35637	517	517	Q	Full match	F03	Mental Disorders
P35637	517	517	Q	Full match	C18	Nutritional and Metabolic Diseases
P04637	72	72	R	Full match	C10	Nervous System Diseases
P04637	72	72	R	Full match	C18	Nutritional and Metabolic Diseases
P00441	5	5	S	Full match	C10	Nervous System Diseases
P00441	5	5	S	Full match	C18	Nutritional and Metabolic Diseases
P00441	9	9	Q	Full match	C10	Nervous System Diseases
P00441	9	9	Q	Full match	C18	Nutritional and Metabolic Diseases
P35637	526	526	A	Partial/positional match	C10	Nervous System Diseases
P35637	526	526	A	Partial/positional match	C18	Nutritional and Metabolic Diseases
P35637	525	525	A	Partial/positional match	C10	Nervous System Diseases
P35637	525	525	A	Partial/positional match	C18	Nutritional and Metabolic Diseases
P35637	525	525	L	Full match	C10	Nervous System Diseases
P35637	525	525	L	Full match	C18	Nutritional and Metabolic Diseases
P35637	524	524	S	Full match	C10	Nervous System Diseases
P35637	524	524	S	Full match	C18	Nutritional and Metabolic Diseases
P04637	72	72	R	Full match	C04	Neoplasms
P04637	290	290	E	Partial/positional match	C04	Neoplasms
P10275	702	702	H	Full match	C12	Male Urogenital Diseases
P10275	702	702	H	Full match	C13	Female Urogenital Diseases and Pregnancy Complications
P10275	702	702	H	Full match	C16	Congenital, Hereditary, and Neonatal Diseases and Abnormalities
P10275	702	702	H	Full match	C19	Endocrine System Diseases
P10275	755	755	L	Full match	C12	Male Urogenital Diseases
P10275	755	755	L	Full match	C13	Female Urogenital Diseases and Pregnancy Complications
P10275	755	755	L	Full match	C16	Congenital, Hereditary, and Neonatal Diseases and Abnormalities
P10275	755	755	L	Full match	C19	Endocrine System Diseases
P10275	799	799	E	Full match		Unclassified
P10275	799	799	E	Full match	C16	Congenital, Hereditary, and Neonatal Diseases and Abnormalities
P10275	799	799	E	Full match	C19	Endocrine System Diseases
P10275	799	799	E	Full match	C13	Female Urogenital Diseases and Pregnancy Complications
P10275	799	799	E	Full match	C12	Male Urogenital Diseases
P15976	205	205	G	Partial/positional match	C15	Hemic and Lymphatic Diseases
P39019	62	62	W	Full match	C15	Hemic and Lymphatic Diseases
P39019	62	62	W	Full match	C16	Congenital, Hereditary, and Neonatal Diseases and Abnormalities
Q30201	282	282	Y	Full match	C16	Congenital, Hereditary, and Neonatal Diseases and Abnormalities
Q8IWY9	1042	1042	W	Full match	C15	Hemic and Lymphatic Diseases
Q8IWY9	1042	1042	W	Full match	C16	Congenital, Hereditary, and Neonatal Diseases and Abnormalities
Q8IWY9	714	714	W	Full match	C15	Hemic and Lymphatic Diseases
Q8IWY9	714	714	W	Full match	C16	Congenital, Hereditary, and Neonatal Diseases and Abnormalities
P51608	306	306	C	Full match	C16	Congenital, Hereditary, and Neonatal Diseases and Abnormalities
P51608	306	306	C	Full match	C10	Nervous System Diseases
P05155	466	466	C	Full match	C17	Skin and Connective Tissue Diseases
P05155	466	466	C	Full match	C14	Cardiovascular Diseases
P05155	466	466	C	Full match	C20	Immune System Diseases
P05155	466	466	C	Full match	C16	Congenital, Hereditary, and Neonatal Diseases and Abnormalities
Q8IWY9	1042	1042	W	Full match	C11	Eye Diseases
Q9HC29	702	702	W	Full match	C05	Musculoskeletal Diseases
Q9HC29	908	908	R	Full match	C05	Musculoskeletal Diseases
P01583	114	114	S	Full match	C05	Musculoskeletal Diseases
Q12948	112	112	S	Full match		Unclassified
P15056	600	600	E	Full match	C01	Bacterial Infections and Mycoses
P15056	507	507	E	Partial/positional match	C01	Bacterial Infections and Mycoses
P15056	600	600	E	Partial/positional match	C01	Bacterial Infections and Mycoses
P15056	600	600	K	Partial/positional match	C01	Bacterial Infections and Mycoses
P15056	509	509	H	Partial/positional match	C01	Bacterial Infections and Mycoses
Q9Y2R2	620	620	W	Full match	C14	Cardiovascular Diseases
Q5S007	1441	1441	C	Full match	F01	Behavior and Behavior Mechanisms
Q5S007	1441	1441	G	Full match	F01	Behavior and Behavior Mechanisms
P04798	462	462	V	Full match	F01	Behavior and Behavior Mechanisms
P00441	94	94	A	Full match	F01	Behavior and Behavior Mechanisms
P37840	30	30	P	Full match	F01	Behavior and Behavior Mechanisms
P37840	53	53	T	Full match	F01	Behavior and Behavior Mechanisms
Q5S007	1441	1441	Q	Partial/positional match	F01	Behavior and Behavior Mechanisms
Q5S007	1441	1441	C	Full match	F03	Mental Disorders
Q5S007	1441	1441	G	Full match	F03	Mental Disorders
P37840	30	30	P	Full match	F03	Mental Disorders
Q5S007	1441	1441	Q	Partial/positional match	F03	Mental Disorders
P10275	702	702	H	Full match	C14	Cardiovascular Diseases
O15409	553	553	H	Full match	F01	Behavior and Behavior Mechanisms
O15409	553	553	H	Full match	C10	Nervous System Diseases
Q99959	140	140	F	Full match	C14	Cardiovascular Diseases
Q99959	140	140	F	Full match	C16	Congenital, Hereditary, and Neonatal Diseases and Abnormalities
Q99959-2	140	140	F	Full match	C14	Cardiovascular Diseases
Q99959-2	140	140	F	Full match	C16	Congenital, Hereditary, and Neonatal Diseases and Abnormalities
Q99959-2	644	644	P	Full match	C14	Cardiovascular Diseases
Q99959-2	644	644	P	Full match	C16	Congenital, Hereditary, and Neonatal Diseases and Abnormalities
Q9BY76	40	40	K	Full match	C14	Cardiovascular Diseases
P08603	402	402	H	Full match	C14	Cardiovascular Diseases
Q15848	164	164	T	Full match	C14	Cardiovascular Diseases
Q96RU7	84	84	R	Full match	C14	Cardiovascular Diseases
Q30201	63	63	D	Full match	C14	Cardiovascular Diseases
P60484	130	130	G	Full match	C16	Congenital, Hereditary, and Neonatal Diseases and Abnormalities
P60484	130	130	G	Full match	C14	Cardiovascular Diseases
P60484	130	130	G	Full match	C04	Neoplasms
P60484	130	130	G	Full match	C08	Respiratory Tract Diseases
P15056	600	600	E	Full match	C05	Musculoskeletal Diseases
Q30201	282	282	Y	Full match	C05	Musculoskeletal Diseases
Q30201	63	63	D	Full match	C05	Musculoskeletal Diseases
P15056	507	507	E	Partial/positional match	C05	Musculoskeletal Diseases
P15056	600	600	E	Partial/positional match	C05	Musculoskeletal Diseases
P15056	600	600	K	Partial/positional match	C05	Musculoskeletal Diseases
P15056	509	509	H	Partial/positional match	C05	Musculoskeletal Diseases
Q9Y2R2	620	620	W	Full match	C05	Musculoskeletal Diseases
Q9HC29	702	702	W	Full match	C17	Skin and Connective Tissue Diseases
Q9HC29	908	908	R	Full match	C17	Skin and Connective Tissue Diseases
O43734-2	10	10	N	Full match	C05	Musculoskeletal Diseases
O43734-2	10	10	N	Full match	C17	Skin and Connective Tissue Diseases
Q9H267	30	30	P	Full match	C05	Musculoskeletal Diseases
Q9H267	30	30	P	Full match	C06	Digestive System Diseases
Q9H267	30	30	P	Full match	C12	Male Urogenital Diseases
Q9H267	30	30	P	Full match	C13	Female Urogenital Diseases and Pregnancy Complications
Q9H267	30	30	P	Full match	C16	Congenital, Hereditary, and Neonatal Diseases and Abnormalities
Q9H267	243	243	F	Full match	C05	Musculoskeletal Diseases
Q9H267	243	243	F	Full match	C06	Digestive System Diseases
Q9H267	243	243	F	Full match	C12	Male Urogenital Diseases
Q9H267	243	243	F	Full match	C13	Female Urogenital Diseases and Pregnancy Complications
Q9H267	243	243	F	Full match	C16	Congenital, Hereditary, and Neonatal Diseases and Abnormalities
Q8IYM1	197	197	N	Full match	C12	Male Urogenital Diseases
Q8IYM1	89	89	M	Full match	C12	Male Urogenital Diseases
Q15109	82	82	S	Full match	C08	Respiratory Tract Diseases
Q15109	82	82	S	Full match	C20	Immune System Diseases
P04141	117	117	T	Full match	C08	Respiratory Tract Diseases
P15559	187	187	S	Full match	C20	Immune System Diseases
P35219	100	100	P	Full match	C10	Nervous System Diseases
P04156	117	117	V	Full match	C10	Nervous System Diseases
P04637	273	273	H	Full match	C18	Nutritional and Metabolic Diseases
P04637	273	273	H	Full match	C10	Nervous System Diseases
P04637	273	273	H	Full match	C16	Congenital, Hereditary, and Neonatal Diseases and Abnormalities
P04637	273	273	H	Full match	C14	Cardiovascular Diseases
P04637	309	309	S	Full match	C18	Nutritional and Metabolic Diseases
P04637	309	309	S	Full match	C10	Nervous System Diseases
P04637	309	309	S	Full match	C16	Congenital, Hereditary, and Neonatal Diseases and Abnormalities
P04637	309	309	S	Full match	C14	Cardiovascular Diseases
P15056	600	600	E	Full match	C18	Nutritional and Metabolic Diseases
P15056	600	600	E	Full match	C14	Cardiovascular Diseases
P15056	600	600	E	Full match	C20	Immune System Diseases
P04637	248	248	W	Full match	C18	Nutritional and Metabolic Diseases
P04637	248	248	W	Full match	C10	Nervous System Diseases
P04637	248	248	W	Full match	C16	Congenital, Hereditary, and Neonatal Diseases and Abnormalities
P04637	248	248	W	Full match	C14	Cardiovascular Diseases
P04637	248	248	W	Full match	C20	Immune System Diseases
P15056	507	507	E	Partial/positional match	C18	Nutritional and Metabolic Diseases
P15056	507	507	E	Partial/positional match	C14	Cardiovascular Diseases
P15056	507	507	E	Partial/positional match	C20	Immune System Diseases
P15056	600	600	E	Partial/positional match	C18	Nutritional and Metabolic Diseases
P15056	600	600	E	Partial/positional match	C14	Cardiovascular Diseases
P15056	600	600	E	Partial/positional match	C20	Immune System Diseases
P15056	600	600	K	Partial/positional match	C18	Nutritional and Metabolic Diseases
P15056	600	600	K	Partial/positional match	C14	Cardiovascular Diseases
P15056	600	600	K	Partial/positional match	C20	Immune System Diseases
P15056	509	509	H	Partial/positional match	C18	Nutritional and Metabolic Diseases
P15056	509	509	H	Partial/positional match	C14	Cardiovascular Diseases
P15056	509	509	H	Partial/positional match	C20	Immune System Diseases
P04637	248	248	H	Partial/positional match	C10	Nervous System Diseases
P04637	248	248	H	Partial/positional match	C16	Congenital, Hereditary, and Neonatal Diseases and Abnormalities
P04637	248	248	H	Partial/positional match	C14	Cardiovascular Diseases
P04637	248	248	H	Partial/positional match	C20	Immune System Diseases
P04637	248	248	T	Partial/positional match	C10	Nervous System Diseases
P04637	248	248	T	Partial/positional match	C16	Congenital, Hereditary, and Neonatal Diseases and Abnormalities
P04637	248	248	T	Partial/positional match	C14	Cardiovascular Diseases
P04637	248	248	T	Partial/positional match	C20	Immune System Diseases
P01583	114	114	S	Full match	C17	Skin and Connective Tissue Diseases
P01583	114	114	S	Full match	C16	Congenital, Hereditary, and Neonatal Diseases and Abnormalities
P01583	114	114	S	Full match	C20	Immune System Diseases
P08603	402	402	H	Full match	C15	Hemic and Lymphatic Diseases
P08603	402	402	H	Full match	C13	Female Urogenital Diseases and Pregnancy Complications
P08603	402	402	H	Full match	C12	Male Urogenital Diseases
Q9Y2R2	620	620	W	Full match		Unclassified
Q8IWU4-2	276	276	W	Full match		Unclassified
Q9HC29	908	908	R	Full match	C20	Immune System Diseases
Q8IWU4-2	276	276	W	Full match	C20	Immune System Diseases
Q92851-4	410	410	I	Full match	C20	Immune System Diseases
Q92851-4	410	410	I	Full match	C16	Congenital, Hereditary, and Neonatal Diseases and Abnormalities
Q92851-4	410	410	I	Full match	C15	Hemic and Lymphatic Diseases
P25445	260	260	Y	Full match	C20	Immune System Diseases
P25445	260	260	Y	Full match	C16	Congenital, Hereditary, and Neonatal Diseases and Abnormalities
P25445	260	260	Y	Full match	C15	Hemic and Lymphatic Diseases
P25445	260	260	V	Full match	C20	Immune System Diseases
P25445	260	260	V	Full match	C16	Congenital, Hereditary, and Neonatal Diseases and Abnormalities
P25445	260	260	V	Full match	C15	Hemic and Lymphatic Diseases
P25445	241	241	F	Partial/positional match	C20	Immune System Diseases
P25445	241	241	F	Partial/positional match	C16	Congenital, Hereditary, and Neonatal Diseases and Abnormalities
P25445	241	241	F	Partial/positional match	C15	Hemic and Lymphatic Diseases
P25445	272	272	K	Full match	C15	Hemic and Lymphatic Diseases
P25445	272	272	K	Full match	C16	Congenital, Hereditary, and Neonatal Diseases and Abnormalities
P25445	272	272	K	Full match	C20	Immune System Diseases
P25445	270	270	K	Full match	C15	Hemic and Lymphatic Diseases
P25445	270	270	K	Full match	C16	Congenital, Hereditary, and Neonatal Diseases and Abnormalities
P25445	270	270	K	Full match	C20	Immune System Diseases
P25445	257	257	D	Full match	C15	Hemic and Lymphatic Diseases
P25445	257	257	D	Full match	C16	Congenital, Hereditary, and Neonatal Diseases and Abnormalities
P25445	257	257	D	Full match	C20	Immune System Diseases
P25445	250	250	Q	Full match	C15	Hemic and Lymphatic Diseases
P25445	250	250	Q	Full match	C16	Congenital, Hereditary, and Neonatal Diseases and Abnormalities
P25445	250	250	Q	Full match	C20	Immune System Diseases
O43918	78	78	R	Full match	C19	Endocrine System Diseases
O43918	78	78	R	Full match	C20	Immune System Diseases
O43918	311	311	Y	Full match	C19	Endocrine System Diseases
O43918	311	311	Y	Full match	C20	Immune System Diseases
O43918	301	301	M	Full match	C19	Endocrine System Diseases
O43918	301	301	M	Full match	C20	Immune System Diseases
P15056	600	600	E	Full match	C19	Endocrine System Diseases
P15056	507	507	E	Partial/positional match	C19	Endocrine System Diseases
P15056	600	600	E	Partial/positional match	C19	Endocrine System Diseases
P15056	600	600	K	Partial/positional match	C19	Endocrine System Diseases
P15056	509	509	H	Partial/positional match	C19	Endocrine System Diseases
P02545	527	527	P	Full match	C05	Musculoskeletal Diseases
P02545	527	527	P	Full match	C10	Nervous System Diseases
P02545	527	527	P	Full match	C16	Congenital, Hereditary, and Neonatal Diseases and Abnormalities
P02545	530	530	P	Full match	C05	Musculoskeletal Diseases
P02545	530	530	P	Full match	C10	Nervous System Diseases
P02545	530	530	P	Full match	C16	Congenital, Hereditary, and Neonatal Diseases and Abnormalities
Q5S007	1441	1441	C	Full match	C10	Nervous System Diseases
Q5S007	1441	1441	G	Full match	C10	Nervous System Diseases
Q5S007	1441	1441	Q	Partial/positional match	C10	Nervous System Diseases
Q30201	282	282	Y	Full match		Unclassified
Q30201	63	63	D	Full match		Unclassified
Q5S007	2020	2020	T	Full match	C10	Nervous System Diseases
Q8IXQ5	153	153	T	Full match	C11	Eye Diseases
Q8IXQ5	153	153	T	Full match	C16	Congenital, Hereditary, and Neonatal Diseases and Abnormalities
Q8NFJ9	390	390	R	Full match	C11	Eye Diseases
Q8NFJ9	390	390	R	Full match	C16	Congenital, Hereditary, and Neonatal Diseases and Abnormalities
Q12948	127	127	H	Full match	C09	Otorhinolaryngologic Diseases
Q12948	127	127	H	Full match	C10	Nervous System Diseases
Q12948	127	127	H	Full match	C11	Eye Diseases
Q12948	127	127	H	Full match	C14	Cardiovascular Diseases
Q12948	127	127	H	Full match	C16	Congenital, Hereditary, and Neonatal Diseases and Abnormalities
Q12948	131	131	L	Full match		Unclassified
O43196	29	29	K	Partial/positional match	C12	Male Urogenital Diseases
P15056	600	600	E	Full match	C15	Hemic and Lymphatic Diseases
P15056	507	507	E	Partial/positional match	C15	Hemic and Lymphatic Diseases
P15056	600	600	E	Partial/positional match	C15	Hemic and Lymphatic Diseases
P15056	600	600	K	Partial/positional match	C15	Hemic and Lymphatic Diseases
P15056	509	509	H	Partial/positional match	C15	Hemic and Lymphatic Diseases
Q8TAM1	49	49	W	Full match	C16	Congenital, Hereditary, and Neonatal Diseases and Abnormalities
Q8TAM1	49	49	W	Full match	C10	Nervous System Diseases
Q8TAM1	311	311	A	Full match	C16	Congenital, Hereditary, and Neonatal Diseases and Abnormalities
Q8TAM1	311	311	A	Full match	C10	Nervous System Diseases
Q8TAM1	34	34	P	Full match	C16	Congenital, Hereditary, and Neonatal Diseases and Abnormalities
Q8TAM1	34	34	P	Full match	C10	Nervous System Diseases
Q13049	130	130	S	Full match	C10	Nervous System Diseases
Q13049	130	130	S	Full match	C16	Congenital, Hereditary, and Neonatal Diseases and Abnormalities
Q6ZW61	501	501	M	Full match	C10	Nervous System Diseases
Q6ZW61	501	501	M	Full match	C16	Congenital, Hereditary, and Neonatal Diseases and Abnormalities
Q9NPJ1	57	57	A	Full match	C10	Nervous System Diseases
Q9NPJ1	57	57	A	Full match	C16	Congenital, Hereditary, and Neonatal Diseases and Abnormalities
P08603	402	402	H	Full match	C16	Congenital, Hereditary, and Neonatal Diseases and Abnormalities
P15559	187	187	S	Full match		Unclassified
O76090	312	312	N	Full match	C16	Congenital, Hereditary, and Neonatal Diseases and Abnormalities
O76090	312	312	N	Full match	C11	Eye Diseases
Q9UJ71	264	264	R	Full match		Unclassified
P49675	169	169	K	Full match	C17	Skin and Connective Tissue Diseases
P49675	169	169	K	Full match	C11	Eye Diseases
O75197	171	171	V	Full match		Unclassified
P43026	441	441	P	Full match	C05	Musculoskeletal Diseases
P43026	441	441	P	Full match	C16	Congenital, Hereditary, and Neonatal Diseases and Abnormalities
Q15475	17	17	E	Full match	C16	Congenital, Hereditary, and Neonatal Diseases and Abnormalities
Q15475	110	110	W	Full match	C16	Congenital, Hereditary, and Neonatal Diseases and Abnormalities
Q15475	112	112	C	Full match	C16	Congenital, Hereditary, and Neonatal Diseases and Abnormalities
P15559	187	187	S	Full match	C17	Skin and Connective Tissue Diseases
P38398	1775	1775	R	Full match	C16	Congenital, Hereditary, and Neonatal Diseases and Abnormalities
P38398	1775	1775	R	Full match	C19	Endocrine System Diseases
P38398	1775	1775	R	Full match	C04	Neoplasms
P38398	1775	1775	R	Full match	C13	Female Urogenital Diseases and Pregnancy Complications
P38398	1775	1775	R	Full match	C17	Skin and Connective Tissue Diseases
P38398	64	64	G	Full match	C16	Congenital, Hereditary, and Neonatal Diseases and Abnormalities
P38398	64	64	G	Full match	C19	Endocrine System Diseases
P38398	64	64	G	Full match	C04	Neoplasms
P38398	64	64	G	Full match	C13	Female Urogenital Diseases and Pregnancy Complications
P38398	64	64	G	Full match	C17	Skin and Connective Tissue Diseases
P38398	61	61	G	Full match	C16	Congenital, Hereditary, and Neonatal Diseases and Abnormalities
P38398	61	61	G	Full match	C19	Endocrine System Diseases
P38398	61	61	G	Full match	C04	Neoplasms
P38398	61	61	G	Full match	C13	Female Urogenital Diseases and Pregnancy Complications
P38398	61	61	G	Full match	C17	Skin and Connective Tissue Diseases
P38398	18	18	T	Full match	C16	Congenital, Hereditary, and Neonatal Diseases and Abnormalities
P38398	18	18	T	Full match	C19	Endocrine System Diseases
P38398	18	18	T	Full match	C04	Neoplasms
P38398	18	18	T	Full match	C13	Female Urogenital Diseases and Pregnancy Complications
P38398	18	18	T	Full match	C17	Skin and Connective Tissue Diseases
P38398	1708	1708	E	Full match	C16	Congenital, Hereditary, and Neonatal Diseases and Abnormalities
P38398	1708	1708	E	Full match	C19	Endocrine System Diseases
P38398	1708	1708	E	Full match	C04	Neoplasms
P38398	1708	1708	E	Full match	C13	Female Urogenital Diseases and Pregnancy Complications
P38398	1708	1708	E	Full match	C17	Skin and Connective Tissue Diseases
O43502	138	138	F	Full match	C16	Congenital, Hereditary, and Neonatal Diseases and Abnormalities
O43502	138	138	F	Full match	C19	Endocrine System Diseases
O43502	138	138	F	Full match	C04	Neoplasms
O43502	138	138	F	Full match	C13	Female Urogenital Diseases and Pregnancy Complications
O43502	138	138	F	Full match	C17	Skin and Connective Tissue Diseases
Q9HC29	702	702	W	Full match	C01	Bacterial Infections and Mycoses
Q9Y2R2	620	620	W	Full match	C01	Bacterial Infections and Mycoses
P23771	320	320	K	Partial/positional match	C13	Female Urogenital Diseases and Pregnancy Complications
P23771	320	320	K	Partial/positional match	C10	Nervous System Diseases
P23771	320	320	K	Partial/positional match	C19	Endocrine System Diseases
P23771	320	320	K	Partial/positional match	C12	Male Urogenital Diseases
P23771	320	320	K	Partial/positional match	C09	Otorhinolaryngologic Diseases
Q8NFJ9	390	390	R	Full match	C10	Nervous System Diseases
Q8TAM1	329	329	L	Full match	C10	Nervous System Diseases
Q8TAM1	329	329	L	Full match	C16	Congenital, Hereditary, and Neonatal Diseases and Abnormalities
Q8TAM1	240	240	G	Full match	C10	Nervous System Diseases
Q8TAM1	240	240	G	Full match	C16	Congenital, Hereditary, and Neonatal Diseases and Abnormalities
Q6ZW61	346	346	T	Full match	C10	Nervous System Diseases
Q6ZW61	346	346	T	Full match	C16	Congenital, Hereditary, and Neonatal Diseases and Abnormalities
Q6ZW61	540	540	V	Full match	C10	Nervous System Diseases
Q6ZW61	540	540	V	Full match	C16	Congenital, Hereditary, and Neonatal Diseases and Abnormalities
Q9H0F7	169	169	A	Full match	C16	Congenital, Hereditary, and Neonatal Diseases and Abnormalities
Q9H0F7	169	169	A	Full match	C10	Nervous System Diseases
Q9H0F7	170	170	W	Full match	C16	Congenital, Hereditary, and Neonatal Diseases and Abnormalities
Q9H0F7	170	170	W	Full match	C10	Nervous System Diseases
Q96RK4	295	295	P	Full match	C10	Nervous System Diseases
Q96RK4	295	295	P	Full match	C16	Congenital, Hereditary, and Neonatal Diseases and Abnormalities
P00533	790	790	M	Full match	C06	Digestive System Diseases
P00533	858	858	R	Full match	C06	Digestive System Diseases
P00533	790	790	M	Partial/positional match	C06	Digestive System Diseases
P00533	858	858	R	Partial/positional match	C06	Digestive System Diseases
P00533	948	948	R	Partial/positional match	C06	Digestive System Diseases
Q13635	230	230	P	Full match	C04	Neoplasms
Q13635	230	230	P	Full match	C05	Musculoskeletal Diseases
Q13635	230	230	P	Full match	C07	Stomatognathic Diseases
Q13635	230	230	P	Full match	C16	Congenital, Hereditary, and Neonatal Diseases and Abnormalities
P35637	514	514	A	Partial/positional match	F03	Mental Disorders
P35637	518	518	A	Partial/positional match	F03	Mental Disorders
P35637	521	521	A	Partial/positional match	F03	Mental Disorders
P35637	522	522	A	Partial/positional match	F03	Mental Disorders
Q9HC29	702	702	W	Full match	C16	Congenital, Hereditary, and Neonatal Diseases and Abnormalities
Q9HC29	702	702	W	Full match	C14	Cardiovascular Diseases
Q9HC29	702	702	W	Full match	C11	Eye Diseases
Q9HC29	908	908	R	Full match	C16	Congenital, Hereditary, and Neonatal Diseases and Abnormalities
Q9HC29	908	908	R	Full match	C14	Cardiovascular Diseases
Q9HC29	908	908	R	Full match	C11	Eye Diseases
P22748	14	14	W	Full match	C07	Stomatognathic Diseases
P22748	14	14	W	Full match	C17	Skin and Connective Tissue Diseases
P22748	14	14	W	Full match	C16	Congenital, Hereditary, and Neonatal Diseases and Abnormalities
P22748	14	14	W	Full match	C14	Cardiovascular Diseases
P22748	14	14	W	Full match	C11	Eye Diseases
O75030-9	318	318	K	Full match	C04	Neoplasms
O75030-9	182	182	R	Partial/positional match	C04	Neoplasms
O75030-9	318	318	K	Partial/positional match	C04	Neoplasms
P04637	43	43	A	Partial/positional match	C08	Respiratory Tract Diseases
P04637	45	45	A	Partial/positional match	C08	Respiratory Tract Diseases
P04637	50	50	A	Partial/positional match	C08	Respiratory Tract Diseases
P04637	53	53	A	Partial/positional match	C08	Respiratory Tract Diseases
P04637	54	54	A	Partial/positional match	C08	Respiratory Tract Diseases
P22914	18	18	V	Full match	C11	Eye Diseases
P04798	462	462	V	Full match	C06	Digestive System Diseases
P42336	545	545	K	Full match	C04	Neoplasms
P42336	545	545	K	Full match	C06	Digestive System Diseases
P42336	542	542	K	Full match	C04	Neoplasms
P42336	542	542	K	Full match	C06	Digestive System Diseases
P15056	600	600	E	Full match	C13	Female Urogenital Diseases and Pregnancy Complications
P15056	507	507	E	Partial/positional match	C13	Female Urogenital Diseases and Pregnancy Complications
P15056	600	600	E	Partial/positional match	C13	Female Urogenital Diseases and Pregnancy Complications
P15056	600	600	K	Partial/positional match	C13	Female Urogenital Diseases and Pregnancy Complications
P15056	509	509	H	Partial/positional match	C13	Female Urogenital Diseases and Pregnancy Complications
P04637	72	72	R	Full match	C12	Male Urogenital Diseases
P04637	72	72	R	Full match	C13	Female Urogenital Diseases and Pregnancy Complications
P60484	129	129	E	Full match	C12	Male Urogenital Diseases
P60484	129	129	E	Full match	C13	Female Urogenital Diseases and Pregnancy Complications
P15559	187	187	S	Full match	C12	Male Urogenital Diseases
P15559	187	187	S	Full match	C13	Female Urogenital Diseases and Pregnancy Complications
Q9HC29	334	334	W	Full match	C05	Musculoskeletal Diseases
Q9HC29	334	334	W	Full match	C11	Eye Diseases
Q9HC29	496	496	F	Partial/positional match	C05	Musculoskeletal Diseases
Q9HC29	496	496	F	Partial/positional match	C11	Eye Diseases
P08514	1026	1026	A	Partial/positional match	C15	Hemic and Lymphatic Diseases
P08514	1026	1026	A	Partial/positional match	C16	Congenital, Hereditary, and Neonatal Diseases and Abnormalities
P05106	749	749	A	Partial/positional match	C15	Hemic and Lymphatic Diseases
P05106	749	749	A	Partial/positional match	C16	Congenital, Hereditary, and Neonatal Diseases and Abnormalities
Q13501	392	392	L	Full match	C05	Musculoskeletal Diseases
O60568	223	223	S	Full match	C17	Skin and Connective Tissue Diseases
O60568	223	223	S	Full match	C05	Musculoskeletal Diseases
P43026	201	201	P	Full match	C05	Musculoskeletal Diseases
P43026	201	201	P	Full match	C16	Congenital, Hereditary, and Neonatal Diseases and Abnormalities
Q9UM73	1245	1245	V	Full match	C10	Nervous System Diseases
P78329	433	433	M	Full match	C14	Cardiovascular Diseases
P78329	433	433	M	Full match	C10	Nervous System Diseases
P00441	94	94	A	Full match	C14	Cardiovascular Diseases
P04798	462	462	V	Full match	C10	Nervous System Diseases
P04637	290	290	E	Partial/positional match	C10	Nervous System Diseases
P01116-2	12	12	V	Full match	C10	Nervous System Diseases
P04637	273	273	C	Full match	C10	Nervous System Diseases
P04637	273	273	C	Full match	C04	Neoplasms
P01116	12	12	V	Full match	C10	Nervous System Diseases
P01116	12	12	V	Partial/positional match	C10	Nervous System Diseases
P01116	37	37	G	Partial/positional match	C10	Nervous System Diseases
P01116	35	35	S	Partial/positional match	C10	Nervous System Diseases
P01116	40	40	C	Partial/positional match	C10	Nervous System Diseases
P05549-5	249	249	G	Full match	C16	Congenital, Hereditary, and Neonatal Diseases and Abnormalities
Q15475	17	17	E	Full match	C09	Otorhinolaryngologic Diseases
Q15475	17	17	E	Full match	C10	Nervous System Diseases
Q15475	110	110	W	Full match	C09	Otorhinolaryngologic Diseases
Q15475	110	110	W	Full match	C10	Nervous System Diseases
Q15475	112	112	C	Full match	C09	Otorhinolaryngologic Diseases
Q15475	112	112	C	Full match	C10	Nervous System Diseases
Q8N196	158	158	T	Full match	C16	Congenital, Hereditary, and Neonatal Diseases and Abnormalities
Q8N196	552	552	M	Full match	C16	Congenital, Hereditary, and Neonatal Diseases and Abnormalities
O75771	233	233	G	Full match	C04	Neoplasms
O75771	233	233	G	Full match	C17	Skin and Connective Tissue Diseases
Q92851-4	410	410	I	Full match	C04	Neoplasms
Q92851-4	410	410	I	Full match	C17	Skin and Connective Tissue Diseases
P04626	654	654	V	Partial/positional match	C04	Neoplasms
P04626	654	654	V	Partial/positional match	C17	Skin and Connective Tissue Diseases
P04626	659	659	E	Partial/positional match	C04	Neoplasms
P04626	659	659	E	Partial/positional match	C17	Skin and Connective Tissue Diseases
Q5S007	2019	2019	S	Full match	C17	Skin and Connective Tissue Diseases
Q5S007	2019	2019	S	Full match	C04	Neoplasms
P04637	273	273	H	Full match	C17	Skin and Connective Tissue Diseases
P04637	309	309	S	Full match	C17	Skin and Connective Tissue Diseases
P04637	175	175	H	Full match	C17	Skin and Connective Tissue Diseases
P00533	858	858	R	Full match	C17	Skin and Connective Tissue Diseases
Q6FG55	60	60	N	Full match	C17	Skin and Connective Tissue Diseases
Q6FG55	60	60	N	Full match	C04	Neoplasms
Q15109	82	82	S	Full match	C17	Skin and Connective Tissue Diseases
Q15109	82	82	S	Full match	C04	Neoplasms
P01583	114	114	S	Full match	C04	Neoplasms
P04798	461	461	N	Full match	C17	Skin and Connective Tissue Diseases
P04798	461	461	N	Full match	C04	Neoplasms
P04798	462	462	V	Full match	C17	Skin and Connective Tissue Diseases
P00441	94	94	A	Full match	C17	Skin and Connective Tissue Diseases
Q30201	282	282	Y	Full match	C17	Skin and Connective Tissue Diseases
Q30201	63	63	D	Full match	C17	Skin and Connective Tissue Diseases
P00533	858	858	R	Partial/positional match	C17	Skin and Connective Tissue Diseases
P00533	948	948	R	Partial/positional match	C17	Skin and Connective Tissue Diseases
P00533	790	790	M	Full match	C17	Skin and Connective Tissue Diseases
P00533	790	790	M	Partial/positional match	C17	Skin and Connective Tissue Diseases
P04637	186	186	A	Partial/positional match	C17	Skin and Connective Tissue Diseases
P04637	186	186	A	Partial/positional match	C04	Neoplasms
P04637	248	248	Q	Full match	C17	Skin and Connective Tissue Diseases
P04637	248	248	Q	Full match	C04	Neoplasms
P04637	290	290	E	Partial/positional match	C17	Skin and Connective Tissue Diseases
P04637	248	248	H	Partial/positional match	C17	Skin and Connective Tissue Diseases
P04637	248	248	H	Partial/positional match	C04	Neoplasms
P04637	248	248	T	Partial/positional match	C17	Skin and Connective Tissue Diseases
P04637	248	248	T	Partial/positional match	C04	Neoplasms
P04637	72	72	R	Full match	C17	Skin and Connective Tissue Diseases
Q5S007	1348	1348	N	Partial/positional match	C17	Skin and Connective Tissue Diseases
Q5S007	1348	1348	N	Partial/positional match	C04	Neoplasms
Q5S007	2019	2019	S	Partial/positional match	C17	Skin and Connective Tissue Diseases
Q5S007	2019	2019	S	Partial/positional match	C04	Neoplasms
Q5S007	1994	1994	A	Partial/positional match	C17	Skin and Connective Tissue Diseases
Q5S007	1994	1994	A	Partial/positional match	C04	Neoplasms
P42336	545	545	K	Full match	C17	Skin and Connective Tissue Diseases
P42336	542	542	K	Full match	C17	Skin and Connective Tissue Diseases
Q5S007	2019	2019	V	Partial/positional match	C17	Skin and Connective Tissue Diseases
Q5S007	2019	2019	V	Partial/positional match	C04	Neoplasms
Q5S007	2020	2020	F	Partial/positional match	C17	Skin and Connective Tissue Diseases
Q5S007	2020	2020	F	Partial/positional match	C04	Neoplasms
O14745	301	301	V	Full match	C17	Skin and Connective Tissue Diseases
O14745	301	301	V	Full match	C04	Neoplasms
P00533	669	671	AAA	Partial/positional match	C17	Skin and Connective Tissue Diseases
P00533	675	675	A	Partial/positional match	C17	Skin and Connective Tissue Diseases
P00533	677	677	A	Partial/positional match	C17	Skin and Connective Tissue Diseases
P00533	680	681	AA	Partial/positional match	C17	Skin and Connective Tissue Diseases
P60484	129	129	E	Full match	C17	Skin and Connective Tissue Diseases
P51587	42	42	C	Full match	C04	Neoplasms
P51587	42	42	C	Full match	C17	Skin and Connective Tissue Diseases
P38398	1400	1400	V	Full match	C04	Neoplasms
P38398	1400	1400	V	Full match	C17	Skin and Connective Tissue Diseases
P38398	1407	1407	P	Full match	C04	Neoplasms
P38398	1407	1407	P	Full match	C17	Skin and Connective Tissue Diseases
P38398	1411	1411	T	Full match	C04	Neoplasms
P38398	1411	1411	T	Full match	C17	Skin and Connective Tissue Diseases
P51587	2723	2723	H	Full match	C04	Neoplasms
P51587	2723	2723	H	Full match	C17	Skin and Connective Tissue Diseases
P51587	31	31	C	Full match	C04	Neoplasms
P51587	31	31	C	Full match	C17	Skin and Connective Tissue Diseases
Q9HC29	702	702	W	Full match	C08	Respiratory Tract Diseases
Q9HC29	908	908	R	Full match	C08	Respiratory Tract Diseases
P15559	187	187	S	Full match	C16	Congenital, Hereditary, and Neonatal Diseases and Abnormalities
Q8N335	280	280	V	Full match	C14	Cardiovascular Diseases
Q8N335	280	280	V	Full match	C16	Congenital, Hereditary, and Neonatal Diseases and Abnormalities
Q14524	1053	1053	K	Full match	C16	Congenital, Hereditary, and Neonatal Diseases and Abnormalities
Q8N335	83	83	K	Full match	C14	Cardiovascular Diseases
Q8N335	83	83	K	Full match	C16	Congenital, Hereditary, and Neonatal Diseases and Abnormalities
Q14524	1053	1053	K	Full match		Unclassified
O60674	617	617	F	Full match	C06	Digestive System Diseases
O60674	617	617	F	Full match	C14	Cardiovascular Diseases
O60674	617	617	F	Full match	C05	Musculoskeletal Diseases
P00915	247	247	H	Full match		Unclassified
Q01484-2	1458	1458	G	Full match	C14	Cardiovascular Diseases
O15273	153	153	H	Full match	C14	Cardiovascular Diseases
O15273	137	137	I	Full match	C14	Cardiovascular Diseases
P26678	9	9	C	Full match	C14	Cardiovascular Diseases
P19429	2	2	V	Full match	C14	Cardiovascular Diseases
P50461	58	58	G	Full match	C14	Cardiovascular Diseases
P50461	58	58	G	Full match	C16	Congenital, Hereditary, and Neonatal Diseases and Abnormalities
Q9NPC6	48	48	P	Full match	C14	Cardiovascular Diseases
Q9NPC6	48	48	P	Full match	C16	Congenital, Hereditary, and Neonatal Diseases and Abnormalities
Q9NPC6	246	246	M	Full match	C14	Cardiovascular Diseases
Q9NPC6	246	246	M	Full match	C16	Congenital, Hereditary, and Neonatal Diseases and Abnormalities
O15273	153	153	H	Full match	C16	Congenital, Hereditary, and Neonatal Diseases and Abnormalities
O15273	137	137	I	Full match	C16	Congenital, Hereditary, and Neonatal Diseases and Abnormalities
P19429	82	82	S	Full match	C14	Cardiovascular Diseases
P19429	82	82	S	Full match	C16	Congenital, Hereditary, and Neonatal Diseases and Abnormalities
P07315	5	5	P	Full match	C11	Eye Diseases
P53673	69	69	P	Full match	C11	Eye Diseases
P53673	94	94	S	Full match	C11	Eye Diseases
P02489	116	116	C	Full match	C11	Eye Diseases
P07992-3	231	231	L	Full match	C10	Nervous System Diseases
P07992-3	231	231	L	Full match	C05	Musculoskeletal Diseases
P07992-3	231	231	L	Full match	C11	Eye Diseases
P07992-3	231	231	L	Full match	C16	Congenital, Hereditary, and Neonatal Diseases and Abnormalities
P07992-3	231	231	L	Full match	F01	Behavior and Behavior Mechanisms
P07992-3	231	231	L	Full match	F03	Mental Disorders
Q9P2D1	2096	2096	R	Full match	C16	Congenital, Hereditary, and Neonatal Diseases and Abnormalities
Q9P2D1	2108	2108	R	Full match	C16	Congenital, Hereditary, and Neonatal Diseases and Abnormalities
Q9P2D1	2091	2091	R	Full match	C16	Congenital, Hereditary, and Neonatal Diseases and Abnormalities
Q9P2D1	2108	2108	R	Full match		Unclassified
O43520	867	867	C	Full match	C06	Digestive System Diseases
P05783	128	128	L	Full match		Unclassified
O60341	379	379	A	Partial/positional match		Unclassified
O60341	556	556	A	Partial/positional match		Unclassified
Q9Y458	118	118	C	Full match	C16	Congenital, Hereditary, and Neonatal Diseases and Abnormalities
Q9Y458	118	118	C	Full match	C05	Musculoskeletal Diseases
Q9Y458	118	118	C	Full match	C07	Stomatognathic Diseases
P06681	131	131	Y	Full match		Unclassified
P06681	209	209	F	Full match		Unclassified
P06681	318	318	D	Full match		Unclassified
O60762	92	92	G	Full match	C18	Nutritional and Metabolic Diseases
O60762	92	92	G	Full match	C16	Congenital, Hereditary, and Neonatal Diseases and Abnormalities
O60762	248	248	P	Full match	C18	Nutritional and Metabolic Diseases
O60762	248	248	P	Full match	C16	Congenital, Hereditary, and Neonatal Diseases and Abnormalities
O60762	152	152	V	Full match	C18	Nutritional and Metabolic Diseases
O60762	152	152	V	Full match	C16	Congenital, Hereditary, and Neonatal Diseases and Abnormalities
P01112	12	12	V	Full match	C05	Musculoskeletal Diseases
P01112	12	12	V	Full match	C16	Congenital, Hereditary, and Neonatal Diseases and Abnormalities
P01112	35	35	S	Full match	C05	Musculoskeletal Diseases
P01112	35	35	S	Full match	C16	Congenital, Hereditary, and Neonatal Diseases and Abnormalities
P01112	37	37	G	Full match	C05	Musculoskeletal Diseases
P01112	37	37	G	Full match	C16	Congenital, Hereditary, and Neonatal Diseases and Abnormalities
P01112	12	12	V	Partial/positional match	C05	Musculoskeletal Diseases
P01112	12	12	V	Partial/positional match	C16	Congenital, Hereditary, and Neonatal Diseases and Abnormalities
P01112	40	40	C	Partial/positional match	C05	Musculoskeletal Diseases
P01112	40	40	C	Partial/positional match	C16	Congenital, Hereditary, and Neonatal Diseases and Abnormalities
P42336	545	545	A	Full match	C04	Neoplasms
P42336	545	545	A	Full match	C16	Congenital, Hereditary, and Neonatal Diseases and Abnormalities
P42336	545	545	G	Full match	C04	Neoplasms
P42336	545	545	G	Full match	C16	Congenital, Hereditary, and Neonatal Diseases and Abnormalities
O60674	617	617	F	Full match	C07	Stomatognathic Diseases
P45381	24	24	G	Full match	C18	Nutritional and Metabolic Diseases
P45381	24	24	G	Full match	C10	Nervous System Diseases
P45381	24	24	G	Full match	C16	Congenital, Hereditary, and Neonatal Diseases and Abnormalities
P45381	285	285	A	Full match	C18	Nutritional and Metabolic Diseases
P45381	285	285	A	Full match	C10	Nervous System Diseases
P45381	285	285	A	Full match	C16	Congenital, Hereditary, and Neonatal Diseases and Abnormalities
P45381	195	195	R	Full match	C10	Nervous System Diseases
P45381	195	195	R	Full match	C16	Congenital, Hereditary, and Neonatal Diseases and Abnormalities
P45381	195	195	R	Full match	C18	Nutritional and Metabolic Diseases
Q9UM73	1174	1174	L	Full match	C04	Neoplasms
Q9UM73	1275	1275	Q	Full match	C04	Neoplasms
P01112	12	12	V	Full match	C04	Neoplasms
P11802	24	24	C	Full match	C04	Neoplasms
P04637	248	248	W	Full match	C04	Neoplasms
P01112	35	35	S	Full match	C04	Neoplasms
P01112	37	37	G	Full match	C04	Neoplasms
P01112	12	12	V	Partial/positional match	C04	Neoplasms
P01112	40	40	C	Partial/positional match	C04	Neoplasms
P10275	727	727	L	Full match	C17	Skin and Connective Tissue Diseases
P10275	727	727	L	Full match	C04	Neoplasms
P04637	273	273	H	Full match	C12	Male Urogenital Diseases
P04637	273	273	H	Full match	C13	Female Urogenital Diseases and Pregnancy Complications
P04637	309	309	S	Full match	C12	Male Urogenital Diseases
P04637	309	309	S	Full match	C13	Female Urogenital Diseases and Pregnancy Complications
P04798	462	462	V	Full match	C09	Otorhinolaryngologic Diseases
P04637	273	273	H	Full match	C08	Respiratory Tract Diseases
P04637	309	309	S	Full match	C08	Respiratory Tract Diseases
P04637	175	175	H	Full match	C08	Respiratory Tract Diseases
P01112	12	12	V	Full match	C08	Respiratory Tract Diseases
P08603	402	402	H	Full match	C08	Respiratory Tract Diseases
P08603	402	402	H	Full match	C04	Neoplasms
P01583	114	114	S	Full match	C08	Respiratory Tract Diseases
P04637	135	135	Y	Full match	C08	Respiratory Tract Diseases
P04637	135	135	Y	Full match	C04	Neoplasms
P04637	186	186	A	Partial/positional match	C08	Respiratory Tract Diseases
P04637	281	281	K	Partial/positional match	C08	Respiratory Tract Diseases
P04637	281	281	K	Partial/positional match	C04	Neoplasms
P04637	72	72	R	Full match	C08	Respiratory Tract Diseases
P42336	545	545	K	Full match	C08	Respiratory Tract Diseases
P01112	35	35	S	Full match	C08	Respiratory Tract Diseases
P01112	37	37	G	Full match	C08	Respiratory Tract Diseases
P01112	12	12	V	Partial/positional match	C08	Respiratory Tract Diseases
P01112	40	40	C	Partial/positional match	C08	Respiratory Tract Diseases
P15056	469	469	A	Full match	C16	Congenital, Hereditary, and Neonatal Diseases and Abnormalities
P15056	469	469	A	Full match	C14	Cardiovascular Diseases
P15056	469	469	A	Full match	C17	Skin and Connective Tissue Diseases
O75828	244	244	M	Full match	C14	Cardiovascular Diseases
P23327	96	96	A	Full match	C14	Cardiovascular Diseases
P35609	9	9	R	Full match	C14	Cardiovascular Diseases
Q8WZ42	743	743	V	Full match	C14	Cardiovascular Diseases
Q8WZ42	54	54	M	Full match	C14	Cardiovascular Diseases
P42166	690	690	C	Full match	C14	Cardiovascular Diseases
P19429	145	145	Q	Full match	C14	Cardiovascular Diseases
P19429	145	145	Q	Full match	C16	Congenital, Hereditary, and Neonatal Diseases and Abnormalities
Q6FG55	60	60	N	Full match	C14	Cardiovascular Diseases
P12104	55	55	T	Full match	C14	Cardiovascular Diseases
Q15109	82	82	S	Full match	C14	Cardiovascular Diseases
P07148	94	94	A	Full match	C14	Cardiovascular Diseases
Q96RU7	84	84	R	Full match	C10	Nervous System Diseases
P12104	55	55	T	Full match	C10	Nervous System Diseases
Q8TAA9	239	239	I	Full match		Unclassified
Q9Y2R2	620	620	W	Full match	C18	Nutritional and Metabolic Diseases
Q9Y2R2	620	620	W	Full match	C06	Digestive System Diseases
Q30201	282	282	Y	Full match	C18	Nutritional and Metabolic Diseases
Q99497	166	166	P	Full match	C04	Neoplasms
P15531	120	120	G	Full match	C04	Neoplasms
Q9BXM7	309	309	D	Full match	C04	Neoplasms
P00441	44	44	R	Full match	C04	Neoplasms
P00441	38	38	P	Partial/positional match	C04	Neoplasms
Q99497	166	166	A	Partial/positional match	C04	Neoplasms
P37840	30	30	P	Full match	C04	Neoplasms
P00441	38	38	R	Full match	C04	Neoplasms
P35219	100	100	P	Full match	F01	Behavior and Behavior Mechanisms
P35219	100	100	P	Full match	F03	Mental Disorders
P07992-3	231	231	L	Full match	C18	Nutritional and Metabolic Diseases
A0A0C4DFY0	62	62	I	Full match	C14	Cardiovascular Diseases
A0A0C4DFY0	62	62	I	Full match	C10	Nervous System Diseases
Q6FG55	60	60	N	Full match		Unclassified
P04798	462	462	V	Full match		Unclassified
P04637	72	72	R	Full match		Unclassified
P41250	580	580	R	Full match	C10	Nervous System Diseases
P41250	580	580	R	Full match	C16	Congenital, Hereditary, and Neonatal Diseases and Abnormalities
Q99732	92	92	V	Full match	C10	Nervous System Diseases
Q99732	92	92	V	Full match	C16	Congenital, Hereditary, and Neonatal Diseases and Abnormalities
Q99732	112	112	S	Full match	C10	Nervous System Diseases
Q99732	112	112	S	Full match	C16	Congenital, Hereditary, and Neonatal Diseases and Abnormalities
P41250	294	294	R	Full match	C10	Nervous System Diseases
P41250	294	294	R	Full match	C16	Congenital, Hereditary, and Neonatal Diseases and Abnormalities
P41250	554	554	N	Full match	C10	Nervous System Diseases
P41250	554	554	N	Full match	C16	Congenital, Hereditary, and Neonatal Diseases and Abnormalities
Q01453	157	157	G	Full match	C10	Nervous System Diseases
Q01453	157	157	G	Full match	C16	Congenital, Hereditary, and Neonatal Diseases and Abnormalities
Q01453	157	157	G	Full match	C09	Otorhinolaryngologic Diseases
P78314	415	415	A	Partial/positional match	C07	Stomatognathic Diseases
P78314	415	415	A	Partial/positional match	C16	Congenital, Hereditary, and Neonatal Diseases and Abnormalities
P78314	415	415	A	Partial/positional match	C05	Musculoskeletal Diseases
P78314	420	420	A	Partial/positional match	C07	Stomatognathic Diseases
P78314	420	420	A	Partial/positional match	C16	Congenital, Hereditary, and Neonatal Diseases and Abnormalities
P78314	420	420	A	Partial/positional match	C05	Musculoskeletal Diseases
P78314	414	414	A	Partial/positional match	C07	Stomatognathic Diseases
P78314	414	414	A	Partial/positional match	C16	Congenital, Hereditary, and Neonatal Diseases and Abnormalities
P78314	414	414	A	Partial/positional match	C05	Musculoskeletal Diseases
P78314	416	416	E	Partial/positional match	C07	Stomatognathic Diseases
P78314	416	416	E	Partial/positional match	C16	Congenital, Hereditary, and Neonatal Diseases and Abnormalities
P78314	416	416	E	Partial/positional match	C05	Musculoskeletal Diseases
P78314	417	417	A	Partial/positional match	C07	Stomatognathic Diseases
P78314	417	417	A	Partial/positional match	C16	Congenital, Hereditary, and Neonatal Diseases and Abnormalities
P78314	417	417	A	Partial/positional match	C05	Musculoskeletal Diseases
P78314	418	418	G	Partial/positional match	C07	Stomatognathic Diseases
P78314	418	418	G	Partial/positional match	C16	Congenital, Hereditary, and Neonatal Diseases and Abnormalities
P78314	418	418	G	Partial/positional match	C05	Musculoskeletal Diseases
P78314	421	421	E	Partial/positional match	C07	Stomatognathic Diseases
P78314	421	421	E	Partial/positional match	C16	Congenital, Hereditary, and Neonatal Diseases and Abnormalities
P78314	421	421	E	Partial/positional match	C05	Musculoskeletal Diseases
P78314	422	422	E	Partial/positional match	C07	Stomatognathic Diseases
P78314	422	422	E	Partial/positional match	C16	Congenital, Hereditary, and Neonatal Diseases and Abnormalities
P78314	422	422	E	Partial/positional match	C05	Musculoskeletal Diseases
P78314	423	423	A	Partial/positional match	C07	Stomatognathic Diseases
P78314	423	423	A	Partial/positional match	C16	Congenital, Hereditary, and Neonatal Diseases and Abnormalities
P78314	423	423	A	Partial/positional match	C05	Musculoskeletal Diseases
Q9UI10	228	228	V	Full match	C10	Nervous System Diseases
P06400	567	567	A	Partial/positional match		Unclassified
O43520	70	70	N	Full match	C06	Digestive System Diseases
O43520	70	70	N	Full match	C13	Female Urogenital Diseases and Pregnancy Complications
O43520	867	867	C	Full match	C13	Female Urogenital Diseases and Pregnancy Complications
O43520	661	661	T	Full match		Unclassified
O43520	308	308	V	Full match	C06	Digestive System Diseases
O43520	554	554	N	Full match	C06	Digestive System Diseases
O43520	1040	1040	R	Full match	C06	Digestive System Diseases
Q15125	80	80	K	Full match	C05	Musculoskeletal Diseases
P24386	507	507	R	Full match	C11	Eye Diseases
P24386	507	507	R	Full match	C16	Congenital, Hereditary, and Neonatal Diseases and Abnormalities
O60674	617	617	F	Full match	C10	Nervous System Diseases
O60674	617	617	F	Full match		Unclassified
Q96P20	305	305	N	Full match	C17	Skin and Connective Tissue Diseases
Q96P20	305	305	N	Full match	C16	Congenital, Hereditary, and Neonatal Diseases and Abnormalities
Q15109	82	82	S	Full match	C12	Male Urogenital Diseases
Q15109	82	82	S	Full match	C13	Female Urogenital Diseases and Pregnancy Complications
P01111	12	12	D	Full match	C15	Hemic and Lymphatic Diseases
P01111	12	12	D	Full match	C20	Immune System Diseases
P01111	12	12	V	Full match	C15	Hemic and Lymphatic Diseases
P01111	12	12	V	Full match	C20	Immune System Diseases
P19878	395	395	W	Full match	C20	Immune System Diseases
P19878	395	395	W	Full match	C15	Hemic and Lymphatic Diseases
P19878	395	395	W	Full match	C16	Congenital, Hereditary, and Neonatal Diseases and Abnormalities
P13498	156	156	E	Partial/positional match	C20	Immune System Diseases
P13498	156	156	E	Partial/positional match	C15	Hemic and Lymphatic Diseases
P13498	156	156	E	Partial/positional match	C16	Congenital, Hereditary, and Neonatal Diseases and Abnormalities
P13498	156	156	Q	Full match	C20	Immune System Diseases
P13498	156	156	Q	Full match	C15	Hemic and Lymphatic Diseases
P13498	156	156	Q	Full match	C16	Congenital, Hereditary, and Neonatal Diseases and Abnormalities
Q96P20	305	305	N	Full match		Unclassified
Q30201	282	282	Y	Full match	C08	Respiratory Tract Diseases
Q30201	282	282	Y	Full match	C02	Virus Diseases
Q30201	63	63	D	Full match	C02	Virus Diseases
Q9Y2R2	620	620	W	Full match	C15	Hemic and Lymphatic Diseases
P05783	103	103	A	Full match	C06	Digestive System Diseases
P05783	103	103	A	Full match	C08	Respiratory Tract Diseases
P05783	103	103	A	Full match	C10	Nervous System Diseases
P05783	103	103	A	Full match	C16	Congenital, Hereditary, and Neonatal Diseases and Abnormalities
P05783	103	103	A	Full match	C18	Nutritional and Metabolic Diseases
P05783	128	128	L	Full match	C06	Digestive System Diseases
P05783	128	128	L	Full match	C08	Respiratory Tract Diseases
P05783	128	128	L	Full match	C10	Nervous System Diseases
P05783	128	128	L	Full match	C16	Congenital, Hereditary, and Neonatal Diseases and Abnormalities
P05783	128	128	L	Full match	C18	Nutritional and Metabolic Diseases
P05783	340	340	R	Full match	C06	Digestive System Diseases
P05783	340	340	R	Full match	C08	Respiratory Tract Diseases
P05783	340	340	R	Full match	C10	Nervous System Diseases
P05783	340	340	R	Full match	C16	Congenital, Hereditary, and Neonatal Diseases and Abnormalities
P05783	340	340	R	Full match	C18	Nutritional and Metabolic Diseases
P43034	277	277	P	Full match	C16	Congenital, Hereditary, and Neonatal Diseases and Abnormalities
P43034	277	277	P	Full match	C10	Nervous System Diseases
P43034	149	149	R	Full match	C16	Congenital, Hereditary, and Neonatal Diseases and Abnormalities
P43034	149	149	R	Full match	C10	Nervous System Diseases
P43034	169	169	P	Full match	C16	Congenital, Hereditary, and Neonatal Diseases and Abnormalities
P43034	169	169	P	Full match	C10	Nervous System Diseases
P07902	34	34	N	Full match	C18	Nutritional and Metabolic Diseases
P07902	34	34	N	Full match	C10	Nervous System Diseases
P07902	34	34	N	Full match	C16	Congenital, Hereditary, and Neonatal Diseases and Abnormalities
P07902	175	175	D	Full match	C18	Nutritional and Metabolic Diseases
P07902	175	175	D	Full match	C10	Nervous System Diseases
P07902	175	175	D	Full match	C16	Congenital, Hereditary, and Neonatal Diseases and Abnormalities
P07902	272	272	H	Full match	C18	Nutritional and Metabolic Diseases
P07902	272	272	H	Full match	C10	Nervous System Diseases
P07902	272	272	H	Full match	C16	Congenital, Hereditary, and Neonatal Diseases and Abnormalities
P07902	319	319	Q	Full match	C18	Nutritional and Metabolic Diseases
P07902	319	319	Q	Full match	C10	Nervous System Diseases
P07902	319	319	Q	Full match	C16	Congenital, Hereditary, and Neonatal Diseases and Abnormalities
O60341	379	379	A	Partial/positional match	C05	Musculoskeletal Diseases
O60341	379	379	A	Partial/positional match	C07	Stomatognathic Diseases
O60341	379	379	A	Partial/positional match	C16	Congenital, Hereditary, and Neonatal Diseases and Abnormalities
O60341	556	556	A	Partial/positional match	C05	Musculoskeletal Diseases
O60341	556	556	A	Partial/positional match	C07	Stomatognathic Diseases
O60341	556	556	A	Partial/positional match	C16	Congenital, Hereditary, and Neonatal Diseases and Abnormalities
Q92569	383	383	K	Partial/positional match		Unclassified
Q92569	90	90	K	Partial/positional match		Unclassified
P78337	130	130	K	Full match	C05	Musculoskeletal Diseases
P78337	130	130	K	Full match	C16	Congenital, Hereditary, and Neonatal Diseases and Abnormalities
Q8NI60	213	213	W	Full match	C18	Nutritional and Metabolic Diseases
Q8NI60	272	272	V	Full match	C18	Nutritional and Metabolic Diseases
Q8NI60	551	551	K	Full match	C18	Nutritional and Metabolic Diseases
Q8NI60	514	514	C	Full match	C18	Nutritional and Metabolic Diseases
Q9Y2R2	620	620	W	Full match	C10	Nervous System Diseases
Q9Y2R2	620	620	W	Full match	C07	Stomatognathic Diseases
Q9Y2R2	620	620	W	Full match	C16	Congenital, Hereditary, and Neonatal Diseases and Abnormalities
Q9Y2R2	620	620	W	Full match	F03	Mental Disorders
Q9Y2R2	620	620	W	Full match	F01	Behavior and Behavior Mechanisms
Q5S007	2019	2019	S	Full match	F03	Mental Disorders
Q9UHD9	497	497	H	Full match	F03	Mental Disorders
Q5S007	1348	1348	N	Partial/positional match	F03	Mental Disorders
Q5S007	2019	2019	S	Partial/positional match	F03	Mental Disorders
Q5S007	1994	1994	A	Partial/positional match	F03	Mental Disorders
Q5S007	2019	2019	V	Partial/positional match	F03	Mental Disorders
Q5S007	2020	2020	F	Partial/positional match	F03	Mental Disorders
P02649	130	130	R	Full match		Unclassified
P02489	116	116	C	Full match	C16	Congenital, Hereditary, and Neonatal Diseases and Abnormalities
Q676U5	300	300	A	Full match	C06	Digestive System Diseases
Q676U5	300	300	A	Full match	C04	Neoplasms
P00533	719	719	S	Full match	C06	Digestive System Diseases
P01111	12	12	D	Full match	C06	Digestive System Diseases
P35222	33	33	Y	Full match	C06	Digestive System Diseases
P35222	33	33	Y	Full match	C04	Neoplasms
P42336	545	545	A	Full match	C06	Digestive System Diseases
P42336	545	545	G	Full match	C06	Digestive System Diseases
P42336	546	546	K	Full match	C06	Digestive System Diseases
P42336	546	546	K	Full match	C04	Neoplasms
P15056	464	464	E	Full match	C06	Digestive System Diseases
P15056	464	464	E	Full match	C04	Neoplasms
P15056	464	464	V	Full match	C06	Digestive System Diseases
P15056	464	464	V	Full match	C04	Neoplasms
P01111	12	12	V	Full match	C06	Digestive System Diseases
P15056	462	462	E	Partial/positional match	C06	Digestive System Diseases
P15056	462	462	E	Partial/positional match	C04	Neoplasms
P15056	617	617	R	Partial/positional match	C06	Digestive System Diseases
P15056	617	617	R	Partial/positional match	C04	Neoplasms
P15056	666	666	R	Partial/positional match	C06	Digestive System Diseases
P15056	666	666	R	Partial/positional match	C04	Neoplasms
Q9HC29	702	702	W	Full match	C06	Digestive System Diseases
Q9HC29	702	702	W	Full match	C04	Neoplasms
Q9HC29	908	908	R	Full match	C06	Digestive System Diseases
Q9HC29	908	908	R	Full match	C04	Neoplasms
Q15109	82	82	S	Full match	C06	Digestive System Diseases
P04637	194	194	F	Full match	C06	Digestive System Diseases
P04637	194	194	F	Full match	C04	Neoplasms
P04637	72	72	R	Full match	C06	Digestive System Diseases
P42336	1043	1043	I	Full match	C06	Digestive System Diseases
P42336	1043	1043	I	Full match	C04	Neoplasms
P04156	129	129	V	Full match	C06	Digestive System Diseases
P04156	129	129	V	Full match	C04	Neoplasms
P04626	654	654	V	Partial/positional match	C06	Digestive System Diseases
P04626	659	659	E	Partial/positional match	C06	Digestive System Diseases
P04637	273	273	C	Full match	C06	Digestive System Diseases
P40692	472	472	I	Full match	C04	Neoplasms
P40692	472	472	I	Full match	C06	Digestive System Diseases
P50995	230	230	C	Full match	C04	Neoplasms
P50995	230	230	C	Full match	C06	Digestive System Diseases
P43246	622	622	L	Full match	C04	Neoplasms
P43246	622	622	L	Full match	C16	Congenital, Hereditary, and Neonatal Diseases and Abnormalities
P43246	622	622	L	Full match	C18	Nutritional and Metabolic Diseases
P43246	622	622	L	Full match	C06	Digestive System Diseases
P43246	524	524	P	Full match	C04	Neoplasms
P43246	524	524	P	Full match	C16	Congenital, Hereditary, and Neonatal Diseases and Abnormalities
P43246	524	524	P	Full match	C18	Nutritional and Metabolic Diseases
P43246	524	524	P	Full match	C06	Digestive System Diseases
P43246	674	674	S	Full match	C04	Neoplasms
P43246	674	674	S	Full match	C16	Congenital, Hereditary, and Neonatal Diseases and Abnormalities
P43246	674	674	S	Full match	C18	Nutritional and Metabolic Diseases
P43246	674	674	S	Full match	C06	Digestive System Diseases
P43246	167	167	H	Full match	C04	Neoplasms
P43246	167	167	H	Full match	C16	Congenital, Hereditary, and Neonatal Diseases and Abnormalities
P43246	167	167	H	Full match	C18	Nutritional and Metabolic Diseases
P43246	167	167	H	Full match	C06	Digestive System Diseases
P43897-2	333	333	W	Full match	C10	Nervous System Diseases
P43897-2	333	333	W	Full match	C05	Musculoskeletal Diseases
P43897-2	333	333	W	Full match	C18	Nutritional and Metabolic Diseases
Q9HC29	702	702	W	Full match	C20	Immune System Diseases
P11802	24	24	C	Full match	C18	Nutritional and Metabolic Diseases
P06681	131	131	Y	Full match	C20	Immune System Diseases
P06681	209	209	F	Full match	C20	Immune System Diseases
P08603	1119	1119	G	Full match	C20	Immune System Diseases
P08603	1215	1215	Q	Full match	C20	Immune System Diseases
P06681	318	318	D	Full match	C14	Cardiovascular Diseases
P00441	94	94	A	Full match	C26	Wounds and Injuries
O43186	41	41	W	Full match	C11	Eye Diseases
P06753	100	100	M	Full match	C05	Musculoskeletal Diseases
P06753	100	100	M	Full match	C10	Nervous System Diseases
P06753	168	168	G	Full match	C05	Musculoskeletal Diseases
P06753	168	168	G	Full match	C10	Nervous System Diseases
P06753	245	245	G	Full match	C05	Musculoskeletal Diseases
P06753	245	245	G	Full match	C10	Nervous System Diseases
P42336	542	542	K	Full match	C05	Musculoskeletal Diseases
P42336	542	542	K	Full match	C14	Cardiovascular Diseases
P42336	542	542	K	Full match	C16	Congenital, Hereditary, and Neonatal Diseases and Abnormalities
P07949-2	114	114	H	Full match	C08	Respiratory Tract Diseases
P07949-2	114	114	H	Full match	C10	Nervous System Diseases
P39905	93	93	W	Full match	C08	Respiratory Tract Diseases
P39905	93	93	W	Full match	C10	Nervous System Diseases
Q9UM73	1174	1174	L	Full match	C16	Congenital, Hereditary, and Neonatal Diseases and Abnormalities
O15344	626	626	P	Full match		Unclassified
P42336	545	545	K	Full match	C16	Congenital, Hereditary, and Neonatal Diseases and Abnormalities
P42336	545	545	K	Full match	C05	Musculoskeletal Diseases
Q9BVK2	47	47	P	Full match	C16	Congenital, Hereditary, and Neonatal Diseases and Abnormalities
Q9BVK2	47	47	P	Full match	C18	Nutritional and Metabolic Diseases
P05107	138	138	P	Full match	C20	Immune System Diseases
P05107	273	273	R	Full match	C20	Immune System Diseases
P42336	542	542	K	Full match		Unclassified
Q01484-2	1458	1458	G	Full match	C16	Congenital, Hereditary, and Neonatal Diseases and Abnormalities
P15382	76	76	N	Full match	C14	Cardiovascular Diseases
P15382	76	76	N	Full match	C16	Congenital, Hereditary, and Neonatal Diseases and Abnormalities
Q9UM73	1245	1245	V	Full match	C04	Neoplasms
Q6KC79	15	15	R	Full match	C10	Nervous System Diseases
Q6KC79	15	15	R	Full match	C16	Congenital, Hereditary, and Neonatal Diseases and Abnormalities
Q6KC79	29	29	Q	Full match	C10	Nervous System Diseases
Q6KC79	29	29	Q	Full match	C16	Congenital, Hereditary, and Neonatal Diseases and Abnormalities
P02649	130	130	R	Full match	C14	Cardiovascular Diseases
P01112	12	12	V	Full match		Unclassified
P01112	12	12	V	Partial/positional match		Unclassified
P60484	289	289	E	Full match	C04	Neoplasms
P60484	289	289	E	Full match	C16	Congenital, Hereditary, and Neonatal Diseases and Abnormalities
P60484	124	124	S	Full match	C04	Neoplasms
P60484	124	124	S	Full match	C16	Congenital, Hereditary, and Neonatal Diseases and Abnormalities
P60484	129	129	E	Full match	C16	Congenital, Hereditary, and Neonatal Diseases and Abnormalities
P42336	545	545	A	Full match		Unclassified
Q9HC29	334	334	W	Full match	C10	Nervous System Diseases
P21802	328	328	D	Partial/positional match	C05	Musculoskeletal Diseases
P21802	328	328	D	Partial/positional match	C16	Congenital, Hereditary, and Neonatal Diseases and Abnormalities
P04156	117	117	V	Full match	F03	Mental Disorders
Q6FG55	60	60	N	Full match	C06	Digestive System Diseases
P78329	433	433	M	Full match	C06	Digestive System Diseases
P10721	816	816	V	Full match	C17	Skin and Connective Tissue Diseases
P01111	12	12	D	Full match	C17	Skin and Connective Tissue Diseases
O75030-9	318	318	K	Full match	C17	Skin and Connective Tissue Diseases
O75030-9	182	182	R	Partial/positional match	C17	Skin and Connective Tissue Diseases
O75030-9	318	318	K	Partial/positional match	C17	Skin and Connective Tissue Diseases
P01111	12	12	V	Full match	C17	Skin and Connective Tissue Diseases
Q9UBX5	227	227	P	Full match	C16	Congenital, Hereditary, and Neonatal Diseases and Abnormalities
Q9UBX5	227	227	P	Full match	C17	Skin and Connective Tissue Diseases
Q9UBX5	217	217	R	Full match	C16	Congenital, Hereditary, and Neonatal Diseases and Abnormalities
Q9UBX5	217	217	R	Full match	C17	Skin and Connective Tissue Diseases
P35520	154	154	Q	Full match	C10	Nervous System Diseases
P35520	154	154	Q	Full match	C16	Congenital, Hereditary, and Neonatal Diseases and Abnormalities
P35520	154	154	Q	Full match	C17	Skin and Connective Tissue Diseases
P35520	154	154	Q	Full match	C18	Nutritional and Metabolic Diseases
P35520	456	456	P	Full match	C10	Nervous System Diseases
P35520	456	456	P	Full match	C16	Congenital, Hereditary, and Neonatal Diseases and Abnormalities
P35520	456	456	P	Full match	C17	Skin and Connective Tissue Diseases
P35520	456	456	P	Full match	C18	Nutritional and Metabolic Diseases
Q30201	63	63	D	Full match	C08	Respiratory Tract Diseases
P82251	105	105	R	Full match	C16	Congenital, Hereditary, and Neonatal Diseases and Abnormalities
P82251	105	105	R	Full match	C13	Female Urogenital Diseases and Pregnancy Complications
P82251	105	105	R	Full match	C18	Nutritional and Metabolic Diseases
P82251	105	105	R	Full match	C12	Male Urogenital Diseases
P82251	330	330	M	Full match	C16	Congenital, Hereditary, and Neonatal Diseases and Abnormalities
P82251	330	330	M	Full match	C13	Female Urogenital Diseases and Pregnancy Complications
P82251	330	330	M	Full match	C18	Nutritional and Metabolic Diseases
P82251	330	330	M	Full match	C12	Male Urogenital Diseases
P82251	227	227	D	Full match	C12	Male Urogenital Diseases
P82251	227	227	D	Full match	C13	Female Urogenital Diseases and Pregnancy Complications
P82251	227	227	D	Full match	C16	Congenital, Hereditary, and Neonatal Diseases and Abnormalities
P82251	227	227	D	Full match	C18	Nutritional and Metabolic Diseases
P82251	401	401	E	Full match	C12	Male Urogenital Diseases
P82251	401	401	E	Full match	C13	Female Urogenital Diseases and Pregnancy Complications
P82251	401	401	E	Full match	C16	Congenital, Hereditary, and Neonatal Diseases and Abnormalities
P82251	401	401	E	Full match	C18	Nutritional and Metabolic Diseases
P00441	94	94	A	Full match	C16	Congenital, Hereditary, and Neonatal Diseases and Abnormalities
P41181	258	258	K	Full match	C12	Male Urogenital Diseases
P41181	258	258	K	Full match	C13	Female Urogenital Diseases and Pregnancy Complications
P41181	64	64	R	Full match	C12	Male Urogenital Diseases
P41181	64	64	R	Full match	C13	Female Urogenital Diseases and Pregnancy Complications
P41181	126	126	M	Full match	C12	Male Urogenital Diseases
P41181	126	126	M	Full match	C13	Female Urogenital Diseases and Pregnancy Complications
Q12805	345	345	W	Full match	C10	Nervous System Diseases
Q5S007	1441	1441	C	Full match	C17	Skin and Connective Tissue Diseases
O76090	312	312	N	Full match	C17	Skin and Connective Tissue Diseases
Q5S007	1441	1441	G	Full match	C17	Skin and Connective Tissue Diseases
P37231	318	318	M	Full match	C17	Skin and Connective Tissue Diseases
Q12805	345	345	W	Full match	C17	Skin and Connective Tissue Diseases
Q3KNR5	119	119	W	Full match	C17	Skin and Connective Tissue Diseases
P00441	86	86	R	Full match	C17	Skin and Connective Tissue Diseases
P00441	44	44	R	Full match	C17	Skin and Connective Tissue Diseases
P00441	38	38	P	Partial/positional match	C17	Skin and Connective Tissue Diseases
P37840	30	30	P	Full match	C17	Skin and Connective Tissue Diseases
Q13148	348	348	C	Full match	C17	Skin and Connective Tissue Diseases
P37840	53	53	T	Full match	C17	Skin and Connective Tissue Diseases
Q5S007	1441	1441	Q	Partial/positional match	C17	Skin and Connective Tissue Diseases
P00441	38	38	R	Full match	C17	Skin and Connective Tissue Diseases
Q9BSI4	236	236	S	Full match	C16	Congenital, Hereditary, and Neonatal Diseases and Abnormalities
Q9BSI4	236	236	S	Full match	C17	Skin and Connective Tissue Diseases
Q9BSI4	245	245	Y	Full match	C16	Congenital, Hereditary, and Neonatal Diseases and Abnormalities
Q9BSI4	245	245	Y	Full match	C17	Skin and Connective Tissue Diseases
Q9BSI4	281	281	K	Full match	C16	Congenital, Hereditary, and Neonatal Diseases and Abnormalities
Q9BSI4	281	281	K	Full match	C17	Skin and Connective Tissue Diseases
Q9NPE3	34	34	W	Full match	C17	Skin and Connective Tissue Diseases
Q9NPE3	34	34	W	Full match	C16	Congenital, Hereditary, and Neonatal Diseases and Abnormalities
Q9BUR4	164	164	L	Full match	C17	Skin and Connective Tissue Diseases
Q9BUR4	164	164	L	Full match	C16	Congenital, Hereditary, and Neonatal Diseases and Abnormalities
Q9BUR4	376	376	Y	Full match	C17	Skin and Connective Tissue Diseases
Q9BUR4	376	376	Y	Full match	C16	Congenital, Hereditary, and Neonatal Diseases and Abnormalities
Q9BUR4	435	435	R	Full match	C17	Skin and Connective Tissue Diseases
Q9BUR4	435	435	R	Full match	C16	Congenital, Hereditary, and Neonatal Diseases and Abnormalities
Q9BUR4	398	398	W	Full match	C17	Skin and Connective Tissue Diseases
Q9BUR4	398	398	W	Full match	C16	Congenital, Hereditary, and Neonatal Diseases and Abnormalities
O14656	216	216	H	Full match	C10	Nervous System Diseases
O14656	288	288	Q	Full match	C10	Nervous System Diseases
O14656	303	303	Q	Partial/positional match	C10	Nervous System Diseases
O75569	222	222	L	Full match	C10	Nervous System Diseases
Q15319	223	223	P	Full match	C10	Nervous System Diseases
Q15319	223	223	P	Full match	C09	Otorhinolaryngologic Diseases
Q15319	289	289	F	Full match	C10	Nervous System Diseases
Q15319	289	289	F	Full match	C09	Otorhinolaryngologic Diseases
P63261	89	89	I	Full match	C09	Otorhinolaryngologic Diseases
P63261	89	89	I	Full match	C10	Nervous System Diseases
P63261	264	264	L	Full match	C09	Otorhinolaryngologic Diseases
P63261	264	264	L	Full match	C10	Nervous System Diseases
P63261	122	122	V	Full match	C09	Otorhinolaryngologic Diseases
P63261	122	122	V	Full match	C10	Nervous System Diseases
Q8TAF8	127	127	C	Full match	C10	Nervous System Diseases
Q8TAF8	127	127	C	Full match	C09	Otorhinolaryngologic Diseases
Q8TAF8	165	165	M	Full match	C10	Nervous System Diseases
Q8TAF8	165	165	M	Full match	C09	Otorhinolaryngologic Diseases
Q8N335	280	280	V	Full match	C13	Female Urogenital Diseases and Pregnancy Complications
P50053-2	40	40	R	Full match	C18	Nutritional and Metabolic Diseases
P50053-2	40	40	R	Full match	C16	Congenital, Hereditary, and Neonatal Diseases and Abnormalities
P50053-2	43	43	T	Full match	C18	Nutritional and Metabolic Diseases
P50053-2	43	43	T	Full match	C16	Congenital, Hereditary, and Neonatal Diseases and Abnormalities
O75339	395	395	T	Full match	C05	Musculoskeletal Diseases
Q15109	82	82	S	Full match	C05	Musculoskeletal Diseases
Q16613	129	129	T	Full match	F03	Mental Disorders
Q16613	129	129	T	Full match	C10	Nervous System Diseases
Q5S007	2019	2019	S	Full match		Unclassified
Q5S007	1348	1348	N	Partial/positional match		Unclassified
Q5S007	2019	2019	S	Partial/positional match		Unclassified
Q5S007	1994	1994	A	Partial/positional match		Unclassified
Q5S007	2019	2019	V	Partial/positional match		Unclassified
Q5S007	2020	2020	F	Partial/positional match		Unclassified
Q5S007	1699	1699	C	Full match	F03	Mental Disorders
Q13501	392	392	L	Full match	C10	Nervous System Diseases
Q13501	392	392	L	Full match	F03	Mental Disorders
P10636-8	5	5	H	Full match	C10	Nervous System Diseases
P10636-8	5	5	H	Full match	F03	Mental Disorders
P10636-8	5	5	L	Full match	C10	Nervous System Diseases
P10636-8	5	5	L	Full match	F03	Mental Disorders
P04156	129	129	V	Full match	C14	Cardiovascular Diseases
P15056	600	600	E	Full match		Unclassified
P15056	507	507	E	Partial/positional match		Unclassified
P15056	600	600	E	Partial/positional match		Unclassified
P15056	600	600	K	Partial/positional match		Unclassified
P15056	509	509	H	Partial/positional match		Unclassified
P02538	171	171	K	Full match	C17	Skin and Connective Tissue Diseases
P01111	12	12	D	Full match	F03	Mental Disorders
P01111	12	12	V	Full match	F03	Mental Disorders
O14901	62	62	R	Full match	C18	Nutritional and Metabolic Diseases
O14901	62	62	R	Full match	C19	Endocrine System Diseases
P08603	402	402	H	Full match	C18	Nutritional and Metabolic Diseases
P08603	402	402	H	Full match	C19	Endocrine System Diseases
P11802	24	24	C	Full match	C19	Endocrine System Diseases
P37231	113	113	Q	Full match	C18	Nutritional and Metabolic Diseases
P37231	113	113	Q	Full match	C19	Endocrine System Diseases
Q15848	111	111	H	Full match	C18	Nutritional and Metabolic Diseases
Q15848	111	111	H	Full match	C19	Endocrine System Diseases
Q3KNR5	162	162	W	Full match	C18	Nutritional and Metabolic Diseases
Q3KNR5	162	162	W	Full match	C19	Endocrine System Diseases
P12104	55	55	T	Full match	C18	Nutritional and Metabolic Diseases
P12104	55	55	T	Full match	C19	Endocrine System Diseases
Q15109	82	82	S	Full match	C19	Endocrine System Diseases
Q8IWU4-2	276	276	W	Full match	C18	Nutritional and Metabolic Diseases
Q8IWU4-2	276	276	W	Full match	C19	Endocrine System Diseases
P15559	187	187	S	Full match	C18	Nutritional and Metabolic Diseases
P15559	187	187	S	Full match	C19	Endocrine System Diseases
P11802	24	24	C	Full match	C20	Immune System Diseases
Q3KNR5	119	119	W	Full match	C19	Endocrine System Diseases
Q3KNR5	119	119	W	Full match	C18	Nutritional and Metabolic Diseases
Q3KNR5	119	119	W	Full match	C20	Immune System Diseases
Q3KNR5	131	131	W	Full match	C19	Endocrine System Diseases
Q3KNR5	131	131	W	Full match	C18	Nutritional and Metabolic Diseases
Q3KNR5	131	131	W	Full match	C20	Immune System Diseases
Q9Y4Z2	199	199	S	Full match	C18	Nutritional and Metabolic Diseases
Q9Y4Z2	199	199	S	Full match	C19	Endocrine System Diseases
Q15848	164	164	T	Full match	C18	Nutritional and Metabolic Diseases
Q15848	164	164	T	Full match	C19	Endocrine System Diseases
P35070	7	7	G	Full match	C18	Nutritional and Metabolic Diseases
P35070	7	7	G	Full match	C19	Endocrine System Diseases
Q6FG55	60	60	N	Full match	C18	Nutritional and Metabolic Diseases
Q6FG55	60	60	N	Full match	C19	Endocrine System Diseases
Q96RU7	84	84	R	Full match	C18	Nutritional and Metabolic Diseases
Q96RU7	84	84	R	Full match	C19	Endocrine System Diseases
P14672	383	383	I	Full match	C18	Nutritional and Metabolic Diseases
P14672	383	383	I	Full match	C19	Endocrine System Diseases
Q8IWU4-2	276	276	Q	Full match	C18	Nutritional and Metabolic Diseases
Q8IWU4-2	276	276	Q	Full match	C19	Endocrine System Diseases
P07148	94	94	A	Full match	C18	Nutritional and Metabolic Diseases
P07148	94	94	A	Full match	C19	Endocrine System Diseases
P35568	608	608	R	Full match	C18	Nutritional and Metabolic Diseases
P35568	608	608	R	Full match	C19	Endocrine System Diseases
P04637	72	72	R	Full match	C19	Endocrine System Diseases
P41181	187	187	H	Full match	C12	Male Urogenital Diseases
P41181	187	187	H	Full match	C13	Female Urogenital Diseases and Pregnancy Complications
Q14654	322	322	K	Full match	C18	Nutritional and Metabolic Diseases
Q14654	322	322	K	Full match	C19	Endocrine System Diseases
Q30201	282	282	Y	Full match	C13	Female Urogenital Diseases and Pregnancy Complications
Q30201	63	63	D	Full match	C12	Male Urogenital Diseases
Q30201	63	63	D	Full match	C13	Female Urogenital Diseases and Pregnancy Complications
Q15109	82	82	S	Full match	C11	Eye Diseases
P39019	56	56	Q	Full match	C15	Hemic and Lymphatic Diseases
P39019	56	56	Q	Full match	C16	Congenital, Hereditary, and Neonatal Diseases and Abnormalities
P39019	101	101	H	Full match	C15	Hemic and Lymphatic Diseases
P39019	101	101	H	Full match	C16	Congenital, Hereditary, and Neonatal Diseases and Abnormalities
P62913	20	20	H	Full match	C15	Hemic and Lymphatic Diseases
P62913	20	20	H	Full match	C16	Congenital, Hereditary, and Neonatal Diseases and Abnormalities
P10721	816	816	V	Full match		Unclassified
Q6FG55	60	60	N	Full match	C20	Immune System Diseases
Q6FG55	60	60	N	Full match	C15	Hemic and Lymphatic Diseases
P04798	462	462	V	Full match	C20	Immune System Diseases
P04798	462	462	V	Full match	C15	Hemic and Lymphatic Diseases
Q12805	345	345	W	Full match		Unclassified
Q9NZN9	302	302	L	Full match		Unclassified
Q96CV9	98	98	K	Full match	C10	Nervous System Diseases
Q96CV9	98	98	K	Full match	C11	Eye Diseases
P00533	790	790	M	Full match	C14	Cardiovascular Diseases
P00533	858	858	R	Full match	C14	Cardiovascular Diseases
P00533	790	790	M	Partial/positional match	C14	Cardiovascular Diseases
P00533	858	858	R	Partial/positional match	C14	Cardiovascular Diseases
P00533	948	948	R	Partial/positional match	C14	Cardiovascular Diseases
Q12805	345	345	W	Full match	C16	Congenital, Hereditary, and Neonatal Diseases and Abnormalities
P35637	514	514	A	Partial/positional match		Unclassified
P35637	518	518	A	Partial/positional match		Unclassified
P35637	521	521	A	Partial/positional match		Unclassified
P35637	522	522	A	Partial/positional match		Unclassified
P35637	521	521	C	Full match		Unclassified
P43026	441	441	P	Full match		Unclassified
P15882	20	20	F	Full match	C10	Nervous System Diseases
P15882	20	20	F	Full match	C11	Eye Diseases
P15882	20	20	F	Full match	C16	Congenital, Hereditary, and Neonatal Diseases and Abnormalities
P15882	223	223	V	Full match	C10	Nervous System Diseases
P15882	223	223	V	Full match	C11	Eye Diseases
P15882	223	223	V	Full match	C16	Congenital, Hereditary, and Neonatal Diseases and Abnormalities
P15882	228	228	S	Full match	C10	Nervous System Diseases
P15882	228	228	S	Full match	C11	Eye Diseases
P15882	228	228	S	Full match	C16	Congenital, Hereditary, and Neonatal Diseases and Abnormalities
P15882	252	252	Q	Full match	C10	Nervous System Diseases
P15882	252	252	Q	Full match	C11	Eye Diseases
P15882	252	252	Q	Full match	C16	Congenital, Hereditary, and Neonatal Diseases and Abnormalities
P28799	9	9	D	Full match	C10	Nervous System Diseases
P15976	205	205	G	Partial/positional match	C16	Congenital, Hereditary, and Neonatal Diseases and Abnormalities
P15976	205	205	G	Partial/positional match		Unclassified
O14656	288	288	Q	Full match	C16	Congenital, Hereditary, and Neonatal Diseases and Abnormalities
Q9NVV9	81	81	L	Full match	C10	Nervous System Diseases
Q9NVV9	81	81	L	Full match	C16	Congenital, Hereditary, and Neonatal Diseases and Abnormalities
Q8N490	7	7	V	Full match	C10	Nervous System Diseases
Q8N490	9	9	V	Full match	C10	Nervous System Diseases
P60709	183	183	W	Full match	C10	Nervous System Diseases
Q13415	89	89	S	Full match	C16	Congenital, Hereditary, and Neonatal Diseases and Abnormalities
Q13415	89	89	S	Full match	C09	Otorhinolaryngologic Diseases
Q13415	89	89	S	Full match	C05	Musculoskeletal Diseases
Q13415	89	89	S	Full match	C07	Stomatognathic Diseases
Q13415	127	127	G	Full match	C16	Congenital, Hereditary, and Neonatal Diseases and Abnormalities
Q13415	127	127	G	Full match	C09	Otorhinolaryngologic Diseases
Q13415	127	127	G	Full match	C05	Musculoskeletal Diseases
Q13415	127	127	G	Full match	C07	Stomatognathic Diseases
O00305	104	104	F	Full match	C10	Nervous System Diseases
Q6VVB1	69	69	A	Full match	C10	Nervous System Diseases
Q6VVB1	26	26	S	Full match	C10	Nervous System Diseases
Q6VVB1	198	198	N	Full match	C10	Nervous System Diseases
Q9NZC7	44	44	F	Partial/positional match	C10	Nervous System Diseases
Q9NZC7	47	47	A	Partial/positional match	C10	Nervous System Diseases
Q9Y6K9	153	153	P	Partial/positional match	C16	Congenital, Hereditary, and Neonatal Diseases and Abnormalities
Q9Y6K9	153	153	P	Partial/positional match	C17	Skin and Connective Tissue Diseases
Q9Y6K9	153	153	P	Partial/positional match	C20	Immune System Diseases
P35555	115	115	C	Full match	C11	Eye Diseases
P35555	115	115	C	Full match	C16	Congenital, Hereditary, and Neonatal Diseases and Abnormalities
P35555	62	62	A	Partial/positional match	C11	Eye Diseases
P35555	62	62	A	Partial/positional match	C16	Congenital, Hereditary, and Neonatal Diseases and Abnormalities
P35555	62	62	C	Full match	C11	Eye Diseases
P35555	62	62	C	Full match	C16	Congenital, Hereditary, and Neonatal Diseases and Abnormalities
P50402	183	183	H	Full match	C05	Musculoskeletal Diseases
P50402	183	183	H	Full match	C10	Nervous System Diseases
P50402	183	183	H	Full match	C16	Congenital, Hereditary, and Neonatal Diseases and Abnormalities
P50402	183	183	T	Full match	C05	Musculoskeletal Diseases
P50402	183	183	T	Full match	C10	Nervous System Diseases
P50402	183	183	T	Full match	C16	Congenital, Hereditary, and Neonatal Diseases and Abnormalities
P50402	133	133	H	Full match	C05	Musculoskeletal Diseases
P50402	133	133	H	Full match	C10	Nervous System Diseases
P50402	133	133	H	Full match	C16	Congenital, Hereditary, and Neonatal Diseases and Abnormalities
P50402	54	54	F	Full match	C05	Musculoskeletal Diseases
P50402	54	54	F	Full match	C10	Nervous System Diseases
P50402	54	54	F	Full match	C16	Congenital, Hereditary, and Neonatal Diseases and Abnormalities
P02545	527	527	P	Full match		Unclassified
Q9Y2R2	620	620	W	Full match	C02	Virus Diseases
P04637	175	175	H	Full match	C13	Female Urogenital Diseases and Pregnancy Complications
P04798	461	461	N	Full match	C13	Female Urogenital Diseases and Pregnancy Complications
P04798	462	462	V	Full match	C13	Female Urogenital Diseases and Pregnancy Complications
P04637	248	248	Q	Full match	C13	Female Urogenital Diseases and Pregnancy Complications
P04637	248	248	H	Partial/positional match	C13	Female Urogenital Diseases and Pregnancy Complications
P04637	248	248	T	Partial/positional match	C13	Female Urogenital Diseases and Pregnancy Complications
Q9Y2R2	620	620	W	Full match	C13	Female Urogenital Diseases and Pregnancy Complications
P01583	114	114	S	Full match	C13	Female Urogenital Diseases and Pregnancy Complications
P37231	318	318	M	Full match	C14	Cardiovascular Diseases
P16144	1225	1225	H	Full match	C16	Congenital, Hereditary, and Neonatal Diseases and Abnormalities
P16144	1225	1225	H	Full match	C17	Skin and Connective Tissue Diseases
P16144	1281	1281	A	Partial/positional match	C16	Congenital, Hereditary, and Neonatal Diseases and Abnormalities
P16144	1281	1281	A	Partial/positional match	C17	Skin and Connective Tissue Diseases
P04264	161	161	P	Full match	C16	Congenital, Hereditary, and Neonatal Diseases and Abnormalities
P04264	161	161	P	Full match	C17	Skin and Connective Tissue Diseases
Q5JVL4	221	221	H	Full match	C10	Nervous System Diseases
Q5JVL4	77	77	T	Full match	C10	Nervous System Diseases
Q96MT3	104	104	Q	Full match	C10	Nervous System Diseases
Q6VVB1	46	46	Y	Full match	C10	Nervous System Diseases
Q6VVB1	46	46	Y	Full match	C16	Congenital, Hereditary, and Neonatal Diseases and Abnormalities
Q6VVB1	69	69	A	Full match	C16	Congenital, Hereditary, and Neonatal Diseases and Abnormalities
Q6VVB1	146	146	N	Full match	C10	Nervous System Diseases
Q6VVB1	146	146	N	Full match	C16	Congenital, Hereditary, and Neonatal Diseases and Abnormalities
Q6VVB1	261	261	P	Full match	C10	Nervous System Diseases
Q6VVB1	261	261	P	Full match	C16	Congenital, Hereditary, and Neonatal Diseases and Abnormalities
Q6VVB1	302	302	P	Full match	C10	Nervous System Diseases
Q6VVB1	302	302	P	Full match	C16	Congenital, Hereditary, and Neonatal Diseases and Abnormalities
Q6VVB1	26	26	S	Full match	C16	Congenital, Hereditary, and Neonatal Diseases and Abnormalities
Q6VVB1	33	33	S	Full match	C10	Nervous System Diseases
Q6VVB1	33	33	S	Full match	C16	Congenital, Hereditary, and Neonatal Diseases and Abnormalities
O95278	32	32	G	Full match	C10	Nervous System Diseases
O95278	32	32	G	Full match	C16	Congenital, Hereditary, and Neonatal Diseases and Abnormalities
O95278	84	84	L	Full match	C10	Nervous System Diseases
O95278	84	84	L	Full match	C16	Congenital, Hereditary, and Neonatal Diseases and Abnormalities
O95278	108	108	C	Full match	C10	Nervous System Diseases
O95278	108	108	C	Full match	C16	Congenital, Hereditary, and Neonatal Diseases and Abnormalities
O95278	194	194	I	Full match	C10	Nervous System Diseases
O95278	194	194	I	Full match	C16	Congenital, Hereditary, and Neonatal Diseases and Abnormalities
O95278	240	240	S	Full match	C10	Nervous System Diseases
O95278	240	240	S	Full match	C16	Congenital, Hereditary, and Neonatal Diseases and Abnormalities
O95278	279	279	S	Full match	C10	Nervous System Diseases
O95278	279	279	S	Full match	C16	Congenital, Hereditary, and Neonatal Diseases and Abnormalities
O95278	293	293	L	Full match	C10	Nervous System Diseases
O95278	293	293	L	Full match	C16	Congenital, Hereditary, and Neonatal Diseases and Abnormalities
O95278	294	294	N	Full match	C10	Nervous System Diseases
O95278	294	294	N	Full match	C16	Congenital, Hereditary, and Neonatal Diseases and Abnormalities
O95278	301	301	L	Full match	C10	Nervous System Diseases
O95278	301	301	L	Full match	C16	Congenital, Hereditary, and Neonatal Diseases and Abnormalities
Q6VVB1	87	87	P	Full match	C10	Nervous System Diseases
Q6VVB1	87	87	P	Full match	C16	Congenital, Hereditary, and Neonatal Diseases and Abnormalities
Q6VVB1	198	198	N	Full match	C16	Congenital, Hereditary, and Neonatal Diseases and Abnormalities
Q6VVB1	233	233	A	Full match	C10	Nervous System Diseases
Q6VVB1	233	233	A	Full match	C16	Congenital, Hereditary, and Neonatal Diseases and Abnormalities
Q6VVB1	264	264	H	Full match	C10	Nervous System Diseases
Q6VVB1	264	264	H	Full match	C16	Congenital, Hereditary, and Neonatal Diseases and Abnormalities
P61764	84	84	D	Full match	C10	Nervous System Diseases
P61764	443	443	R	Full match	C10	Nervous System Diseases
P61764	544	544	D	Full match	C10	Nervous System Diseases
P61764	180	180	Y	Full match	C10	Nervous System Diseases
Q9NVS9	229	229	W	Full match	C10	Nervous System Diseases
P42336	545	545	K	Full match	C19	Endocrine System Diseases
P42336	545	545	K	Full match	C13	Female Urogenital Diseases and Pregnancy Complications
P42336	546	546	K	Full match	C19	Endocrine System Diseases
P42336	546	546	K	Full match	C13	Female Urogenital Diseases and Pregnancy Complications
Q01432	320	320	V	Full match	C10	Nervous System Diseases
Q01432	320	320	V	Full match	C05	Musculoskeletal Diseases
P01112	12	12	V	Full match	C06	Digestive System Diseases
P01112	35	35	S	Full match	C06	Digestive System Diseases
P01112	37	37	G	Full match	C06	Digestive System Diseases
P01112	12	12	V	Partial/positional match	C06	Digestive System Diseases
P01112	40	40	C	Partial/positional match	C06	Digestive System Diseases
Q9ULV1	105	105	V	Full match	C14	Cardiovascular Diseases
Q9ULV1	105	105	V	Full match	C11	Eye Diseases
Q9ULV1	105	105	V	Full match	C18	Nutritional and Metabolic Diseases
Q9ULV1	105	105	V	Full match	C05	Musculoskeletal Diseases
Q00597	554	554	P	Full match	C15	Hemic and Lymphatic Diseases
Q00597	554	554	P	Full match	C18	Nutritional and Metabolic Diseases
Q00597	554	554	P	Full match	C16	Congenital, Hereditary, and Neonatal Diseases and Abnormalities
O43502	258	258	H	Full match	C15	Hemic and Lymphatic Diseases
O43502	258	258	H	Full match	C18	Nutritional and Metabolic Diseases
O43502	258	258	H	Full match	C16	Congenital, Hereditary, and Neonatal Diseases and Abnormalities
Q7Z4S6	954	954	W	Full match	C11	Eye Diseases
Q7Z4S6	954	954	W	Full match	C10	Nervous System Diseases
Q7Z4S6	954	954	W	Full match	C16	Congenital, Hereditary, and Neonatal Diseases and Abnormalities
Q13501	381	381	V	Full match	C10	Nervous System Diseases
Q13501	381	381	V	Full match	F03	Mental Disorders
Q13501	381	381	V	Full match	C18	Nutritional and Metabolic Diseases
Q13501	387	387	L	Full match	C10	Nervous System Diseases
Q13501	387	387	L	Full match	F03	Mental Disorders
Q13501	387	387	L	Full match	C18	Nutritional and Metabolic Diseases
Q13501	392	392	L	Full match	C18	Nutritional and Metabolic Diseases
P28799	9	9	D	Full match	C18	Nutritional and Metabolic Diseases
P28799	9	9	D	Full match	F03	Mental Disorders
P08709	117	117	D	Full match	C15	Hemic and Lymphatic Diseases
P08709	117	117	D	Full match	C16	Congenital, Hereditary, and Neonatal Diseases and Abnormalities
P08709	388	388	S	Full match	C15	Hemic and Lymphatic Diseases
P08709	388	388	S	Full match	C16	Congenital, Hereditary, and Neonatal Diseases and Abnormalities
P08709	139	139	Q	Full match	C15	Hemic and Lymphatic Diseases
P08709	139	139	Q	Full match	C16	Congenital, Hereditary, and Neonatal Diseases and Abnormalities
O15553	42	42	A	Partial/positional match	C16	Congenital, Hereditary, and Neonatal Diseases and Abnormalities
O15553	42	42	W	Full match	C16	Congenital, Hereditary, and Neonatal Diseases and Abnormalities
P37231	318	318	M	Full match	C18	Nutritional and Metabolic Diseases
Q68CZ1-2	615	615	P	Full match	C16	Congenital, Hereditary, and Neonatal Diseases and Abnormalities
Q68CZ1-2	615	615	P	Full match	C13	Female Urogenital Diseases and Pregnancy Complications
Q68CZ1-2	615	615	P	Full match	C11	Eye Diseases
Q68CZ1-2	615	615	P	Full match	C12	Male Urogenital Diseases
Q8N157	443	443	D	Full match	C16	Congenital, Hereditary, and Neonatal Diseases and Abnormalities
Q8N157	443	443	D	Full match	C13	Female Urogenital Diseases and Pregnancy Complications
Q8N157	443	443	D	Full match	C11	Eye Diseases
Q8N157	443	443	D	Full match	C12	Male Urogenital Diseases
Q96P20	629	629	G	Full match	C16	Congenital, Hereditary, and Neonatal Diseases and Abnormalities
Q96P20	629	629	G	Full match	C17	Skin and Connective Tissue Diseases
Q96P20	262	262	W	Full match		Unclassified
P01130	828	828	C	Full match	C16	Congenital, Hereditary, and Neonatal Diseases and Abnormalities
P01130	828	828	C	Full match	C18	Nutritional and Metabolic Diseases
P01112	61	61	L	Full match	C19	Endocrine System Diseases
P01112	61	61	L	Full match	C04	Neoplasms
P01112	61	61	L	Full match	C16	Congenital, Hereditary, and Neonatal Diseases and Abnormalities
P07949	634	634	R	Full match	C19	Endocrine System Diseases
P07949	634	634	R	Full match	C04	Neoplasms
P15056	469	469	A	Full match	C04	Neoplasms
P15056	469	469	A	Full match	C15	Hemic and Lymphatic Diseases
P15056	469	469	A	Full match	C20	Immune System Diseases
O15287	71	71	P	Full match	C15	Hemic and Lymphatic Diseases
O15287	71	71	P	Full match	C16	Congenital, Hereditary, and Neonatal Diseases and Abnormalities
O15287	71	71	P	Full match	C18	Nutritional and Metabolic Diseases
P00441	94	94	A	Full match		Unclassified
P37840	53	53	T	Full match	C14	Cardiovascular Diseases
Q7Z4S6	947	947	T	Full match	C10	Nervous System Diseases
Q7Z4S6	947	947	T	Full match	C11	Eye Diseases
P63092	201	201	C	Full match	C05	Musculoskeletal Diseases
O43707	255	255	E	Full match	C12	Male Urogenital Diseases
O43707	255	255	E	Full match	C13	Female Urogenital Diseases and Pregnancy Complications
O43707	259	259	I	Full match	C12	Male Urogenital Diseases
O43707	259	259	I	Full match	C13	Female Urogenital Diseases and Pregnancy Complications
O43707	262	262	P	Full match	C12	Male Urogenital Diseases
O43707	262	262	P	Full match	C13	Female Urogenital Diseases and Pregnancy Complications
Q06787	138	138	Q	Full match	C16	Congenital, Hereditary, and Neonatal Diseases and Abnormalities
Q06787	138	138	Q	Full match	C10	Nervous System Diseases
Q06787	138	138	Q	Full match		Unclassified
Q5S007	2019	2019	S	Full match	C18	Nutritional and Metabolic Diseases
Q5S007	1348	1348	N	Partial/positional match	C18	Nutritional and Metabolic Diseases
Q5S007	2019	2019	S	Partial/positional match	C18	Nutritional and Metabolic Diseases
Q5S007	1994	1994	A	Partial/positional match	C18	Nutritional and Metabolic Diseases
Q5S007	2019	2019	V	Partial/positional match	C18	Nutritional and Metabolic Diseases
Q5S007	2020	2020	F	Partial/positional match	C18	Nutritional and Metabolic Diseases
P10636-8	5	5	H	Full match	C18	Nutritional and Metabolic Diseases
P10636-8	5	5	L	Full match	C18	Nutritional and Metabolic Diseases
P09467	194	194	S	Full match	C18	Nutritional and Metabolic Diseases
P09467	194	194	S	Full match	C16	Congenital, Hereditary, and Neonatal Diseases and Abnormalities
P09467	164	164	S	Full match	C18	Nutritional and Metabolic Diseases
P09467	164	164	S	Full match	C16	Congenital, Hereditary, and Neonatal Diseases and Abnormalities
Q9H2C0	545	545	C	Full match	C10	Nervous System Diseases
Q9H2C0	545	545	C	Full match	C16	Congenital, Hereditary, and Neonatal Diseases and Abnormalities
Q96CV9	50	50	K	Full match	C11	Eye Diseases
P11166	212	212	H	Full match	C10	Nervous System Diseases
P11166	317	317	T	Full match	C10	Nervous System Diseases
P51159	73	73	L	Partial/positional match	C15	Hemic and Lymphatic Diseases
P51159	73	73	L	Partial/positional match	C16	Congenital, Hereditary, and Neonatal Diseases and Abnormalities
P51159	73	73	L	Partial/positional match	C20	Immune System Diseases
P51159	73	73	L	Partial/positional match	C18	Nutritional and Metabolic Diseases
P51159	73	73	L	Partial/positional match	C17	Skin and Connective Tissue Diseases
P51159	73	73	S	Partial/positional match	C15	Hemic and Lymphatic Diseases
P51159	73	73	S	Partial/positional match	C16	Congenital, Hereditary, and Neonatal Diseases and Abnormalities
P51159	73	73	S	Partial/positional match	C20	Immune System Diseases
P51159	73	73	S	Partial/positional match	C18	Nutritional and Metabolic Diseases
P51159	73	73	S	Partial/positional match	C17	Skin and Connective Tissue Diseases
P51159	73	73	G	Full match	C15	Hemic and Lymphatic Diseases
P51159	73	73	G	Full match	C16	Congenital, Hereditary, and Neonatal Diseases and Abnormalities
P51159	73	73	G	Full match	C20	Immune System Diseases
P51159	73	73	G	Full match	C18	Nutritional and Metabolic Diseases
P51159	73	73	G	Full match	C17	Skin and Connective Tissue Diseases
Q9BV36	35	35	W	Full match	C16	Congenital, Hereditary, and Neonatal Diseases and Abnormalities
Q9BV36	35	35	W	Full match	C18	Nutritional and Metabolic Diseases
Q9BV36	35	35	W	Full match	C17	Skin and Connective Tissue Diseases
Q9BV36	35	35	K	Partial/positional match	C16	Congenital, Hereditary, and Neonatal Diseases and Abnormalities
Q9BV36	35	35	K	Partial/positional match	C18	Nutritional and Metabolic Diseases
Q9BV36	35	35	K	Partial/positional match	C17	Skin and Connective Tissue Diseases
Q9BV36	35	35	V	Partial/positional match	C16	Congenital, Hereditary, and Neonatal Diseases and Abnormalities
Q9BV36	35	35	V	Partial/positional match	C18	Nutritional and Metabolic Diseases
Q9BV36	35	35	V	Partial/positional match	C17	Skin and Connective Tissue Diseases
Q9BV36	35	35	F	Partial/positional match	C16	Congenital, Hereditary, and Neonatal Diseases and Abnormalities
Q9BV36	35	35	F	Partial/positional match	C18	Nutritional and Metabolic Diseases
Q9BV36	35	35	F	Partial/positional match	C17	Skin and Connective Tissue Diseases
Q9HC29	702	702	W	Full match	C15	Hemic and Lymphatic Diseases
P10721	816	816	V	Full match	C06	Digestive System Diseases
P21912	46	46	Q	Full match	C06	Digestive System Diseases
P21912	46	46	Q	Full match	C04	Neoplasms
P35637	514	514	A	Partial/positional match	C01	Bacterial Infections and Mycoses
P35637	518	518	A	Partial/positional match	C01	Bacterial Infections and Mycoses
P35637	521	521	A	Partial/positional match	C01	Bacterial Infections and Mycoses
P35637	522	522	A	Partial/positional match	C01	Bacterial Infections and Mycoses
Q13148	348	348	C	Full match	C01	Bacterial Infections and Mycoses
P10828	268	268	G	Full match	C19	Endocrine System Diseases
P10828	453	453	H	Full match	C19	Endocrine System Diseases
P10828	243	243	W	Full match	C19	Endocrine System Diseases
P04156	117	117	V	Full match	C16	Congenital, Hereditary, and Neonatal Diseases and Abnormalities
Q9H2C0	82	82	F	Full match	C10	Nervous System Diseases
Q9H2C0	82	82	F	Full match	C16	Congenital, Hereditary, and Neonatal Diseases and Abnormalities
P08514	1026	1026	A	Partial/positional match		Unclassified
O95897	144	144	Q	Full match	C11	Eye Diseases
P04637	72	72	R	Full match	C11	Eye Diseases
P49917	9	9	I	Full match	C04	Neoplasms
O60674	617	617	F	Full match	C18	Nutritional and Metabolic Diseases
P06737	339	339	S	Full match	C18	Nutritional and Metabolic Diseases
P06737	339	339	S	Full match	C16	Congenital, Hereditary, and Neonatal Diseases and Abnormalities
P06737	377	377	K	Full match	C18	Nutritional and Metabolic Diseases
P06737	377	377	K	Full match	C16	Congenital, Hereditary, and Neonatal Diseases and Abnormalities
Q12805	345	345	W	Full match	C18	Nutritional and Metabolic Diseases
P49590	368	368	L	Full match	C19	Endocrine System Diseases
P49590	368	368	L	Full match	C10	Nervous System Diseases
P49590	368	368	L	Full match	C13	Female Urogenital Diseases and Pregnancy Complications
P49590	368	368	L	Full match	C09	Otorhinolaryngologic Diseases
P49590	368	368	L	Full match	C12	Male Urogenital Diseases
P49590	368	368	L	Full match	C16	Congenital, Hereditary, and Neonatal Diseases and Abnormalities
P00492	194	194	H	Partial/positional match	C05	Musculoskeletal Diseases
P00492	194	194	H	Partial/positional match	C16	Congenital, Hereditary, and Neonatal Diseases and Abnormalities
P00492	194	194	H	Partial/positional match	C18	Nutritional and Metabolic Diseases
P19878	77	77	Q	Full match	C20	Immune System Diseases
P19878	77	77	Q	Full match	C15	Hemic and Lymphatic Diseases
P19878	77	77	Q	Full match	C16	Congenital, Hereditary, and Neonatal Diseases and Abnormalities
P19878	78	78	E	Full match	C20	Immune System Diseases
P19878	78	78	E	Full match	C15	Hemic and Lymphatic Diseases
P19878	78	78	E	Full match	C16	Congenital, Hereditary, and Neonatal Diseases and Abnormalities
P14598	42	42	Q	Full match	C15	Hemic and Lymphatic Diseases
P14598	42	42	Q	Full match	C16	Congenital, Hereditary, and Neonatal Diseases and Abnormalities
P14598	42	42	Q	Full match	C20	Immune System Diseases
Q9Y2R2	620	620	W	Full match	C11	Eye Diseases
P63092	201	201	C	Full match	C04	Neoplasms
P63092	201	201	C	Full match	C10	Nervous System Diseases
Q30201	283	283	P	Full match	C18	Nutritional and Metabolic Diseases
Q30201	283	283	P	Full match	C16	Congenital, Hereditary, and Neonatal Diseases and Abnormalities
Q6ZVN8	172	172	A	Partial/positional match	C16	Congenital, Hereditary, and Neonatal Diseases and Abnormalities
Q6ZVN8	172	172	A	Partial/positional match	C18	Nutritional and Metabolic Diseases
Q6ZVN8	101	101	P	Full match	C16	Congenital, Hereditary, and Neonatal Diseases and Abnormalities
Q6ZVN8	101	101	P	Full match	C18	Nutritional and Metabolic Diseases
P07949-2	114	114	H	Full match	C06	Digestive System Diseases
P07949-2	114	114	H	Full match	C16	Congenital, Hereditary, and Neonatal Diseases and Abnormalities
P39905	154	154	S	Full match	C06	Digestive System Diseases
P39905	154	154	S	Full match	C16	Congenital, Hereditary, and Neonatal Diseases and Abnormalities
P15056	600	600	E	Full match	C02	Virus Diseases
P15056	507	507	E	Partial/positional match	C02	Virus Diseases
P15056	600	600	E	Partial/positional match	C02	Virus Diseases
P15056	600	600	K	Partial/positional match	C02	Virus Diseases
P15056	509	509	H	Partial/positional match	C02	Virus Diseases
Q16637	272	272	C	Full match	C10	Nervous System Diseases
Q16637	272	272	C	Full match	C16	Congenital, Hereditary, and Neonatal Diseases and Abnormalities
Q16637	279	279	V	Full match	C10	Nervous System Diseases
Q16637	279	279	V	Full match	C16	Congenital, Hereditary, and Neonatal Diseases and Abnormalities
Q16637	272	272	A	Partial/positional match	C10	Nervous System Diseases
Q16637	272	272	A	Partial/positional match	C16	Congenital, Hereditary, and Neonatal Diseases and Abnormalities
Q15583-2	162	162	F	Full match	C05	Musculoskeletal Diseases
Q15583-2	162	162	F	Full match	C16	Congenital, Hereditary, and Neonatal Diseases and Abnormalities
Q15583-2	162	162	F	Full match	C10	Nervous System Diseases
Q15583-2	28	28	C	Full match	C05	Musculoskeletal Diseases
Q15583-2	28	28	C	Full match	C16	Congenital, Hereditary, and Neonatal Diseases and Abnormalities
Q15583-2	28	28	C	Full match	C10	Nervous System Diseases
Q8IV16	115	115	P	Full match	C18	Nutritional and Metabolic Diseases
Q8IV16	65	65	Y	Full match	C18	Nutritional and Metabolic Diseases
Q6P1J9	64	64	P	Full match	C19	Endocrine System Diseases
O00255-2	366	366	A	Partial/positional match	C19	Endocrine System Diseases
O00255-2	370	370	A	Partial/positional match	C19	Endocrine System Diseases
Q9P2D1	2108	2108	R	Full match	C19	Endocrine System Diseases
P37840	30	30	P	Full match	C20	Immune System Diseases
P37840	30	30	P	Full match	C15	Hemic and Lymphatic Diseases
Q676U5	300	300	A	Full match	C16	Congenital, Hereditary, and Neonatal Diseases and Abnormalities
P60484	13	13	E	Full match	C16	Congenital, Hereditary, and Neonatal Diseases and Abnormalities
P60484	13	13	E	Full match	C04	Neoplasms
P28222	124	124	C	Full match		Unclassified
P00441	94	94	A	Full match	C03	Parasitic Diseases
P40337	98	98	H	Full match	C04	Neoplasms
P01112	12	12	V	Full match	C15	Hemic and Lymphatic Diseases
P01116-2	12	12	V	Full match	C15	Hemic and Lymphatic Diseases
P01116	12	12	V	Full match	C15	Hemic and Lymphatic Diseases
P01116	12	12	V	Partial/positional match	C15	Hemic and Lymphatic Diseases
P01116	37	37	G	Partial/positional match	C15	Hemic and Lymphatic Diseases
P01116	35	35	S	Partial/positional match	C15	Hemic and Lymphatic Diseases
P01116	40	40	C	Partial/positional match	C15	Hemic and Lymphatic Diseases
P01112	35	35	S	Full match	C15	Hemic and Lymphatic Diseases
P01112	37	37	G	Full match	C15	Hemic and Lymphatic Diseases
P01112	12	12	V	Partial/positional match	C15	Hemic and Lymphatic Diseases
P01112	40	40	C	Partial/positional match	C15	Hemic and Lymphatic Diseases
Q6ZVN8	99	99	R	Full match	C16	Congenital, Hereditary, and Neonatal Diseases and Abnormalities
Q6ZVN8	99	99	R	Full match	C18	Nutritional and Metabolic Diseases
P04637	194	194	F	Full match	C02	Virus Diseases
Q8IWU4-2	276	276	W	Full match	C06	Digestive System Diseases
Q8IWU4-2	276	276	W	Full match	C02	Virus Diseases
P04156	129	129	V	Full match	C18	Nutritional and Metabolic Diseases
P04156	129	129	V	Full match	C16	Congenital, Hereditary, and Neonatal Diseases and Abnormalities
O14836-2	58	58	R	Full match	C06	Digestive System Diseases
P10721	816	816	V	Full match	C16	Congenital, Hereditary, and Neonatal Diseases and Abnormalities
P10721	816	816	V	Full match	C13	Female Urogenital Diseases and Pregnancy Complications
P42771	53	53	I	Full match	C04	Neoplasms
P42771	87	87	P	Full match	C04	Neoplasms
P40692	244	244	D	Full match	C04	Neoplasms
P40692	244	244	D	Full match	C16	Congenital, Hereditary, and Neonatal Diseases and Abnormalities
P40692	586	586	D	Partial/positional match	C04	Neoplasms
P40692	586	586	D	Partial/positional match	C16	Congenital, Hereditary, and Neonatal Diseases and Abnormalities
P40692	44	44	F	Full match	C04	Neoplasms
P40692	44	44	F	Full match	C16	Congenital, Hereditary, and Neonatal Diseases and Abnormalities
P40692	244	244	D	Full match	C06	Digestive System Diseases
P40692	244	244	D	Full match	C18	Nutritional and Metabolic Diseases
P40692	44	44	F	Full match	C06	Digestive System Diseases
P40692	44	44	F	Full match	C18	Nutritional and Metabolic Diseases
P04798	462	462	V	Full match	C16	Congenital, Hereditary, and Neonatal Diseases and Abnormalities
P04798	462	462	V	Full match	C18	Nutritional and Metabolic Diseases
P00533	790	790	M	Full match	C16	Congenital, Hereditary, and Neonatal Diseases and Abnormalities
P00533	790	790	M	Full match	C15	Hemic and Lymphatic Diseases
P00533	858	858	R	Full match	C16	Congenital, Hereditary, and Neonatal Diseases and Abnormalities
P00533	858	858	R	Full match	C15	Hemic and Lymphatic Diseases
P00533	790	790	M	Partial/positional match	C16	Congenital, Hereditary, and Neonatal Diseases and Abnormalities
P00533	790	790	M	Partial/positional match	C15	Hemic and Lymphatic Diseases
P00533	858	858	R	Partial/positional match	C16	Congenital, Hereditary, and Neonatal Diseases and Abnormalities
P00533	858	858	R	Partial/positional match	C15	Hemic and Lymphatic Diseases
P00533	948	948	R	Partial/positional match	C16	Congenital, Hereditary, and Neonatal Diseases and Abnormalities
P00533	948	948	R	Partial/positional match	C15	Hemic and Lymphatic Diseases
Q99732	92	92	V	Full match	C05	Musculoskeletal Diseases
P43246	393	393	M	Full match	C04	Neoplasms
P43246	393	393	M	Full match	C06	Digestive System Diseases
P43246	393	393	M	Full match	C16	Congenital, Hereditary, and Neonatal Diseases and Abnormalities
P43246	393	393	M	Full match	C18	Nutritional and Metabolic Diseases
P43246	905	905	R	Full match	C04	Neoplasms
P43246	905	905	R	Full match	C06	Digestive System Diseases
P43246	905	905	R	Full match	C16	Congenital, Hereditary, and Neonatal Diseases and Abnormalities
P43246	905	905	R	Full match	C18	Nutritional and Metabolic Diseases
P40692	586	586	D	Partial/positional match	C06	Digestive System Diseases
P40692	586	586	D	Partial/positional match	C18	Nutritional and Metabolic Diseases
P54278	511	511	K	Partial/positional match	C04	Neoplasms
P54278	511	511	K	Partial/positional match	C06	Digestive System Diseases
P54278	511	511	K	Partial/positional match	C16	Congenital, Hereditary, and Neonatal Diseases and Abnormalities
P54278	511	511	K	Partial/positional match	C18	Nutritional and Metabolic Diseases
P54278	597	597	S	Full match	C04	Neoplasms
P54278	597	597	S	Full match	C06	Digestive System Diseases
P54278	597	597	S	Full match	C16	Congenital, Hereditary, and Neonatal Diseases and Abnormalities
P54278	597	597	S	Full match	C18	Nutritional and Metabolic Diseases
P54278	622	622	I	Full match	C04	Neoplasms
P54278	622	622	I	Full match	C06	Digestive System Diseases
P54278	622	622	I	Full match	C16	Congenital, Hereditary, and Neonatal Diseases and Abnormalities
P54278	622	622	I	Full match	C18	Nutritional and Metabolic Diseases
P02730	760	760	Q	Full match	C15	Hemic and Lymphatic Diseases
P02730	760	760	Q	Full match	C16	Congenital, Hereditary, and Neonatal Diseases and Abnormalities
P00441	94	94	A	Full match	C02	Virus Diseases
P04798	462	462	V	Full match	C01	Bacterial Infections and Mycoses
O95477	587	587	W	Full match	C10	Nervous System Diseases
O95477	587	587	W	Full match	C16	Congenital, Hereditary, and Neonatal Diseases and Abnormalities
O95477	587	587	W	Full match	C18	Nutritional and Metabolic Diseases
O95477	1477	1477	R	Full match	C10	Nervous System Diseases
O95477	1477	1477	R	Full match	C16	Congenital, Hereditary, and Neonatal Diseases and Abnormalities
O95477	1477	1477	R	Full match	C18	Nutritional and Metabolic Diseases
O95477	1506	1506	L	Full match	C10	Nervous System Diseases
O95477	1506	1506	L	Full match	C16	Congenital, Hereditary, and Neonatal Diseases and Abnormalities
O95477	1506	1506	L	Full match	C18	Nutritional and Metabolic Diseases
O95477	590	590	S	Full match	C10	Nervous System Diseases
O95477	590	590	S	Full match	C16	Congenital, Hereditary, and Neonatal Diseases and Abnormalities
O95477	590	590	S	Full match	C18	Nutritional and Metabolic Diseases
O95477	597	597	R	Full match	C10	Nervous System Diseases
O95477	597	597	R	Full match	C16	Congenital, Hereditary, and Neonatal Diseases and Abnormalities
O95477	597	597	R	Full match	C18	Nutritional and Metabolic Diseases
Q9BY76	40	40	K	Full match		Unclassified
P39905	93	93	W	Full match	C06	Digestive System Diseases
P39905	93	93	W	Full match	C16	Congenital, Hereditary, and Neonatal Diseases and Abnormalities
P07949	77	77	E	Partial/positional match	C06	Digestive System Diseases
P07949	77	77	E	Partial/positional match	C16	Congenital, Hereditary, and Neonatal Diseases and Abnormalities
P39905	21	21	S	Full match	C06	Digestive System Diseases
P39905	21	21	S	Full match	C16	Congenital, Hereditary, and Neonatal Diseases and Abnormalities
P39905	150	150	N	Full match	C06	Digestive System Diseases
P39905	150	150	N	Full match	C16	Congenital, Hereditary, and Neonatal Diseases and Abnormalities
P39905	93	93	W	Full match		Unclassified
Q9BZD2	116	116	R	Full match	C09	Otorhinolaryngologic Diseases
Q9BZD2	116	116	R	Full match	C05	Musculoskeletal Diseases
Q9BZD2	116	116	R	Full match	C15	Hemic and Lymphatic Diseases
Q9BZD2	116	116	R	Full match	C10	Nervous System Diseases
Q9BZD2	427	427	S	Full match	C09	Otorhinolaryngologic Diseases
Q9BZD2	427	427	S	Full match	C05	Musculoskeletal Diseases
Q9BZD2	427	427	S	Full match	C15	Hemic and Lymphatic Diseases
Q9BZD2	427	427	S	Full match	C10	Nervous System Diseases
Q9BZD2	437	437	R	Full match	C09	Otorhinolaryngologic Diseases
Q9BZD2	437	437	R	Full match	C05	Musculoskeletal Diseases
Q9BZD2	437	437	R	Full match	C15	Hemic and Lymphatic Diseases
Q9BZD2	437	437	R	Full match	C10	Nervous System Diseases
Q9BZD2	449	449	R	Full match	C09	Otorhinolaryngologic Diseases
Q9BZD2	449	449	R	Full match	C05	Musculoskeletal Diseases
Q9BZD2	449	449	R	Full match	C15	Hemic and Lymphatic Diseases
Q9BZD2	449	449	R	Full match	C10	Nervous System Diseases
Q15109	82	82	S	Full match	C15	Hemic and Lymphatic Diseases
Q99707	1173	1173	L	Full match	C16	Congenital, Hereditary, and Neonatal Diseases and Abnormalities
Q99707	1173	1173	L	Full match	C18	Nutritional and Metabolic Diseases
Q676U5	300	300	A	Full match	F03	Mental Disorders
Q676U5	300	300	A	Full match	C10	Nervous System Diseases
Q15109	82	82	S	Full match	C16	Congenital, Hereditary, and Neonatal Diseases and Abnormalities
P37840	53	53	T	Full match	C16	Congenital, Hereditary, and Neonatal Diseases and Abnormalities
P54257-2	441	441	M	Full match	F03	Mental Disorders
P54257-2	441	441	M	Full match	C10	Nervous System Diseases
P54257-2	441	441	M	Full match	C16	Congenital, Hereditary, and Neonatal Diseases and Abnormalities
P58335-4	380	380	A	Partial/positional match	C17	Skin and Connective Tissue Diseases
P58335-4	380	380	A	Partial/positional match	C16	Congenital, Hereditary, and Neonatal Diseases and Abnormalities
P58335-4	381	381	A	Partial/positional match	C17	Skin and Connective Tissue Diseases
P58335-4	381	381	A	Partial/positional match	C16	Congenital, Hereditary, and Neonatal Diseases and Abnormalities
P58335-4	445	445	A	Partial/positional match	C17	Skin and Connective Tissue Diseases
P58335-4	445	445	A	Partial/positional match	C16	Congenital, Hereditary, and Neonatal Diseases and Abnormalities
P58335-4	463	463	A	Partial/positional match	C17	Skin and Connective Tissue Diseases
P58335-4	463	463	A	Partial/positional match	C16	Congenital, Hereditary, and Neonatal Diseases and Abnormalities
P23526	86	86	G	Full match	C13	Female Urogenital Diseases and Pregnancy Complications
P23526	86	86	G	Full match	C15	Hemic and Lymphatic Diseases
P23526	86	86	G	Full match	C16	Congenital, Hereditary, and Neonatal Diseases and Abnormalities
P23526	86	86	G	Full match	C20	Immune System Diseases
Q96P20	305	305	N	Full match	C10	Nervous System Diseases
O43734-2	10	10	N	Full match	C10	Nervous System Diseases
P37840	30	30	P	Full match	C10	Nervous System Diseases
P12104	55	55	T	Full match	C16	Congenital, Hereditary, and Neonatal Diseases and Abnormalities
P01130	565	565	V	Full match	C16	Congenital, Hereditary, and Neonatal Diseases and Abnormalities
P01130	565	565	V	Full match	C18	Nutritional and Metabolic Diseases
Q8IV16	115	115	P	Full match	C16	Congenital, Hereditary, and Neonatal Diseases and Abnormalities
Q8IV16	65	65	Y	Full match	C16	Congenital, Hereditary, and Neonatal Diseases and Abnormalities
P23526	86	86	G	Full match	C18	Nutritional and Metabolic Diseases
P23526	89	89	V	Full match	C18	Nutritional and Metabolic Diseases
P23526	89	89	V	Full match	C16	Congenital, Hereditary, and Neonatal Diseases and Abnormalities
P23526	143	143	C	Full match	C18	Nutritional and Metabolic Diseases
P23526	143	143	C	Full match	C16	Congenital, Hereditary, and Neonatal Diseases and Abnormalities
P35222	37	37	A	Full match	C19	Endocrine System Diseases
P41220	44	44	H	Full match	C14	Cardiovascular Diseases
Q15848	112	112	C	Full match	C16	Congenital, Hereditary, and Neonatal Diseases and Abnormalities
P15056	464	464	E	Full match	C18	Nutritional and Metabolic Diseases
P15056	464	464	V	Full match	C18	Nutritional and Metabolic Diseases
O14836-2	58	58	R	Full match	C15	Hemic and Lymphatic Diseases
P23352	267	267	K	Full match	C12	Male Urogenital Diseases
P23352	267	267	K	Full match	C13	Female Urogenital Diseases and Pregnancy Complications
P23352	267	267	K	Full match	C16	Congenital, Hereditary, and Neonatal Diseases and Abnormalities
P23352	267	267	K	Full match	C19	Endocrine System Diseases
Q8N6F1-2	20	20	D	Full match	C16	Congenital, Hereditary, and Neonatal Diseases and Abnormalities
Q8N6F1-2	20	20	D	Full match	C11	Eye Diseases
Q8N6F1-2	20	20	D	Full match	C12	Male Urogenital Diseases
Q8N6F1-2	20	20	D	Full match	C13	Female Urogenital Diseases and Pregnancy Complications
Q8N6F1-2	20	20	D	Full match	C18	Nutritional and Metabolic Diseases
O75603	47	47	L	Full match	C19	Endocrine System Diseases
O75603	63	63	S	Full match	C19	Endocrine System Diseases
Q9BV36	35	35	W	Full match		Unclassified
Q9BV36	35	35	K	Partial/positional match		Unclassified
Q9BV36	35	35	V	Partial/positional match		Unclassified
Q9BV36	35	35	F	Partial/positional match		Unclassified
Q0D2K0	176	176	D	Full match	C17	Skin and Connective Tissue Diseases
Q0D2K0	176	176	D	Full match	C16	Congenital, Hereditary, and Neonatal Diseases and Abnormalities
Q9NWZ3	12	12	A	Partial/positional match	C20	Immune System Diseases
Q9NWZ3	12	12	C	Full match	C20	Immune System Diseases
P35908	484	484	P	Full match	C16	Congenital, Hereditary, and Neonatal Diseases and Abnormalities
P35908	484	484	P	Full match	C17	Skin and Connective Tissue Diseases
P35908	186	186	K	Full match	C16	Congenital, Hereditary, and Neonatal Diseases and Abnormalities
P35908	186	186	K	Full match	C17	Skin and Connective Tissue Diseases
P35908	477	477	N	Full match	C16	Congenital, Hereditary, and Neonatal Diseases and Abnormalities
P35908	477	477	N	Full match	C17	Skin and Connective Tissue Diseases
O60674	617	617	F	Full match	C08	Respiratory Tract Diseases
Q9BZS1	363	363	V	Full match	C16	Congenital, Hereditary, and Neonatal Diseases and Abnormalities
Q9BZS1	363	363	V	Full match	C18	Nutritional and Metabolic Diseases
Q9BZS1	363	363	V	Full match	C19	Endocrine System Diseases
Q9BZS1	363	363	V	Full match	C20	Immune System Diseases
Q9BZS1	242	242	P	Full match	C16	Congenital, Hereditary, and Neonatal Diseases and Abnormalities
Q9BZS1	242	242	P	Full match	C18	Nutritional and Metabolic Diseases
Q9BZS1	242	242	P	Full match	C19	Endocrine System Diseases
Q9BZS1	242	242	P	Full match	C20	Immune System Diseases
P01112	12	12	V	Full match	C20	Immune System Diseases
P00441	94	94	A	Full match	C20	Immune System Diseases
P01116-2	12	12	V	Full match	C20	Immune System Diseases
P01116	12	12	V	Full match	C20	Immune System Diseases
P01116	12	12	V	Partial/positional match	C20	Immune System Diseases
P01116	37	37	G	Partial/positional match	C20	Immune System Diseases
P01116	35	35	S	Partial/positional match	C20	Immune System Diseases
P01116	40	40	C	Partial/positional match	C20	Immune System Diseases
P01112	35	35	S	Full match	C20	Immune System Diseases
P01112	37	37	G	Full match	C20	Immune System Diseases
[truncated: 1,120 more rows]

## Sheet: 3d
Effect	Related to disease	Number of annotations
causing	no	15
decreasing	no	162
disrupting	no	406
increasing	no	56
no effect	no	721
undefined	no	74
causing	yes	84
decreasing	yes	379
disrupting	yes	1245
increasing	yes	417
no effect	yes	1097
undefined	yes	266

## Sheet: 3e
Effect	Related to disease	Number of variants
causing	no	4
decreasing	no	96
disrupting	no	116
increasing	no	34
no effect	no	135
undefined	no	39
causing	yes	40
decreasing	yes	221
disrupting	yes	305
increasing	yes	119
no effect	yes	246
undefined	yes	65

## Sheet: 3f
Sequence change	Effect	Recurrence
P84077 N126S	increasing	1
P00533 G719A	increasing	2
P35222 S33A	increasing	3
P42336 E545D	increasing	5
P60484 C124R	increasing	1
Q12913 G992D	increasing	1
P42336 E542V	increasing	4
P42336 E545A	increasing	22
Q9BZQ8 S602A	increasing	1
P04637 R273S	increasing	7
Q96CV9 E50D	increasing	1
P15056 G469R	increasing	4
P01112 G12A	increasing	2
Q5S007 G2019D	increasing	2
P30556 N111K	increasing	1
P01111 G12A	increasing	2
P01111 G12D	increasing	16
P42336 Q546K	increasing	16
P42336 E545G	increasing	10
O75581 S1613Y	increasing	1
P04637 R273L	increasing	28
P04637 R273P	increasing	5
Q99952 V65L	decreasing	1
P15056 G464E	decreasing	1
P00533 L858R	increasing	23
P43629 L187F	increasing	3
P43629 P220S	increasing	2
P15056 G464E	increasing	1
Q71DI3 M91I	increasing	1
P00533 G719D	increasing	1
Q5S007 G2019D	decreasing	2
Q5S007 G2385R	decreasing	1
P78563 T32A	disrupting	1
Q16665 P564A	disrupting	1
Q92569 R90Q	disrupting	2
O75603 G63S	disrupting	1
Q13158 R117P	disrupting	1
O95278 P301S	disrupting	1
P22681 T298A	disrupting	1
P15056 M517V	disrupting	1
P49418 G684A	disrupting	1
Q13563 V846M	disrupting	2
Q9UQB9 T198A	disrupting	1
Q9H2K2 F593I	disrupting	1
P29590 S518L	disrupting	1
O15085 R867L	disrupting	1
Q9HC77 S589L	disrupting	1
O94829 R803Q	disrupting	1
Q9Y376 R227I	disrupting	1
Q13563 D886N	disrupting	1
Q96E14 M134T	disrupting	1
Q9UIS9 D32N	disrupting	1
P54253 K771E	disrupting	1
P04637 L194R	disrupting	16
P51809 L157M	disrupting	1
Q96PD2 Y750C	disrupting	1
O75603 R47C	disrupting	1
Q8N5C8 C703Y	disrupting	1
Q09472 D1399Y	disrupting	1
P04637 V143M	disrupting	4
Q8WUM4 P720H	disrupting	2
O95278 G279S	disrupting	1
O43924 R48C	disrupting	1
P22681 F336L	disrupting	1
O15151 S367L	disrupting	1
Q9Y253 H654N	disrupting	1
Q9HC29 L1007F	disrupting	1
P10451 D157G	disrupting	1
P25445 E261D	disrupting	1
P62805 R20C	disrupting	1
Q9GZQ8 R70C	disrupting	1
Q13526 W34L	disrupting	1
Q12948 F112I	disrupting	1
Q5JVL4 R221C	disrupting	1
Q969H0 R465C	decreasing	40
Q969H0 R465H	decreasing	30
Q15485 T236A	decreasing	1
P00533 L858R	decreasing	23
P15056 R662S	decreasing	1
Q15691 Y268H	decreasing	1
P43629 P220S	decreasing	2
Q8IYV9 H157Q	decreasing	1
P21912 F146L	decreasing	1
P26715 R215Q	decreasing	1
Q7L7L0 Q105H	decreasing	1
O60784 N230S	decreasing	1
P35222 S33A	decreasing	3
P22736 R563W	decreasing	1
P55072 H183Y	decreasing	1
P11802 R24H	no effect	1
P11802 R24S	no effect	1
P09493 V95G	no effect	1
Q13515 A407S	no effect	1
Q96RU7 Q84K	no effect	1
P10451 D94N	no effect	1
O75603 G63S	no effect	1
O43524 S315F	no effect	1
Q15154 L1971P	no effect	2
P43629 A188S	no effect	1
Q96NR8 P230A	no effect	1
Q15475 R110W	no effect	1
Q9BXR6 M514I	no effect	1
P26678 R9S	no effect	1
O14730 K290E	no effect	1
Q13049 R394C	no effect	1
P19429 A2E	no effect	1
P06753 R168H	no effect	1
Q9BTV4 S358L	no effect	1
P05107 G273R	no effect	1
P43629 K157N	no effect	1
P06028 T48S	no effect	1
Q9BXR6 K144I	no effect	1
P09871 G630A	causing	1
Q9Y397 P150S	causing	1
Q5S007 D1994Y	disrupting	1
O15287 S7A	disrupting	1
Q13485 Y353C	disrupting	1
Q13485 R361C	disrupting	13
Q969G2 R84C	disrupting	1
P11802 R24C	disrupting	1
P49675 E169K	disrupting	1
Q99732 A111S	disrupting	1
Q13049 R394C	disrupting	1
P51608 R306C	disrupting	1
O14686 R5432L	disrupting	1
Q8NFJ9 R404C	disrupting	1
Q13485 R361S	disrupting	1
O43395 P493L	disrupting	1
P35609 M604I	disrupting	1
P07510 R86H	disrupting	1
P51687 W450C	disrupting	1
Q13127 S1027G	disrupting	1
O60260 G284A	disrupting	1
P07510 R86C	disrupting	1
P06753 R168H	disrupting	1
Q01453 R157Q	disrupting	1
Q9UBQ0 P92L	disrupting	1
Q6P1J9 R91Q	disrupting	7
Q6PEW1 R7S	disrupting	1
P07510 V107E	disrupting	1
P51608 K304R	disrupting	1
Q99959 S644R	disrupting	1
Q92730 T45I	disrupting	1
Q13485 D351A	disrupting	1
Q969G2 R84S	disrupting	2
Q969G2 R84H	disrupting	3
Q13485 G510R	disrupting	1
Q13485 R361H	disrupting	23
P06748 K263R	disrupting	2
P41250 G294A	disrupting	1
P11802 R24S	disrupting	1
Q9H0F7 A89S	decreasing	1
P35813 R33C	decreasing	1
P61586 L69M	decreasing	1
P22681 T298A	decreasing	1
P05106 D749N	decreasing	4
P04637 C135W	decreasing	3
Q08ET2 R362K	decreasing	1
P10828 E457D	decreasing	2
P84022 K333E	decreasing	1
Q96CV9 E50D	decreasing	1
P51610 P134A	decreasing	1
P15056 G469A	decreasing	10
P61586 F106L	decreasing	3
P63279 R61W	decreasing	1
Q16665 P564A	decreasing	1
P20339 S34L	decreasing	1
P11362 D755A	decreasing	1
P15056 G469V	decreasing	5
Q14145 G527C	decreasing	1
Q9BXA6 D135N	decreasing	1
P15514 F153L	decreasing	1
Q8IYM1 T89M	decreasing	1

## Sheet: 3g
Effect	n	Proportion	Fisher pval
decreasing	9	0.219512	0.012721
disrupting	6	0.0759494	0.206426
increasing	17	0.53125	8.28919e-06
causing	0	0	1
no effect	0	0	1

## Sheet: 4a
Sequence change	Effect	ddG	ddG sd
O00206 N433A	decreasing	0.87844	0.0612511
O00206 N433A	decreasing	0.32132	0.144789
O00206 N433M	decreasing	-1.02986	0.235601
O00206 N433M	decreasing	-1.13098	0.162335
O00213 R451D	disrupting	1.46429	0.329857
O00255 H139A	decreasing	1.51	0.0543001
O14893 Y52A	decreasing	3.74048	0.167328
O14893 Y52A	decreasing	1.27944	0.059746
O14893 R213A	disrupting	-0.01322	0.0775778
O14931 S52W	disrupting	0.070518	0.199171
O14931 S52W	disrupting	-0.634464	0.240901
O14931 S52A	disrupting	-1.1266	0
O15085 D873N	disrupting	1.18384	0.498292
O15085 E741A	decreasing	3.4007	0.0184712
O15085 E928R	disrupting	1.88582	0.266841
O15085 I876A	disrupting	1.93552	0.266038
O15085 L869A	disrupting	2.59768	0.142958
O15085 R867K	disrupting	0.39412	0.26921
O15085 R868R	disrupting	-0.0334	0
O15085 R872A	disrupting	0.2454	0.161225
O15085 S748A	decreasing	-0.1965	0.0390685
O15169 L392A	disrupting	3.82116	0.0518399
O15169 L392H	decreasing	3.85666	0.221629
O15169 L396E	decreasing	5.35516	0.0116971
O43293 P216C	decreasing	4.18576	0.0284235
O43293 T180D	decreasing	3.65112	0.0354595
O43597 N53V	disrupting	2.74272	0.112575
O43597 P59W	decreasing	10.0323	1.11299
O43924 R48L	disrupting	2.1916	0.246898
O60260 C421M	decreasing	-0.9772	0.22435
O60260 T240A	decreasing	-0.1934	0.0192302
O60260 T240I	disrupting	-2.1138	0.00083666
O60260 T415A	disrupting	1.0158	0.367452
O60260 T415F	decreasing	1.899	1.31827
O60341 D375H	disrupting	2.7628	0.446911
O60341 D375V	disrupting	0.7532	0.0101833
O60341 D553A	disrupting	-0.3466	0.0316907
O60341 D553E	disrupting	0.7184	0.237565
O60341 D555C	disrupting	-0.2712	0.000447214
O60341 D555L	disrupting	-1.7196	0.281413
O60341 D556C	disrupting	-0.056	0.0855102
O60341 D556V	disrupting	-0.1028	0.0508547
O60341 E379E	disrupting	-0.0784	0.0296867
O60341 E379R	disrupting	0.5788	0.106396
O60716 K401R	decreasing	2.49336	0.253109
O60716 N478A	decreasing	-0.52786	0.00384617
O60885 H437A	decreasing	-4.046	0.85526
O60885 H437L	decreasing	-2.5428	0.444357
O75340 Y180A	disrupting	3.58982	0.0388211
O75340 Y180K	disrupting	3.47514	0.0199382
O75340 Y180N	disrupting	3.47946	0.0426345
O75340 W95D	disrupting	6.95022	0.0287285
O75340 W95S	disrupting	5.46264	0.0622715
O75340 Y91D	disrupting	4.7221	0.0316629
O75340 Y91L	disrupting	0.64819	0.0274793
O75381 K56A	decreasing	0.25736	0.00962408
O75381 F52Y	disrupting	2.5008	0.22371
O94829 D369E	decreasing	-0.817884	0.757989
O94829 E436E	decreasing	-0.018412	0.00185146
O94829 R938K	decreasing	0.027752	0.0800448
O94829 D426A	disrupting	1.0482	0.225396
O94829 Y34A	disrupting	3.2228	0.0782349
O94829 Y35N	disrupting	1.9582	0.0145842
O95747 A471A	decreasing	0	0
O95747 D449D	decreasing	-0.012606	0.0113638
O95747 D459A	disrupting	2.89471	0.0116791
O95747 E467Q	disrupting	0.47247	0.249312
O95747 I450A	disrupting	4.59918	0.0239063
O95747 L468R	disrupting	5.2595	0.857498
O95747 L473A	disrupting	2.59351	0.0318856
O95747 R451K	decreasing	0.10337	0.285663
O96013 R49A	disrupting	2.88652	0.173138
P01112 E37A	disrupting	-0.14444	0.0314625
P01112 Y40V	disrupting	1.49014	0.105824
P01375 R31W	decreasing	0.55142	0.103259
P02511 R120A	increasing	1.69347	0.00788751
P02511 R120A	no effect	1.69347	0.00788751
P02511 R120A	decreasing	1.69347	0.00788751
P02511 R120D	decreasing	4.12926	0.0100474
P02511 R120E	decreasing	2.9172	0.223726
P02511 R120R	no effect	-0.047154	0.00177991
P02545 R377A	disrupting	1.3735	0
P02545 R377C	disrupting	2.19512	0.0181944
P02724 G83A	disrupting	4.54954	0.00115672
P02724 G83A	disrupting	1.77552	0.124642
P02786 G647A	decreasing	1.4366	0.199067
P02786 G647W	decreasing	32.9858	2.76477
P02786 R646A	decreasing	1.4828	0.485153
P04049 Y341E	disrupting	-0.0592	0.0634169
P04049 Y341E	disrupting	-0.6662	0.0621023
P04141 I117A	no effect	3.78325	0.0187747
P04141 I117A	no effect	3.46787	0.011887
P04156 M129A	decreasing	1.74237	0.116166
P04156 M129A	decreasing	0.34875	0.0151838
P04271 F89S	decreasing	0.822938	0.0632013
P04637 L344A	disrupting	2.07428	0.0251345
P04637 K120H	decreasing	0.8828	0.300802
P04637 K120K	decreasing	-0.0806	0.0922513
P04637 R175V	disrupting	2.0848	0.705331
P04637 R248R	disrupting	-0.0268	0.0286217
P04637 R280A	decreasing	0.5174	0.00808084
P06239 W97R	decreasing	2.60787	0.276924
P06241 P134A	disrupting	2.68966	0.0493913
P06241 R96A	increasing	1.93289	0.0224402
P06241 R96E	increasing	2.59124	0.0273503
P06241 R96R	increasing	-0.00084	0
P06241 R96S	increasing	2.08558	0.0228872
P06400 P568D	decreasing	2.2198	0.0785283
P06400 P568D	decreasing	2.2172	0.275332
P06400 S567A	increasing	-0.0338	0.000447214
P06400 S567A	increasing	-0.043	0.00839643
P06730 K212F	increasing	0.54778	0.112001
P06730 K212F	increasing	0.09174	0.257864
P06730 K212R	decreasing	-0.02672	0.116942
P06730 K212R	decreasing	-0.0685	0.16487
P06730 K212W	disrupting	0.4681	0.0641383
P06730 K212W	disrupting	0.32106	0.0903529
P06730 V69S	decreasing	5.07102	0.00533076
P07949 D707A	disrupting	-0.1888	0.0230478
P08253 F297A	decreasing	2.9904	0.0098387
P08253 F297A	decreasing	2.6492	0.0130269
P08253 F297F	decreasing	0.0038	0.00694262
P08253 F297F	decreasing	-0.0152	0.0290637
P08253 F297G	decreasing	4.7286	0.0365075
P08253 F297G	decreasing	4.5564	0.0312458
P08581 D1002A	decreasing	3.4331	0.0262455
P08581 D1002E	decreasing	3.30606	1.51575
P08581 R1004A	disrupting	4.07894	0.0722241
P08581 R1004A	decreasing	4.07894	0.0722241
P08581 R1004D	decreasing	4.31642	0.0421522
P08631 Y87G	disrupting	2.13068	0.189523
P0CG47 I44A	decreasing	2.14232	0.0348396
P0CG47 I44K	decreasing	0.686134	0.152425
P0CG47 I44V	decreasing	0.889154	0.0130951
P0CG48 I44A	decreasing	2.14232	0.0348396
P0CG48 K6A	decreasing	1.71526	0.15681
P0CG48 K48F	decreasing	0.37092	0.197311
P0CG48 K6A	decreasing	0.629	0.0980612
P0CG48 G75S	disrupting	0.3634	0.0017088
P10275 V716K	decreasing	8.7997	1.23472
P10415 G145K	decreasing	14.6386	2.80085
P11413 K386A	decreasing	0.4284	0.0789006
P11413 K386P	decreasing	1.8886	0.0760283
P11686 Y104A	no effect	5.7561	0.0390706
P11686 Y104A	disrupting	5.7561	0.0390706
P11686 Y104C	disrupting	5.07234	0.0210209
P11686 Y104D	no effect	6.50878	0.0212596
P11686 Y104D	causing	6.50878	0.0212596
P11686 Y104E	no effect	6.08116	0.222451
P11686 Y104K	disrupting	4.10752	0.44094
P11686 Y104N	no effect	5.58714	0.0332429
P11686 Y104S	no effect	7.01694	0.0559499
P11686 Y104V	no effect	3.31724	0.051292
P11717 E1544A	decreasing	0.4414	0.0134648
P11802 N41A	no effect	0.51498	0.0160116
P11802 N41P	no effect	13.1893	0.025195
P11940 F567N	decreasing	2.81862	0.12564
P11940 F567N	disrupting	2.73436	0.0215145
P11940 K580R	disrupting	-0.05586	0.501944
P13051 R88L	decreasing	1.50558	0.321969
P14598 F209A	decreasing	2.5634	0.0652595
P14598 I164N	decreasing	1.7748	0.00356371
P14598 F209Q	decreasing	2.85818	0.0289685
P14598 I164E	decreasing	3.20972	0.503215
P14598 K385P	decreasing	4.3922	0.28802
P14598 P363S	decreasing	2.7056	0.129423
P14598 P366G	disrupting	1.6546	0.0569017
P14598 R368P	decreasing	-1.2504	0.592745
P14618 R399A	decreasing	2.5738	0.0672993
P14618 R399F	decreasing	1.7816	0.247144
P14618 R399F	decreasing	1.368	0.0701427
P15056 G464A	decreasing	0.1115	0
P15056 G464E	decreasing	0.3908	0.0491406
P15056 G464Q	decreasing	-0.39116	0.0375776
P15056 I617S	decreasing	4.5507	0.0262774
P15056 R462A	decreasing	2.08232	0.477207
P15056 R462P	decreasing	1.92262	0.145529
P15056 R662L	decreasing	-0.13732	0.210766
P15056 R662N	decreasing	-0.0819	0.293312
P15056 R662R	decreasing	0.02416	0.12689
P15531 P96A	decreasing	3.00086	0.00792893
P15531 P96L	decreasing	8.6276	0.467844
P15531 P96Q	decreasing	12.2969	0.810592
P15531 P96R	decreasing	19.0035	1.57225
P16144 R1225A	disrupting	1.5534	0.0600094
P16144 R1281V	disrupting	4.15106	0.274035
P16220 S142A	increasing	0.30126	0.0128865
P18031 D181A	increasing	1.686	0.0108741
P18465 Q96A	no effect	2.7536	0.312197
P20339 F48A	decreasing	0.672996	0.199554
P20339 F48A	decreasing	0.20656	0
P20339 H46W	disrupting	11.0552	0.635608
P20339 H46W	disrupting	6.22231	0.937769
P20339 K42K	decreasing	-0.00449	0.024188
P20339 K42K	decreasing	-0.014872	0.0198656
P20936 W317G	disrupting	3.24396	0.0336114
P21980 R262A	decreasing	1.8456	0.136399
P21980 R262N	decreasing	1.53428	0.26948
P21980 R28A	decreasing	0.90948	0.226156
P21980 R28E	decreasing	1.309	0.226632
P22681 F336E	decreasing	1.42026	0.0746905
P22681 T298K	disrupting	-0.5466	0.0223516
P22681 Y274D	disrupting	5.7099	0.203506
P22681 F336L	disrupting	-0.43172	0.0905438
P22681 K322L	decreasing	0.19544	0.08751
P22681 T298A	decreasing	-0.048	0.00268328
P22681 Y274A	decreasing	4.18596	0.153544
P22681 E334W	decreasing	-0.7124	0.0220153
P22681 F336S	decreasing	1.90206	0.00549936
P22681 K322E	decreasing	0.6905	0.235421
P22681 T298R	disrupting	-1.25346	0.023755
P22681 Y274C	disrupting	3.88938	0.0213281
P22681 F336A	decreasing	0.40198	0.018452
P22681 F336E	decreasing	-0.44746	0.00723761
P22681 F336H	decreasing	0.46772	0.22861
P22681 F336V	disrupting	-0.00458	0.0258037
P22681 K322N	decreasing	1.22844	0.0482194
P22681 K322R	decreasing	-0.34746	0.0625428
P22681 F336A	decreasing	1.09652	0.00258689
P22681 K322D	decreasing	1.7038	0.036321
P22681 T298P	disrupting	2.49556	1.83939
P22681 Y274N	disrupting	3.88268	0.188207
P25445 T241P	decreasing	1.84816	0.0781561
P25445 K287V	disrupting	0.457026	0.0172221
P25445 Y291A	disrupting	2.59178	0.283229
P25815 F15D	disrupting	6.1225	0.0827093
P25815 F15L	disrupting	1.79252	0.0939141
P25815 F15R	disrupting	5.45448	1.20912
P25815 F71P	disrupting	4.63282	0.0235572
P25815 F71W	disrupting	5.47608	0.173027
P25815 F71Y	disrupting	2.50126	0.0367685
P25815 F74A	disrupting	4.30146	0.0223569
P25815 F74D	disrupting	6.21628	0.0392659
P25815 F74K	disrupting	4.2794	0.0528144
P25815 F74Q	disrupting	3.65492	0.131025
P25815 F74R	disrupting	4.61904	0.513904
P25815 F74V	disrupting	4.05268	0.315486
P25815 I75A	disrupting	2.7102	0.0282713
P25815 I75M	disrupting	-0.82334	0.0209245
P25815 V76A	disrupting	-0.1759	0
P25942 T254A	decreasing	-0.799	0
P26715 D200L	no effect	-0.4614	0.0653361
P26715 K217K	no effect	-0.0932	0.0601016
P26715 Q212A	no effect	0.8394	0.0962798
P26715 R137A	decreasing	0.951	0.624675
P26715 S172A	no effect	0.6872	0.0334918
P26715 S223A	no effect	-0.2982	0.00571839
P26715 V213S	no effect	-0.6758	0.167365
P29083 F387A	disrupting	2.0285	0.000894427
P29083 V390R	disrupting	0.85576	0.311105
P29972 P38A	no effect	2.6268	0.254355
P29972 P38P	no effect	-0.007	0
P29972 Q47A	no effect	-0.0442	0.00252982
P30154 V448A	decreasing	1.27	0
P32455 R240W	disrupting	2.92244	0.524751
P32455 R240W	disrupting	2.03868	0.213798
P32780 K18A	decreasing	1.3967	0.0324439
P32780 K19A	disrupting	0.99162	0.0653595
P32780 K54A	disrupting	0.72718	0.174105
P32780 K54F	disrupting	0.3427	0.593362
P32780 Q66N	disrupting	1.27688	0.200147
P32780 Q66Q	decreasing	-0.0329	0
P32780 Q66R	disrupting	-2.09394	0.45006
P32780 V68A	decreasing	1.54304	0.069947
P35222 Y654A	decreasing	0.9164	0.0865985
P37268 K45A	no effect	0.0618	0.0542927
P37268 K45G	no effect	1.0498	0.0284903
P37840 A53E	increasing	2.9028	0.21624
P37840 A53M	disrupting	-0.0412	0.124989
P38398 M1775T	disrupting	4.07729	0.0879413
P38646 V482A	disrupting	3.5802	0.0200701
P38646 V482A	disrupting	3.35016	0.0183121
P40259 G137A	disrupting	6.6476	0.552993
P40259 G137A	disrupting	4.3834	0.0518633
P40259 G137C	disrupting	8.9792	0.41957
P40259 G137C	disrupting	8.972	0.544715
P40337 C162A	disrupting	-0.06248	0.00177961
P40855 D28R	decreasing	-1.4646	0.105675
P40855 F29A	disrupting	4.47526	0.0271312
P40855 F29W	disrupting	0.91284	0.833446
P40855 L18A	decreasing	2.45454	0.0116242
P40855 L18D	disrupting	4.05304	0.0619677
P40855 L21A	disrupting	2.66634	0.108758
P40855 L21A	decreasing	2.66634	0.108758
P40855 L22D	disrupting	5.74454	0.064507
P40855 L22V	disrupting	2.50142	0.0161328
P40855 L26A	decreasing	2.16568	0.0480334
P42336 E545A	increasing	1.0538	0.0462839
P42336 E545D	increasing	1.017	0.17092
P42336 E545G	increasing	2.4624	0.126715
P42336 E545N	increasing	1.0442	0.322592
P42336 E545R	increasing	1.4166	0.142497
P42566 V154A	disrupting	-0.5917	0.000913783
P42566 V154I	disrupting	1.38912	0.820294
P42566 V154I	decreasing	1.38912	0.820294
P42566 W169E	disrupting	3.66596	0.199711
P42566 W169H	disrupting	0.8408	0.751185
P42566 W169S	decreasing	3.35632	0.165328
P42566 Y193A	decreasing	0.59556	0.0778034
P42773 F37A	disrupting	2.53136	0.0220287
P51587 T1526A	decreasing	1.77232	0.00598974
P51587 V1532E	disrupting	1.5082	0.0490599
P51587 V1532M	increasing	-0.1784	0.12173
P51587 W31A	disrupting	4.052	0.0916431
P51587 W31K	disrupting	5.4328	0.124418
P51795 K725A	causing	1.41076	0.149419
P51795 K725K	causing	-0.0131	0
P52564 K82A	decreasing	1.6334	0.0226762
P52564 K82A	decreasing	1.26184	0.0669137
P52657 Y65L	decreasing	-0.341684	0.00086086
P53355 S308A	disrupting	-0.639044	0.00133369
P53355 W305A	decreasing	5.88927	0
P53355 W305N	decreasing	6.38293	0.472197
P53355 W305T	decreasing	7.63236	0.0346305
P54727 L8A	disrupting	3.2267	0.0145967
P54727 K6P	increasing	-0.3956	0.0245112
P55036 A290A	disrupting	0	0
P55036 A290I	disrupting	1.6852	0.27552
P55036 A290R	disrupting	5.2734	2.48005
P55036 I287A	disrupting	1.457	0.471445
P55036 I287E	disrupting	1.7266	0.366503
P55036 I287W	disrupting	4.5816	2.35811
P55036 M291D	disrupting	4.8644	0.605811
P55036 M291I	disrupting	0.9642	0.0564641
P55036 M291K	disrupting	0.758	0.165372
P55036 M291R	disrupting	1.1874	0.209767
P55036 Y289A	disrupting	1.2164	0.0415488
P55036 Y289E	disrupting	1.0178	0.0431358
P55036 Y289V	disrupting	1.0712	0.0358497
P55036 A290I	disrupting	4.23756	1.08951
P55036 A290N	disrupting	5.78038	0.939786
P55036 A290V	disrupting	2.1261	0.57517
P55036 I287A	disrupting	1.52308	0.0174833
P55036 I287E	disrupting	1.57088	0.0100937
P55036 I287H	disrupting	2.87004	1.38524
P55036 I287I	disrupting	-0.02856	0.0163127
P55036 M291A	disrupting	0.90288	0.0152122
P55036 M291S	disrupting	1.28854	0.0205364
P55036 Y289A	disrupting	3.1318	0.3732
P55036 Y289C	disrupting	3.31378	0.154164
P55036 Y289S	disrupting	3.27392	0.158416
P55036 Y289V	disrupting	2.33104	0.147565
P55087 D184A	disrupting	1.4646	0.280022
P55087 D184C	disrupting	0.9918	0.103447
P55957 G94A	decreasing	4.19821	0.00402492
P55957 G94C	disrupting	9.05078	0.00399055
P55957 G94P	disrupting	10.7359	0.0215992
P55957 M97D	decreasing	5.84343	0.17988
P60891 N114A	no effect	-0.04806	0.0126083
P60891 N114A	no effect	-0.2882	0
P60891 N114N	no effect	0.006	0.0113137
P60891 N114N	no effect	0	0
P60953 Y40A	disrupting	0.8292	0.70322
P60953 D38G	decreasing	-6.624	0.275754
P60953 Y40S	decreasing	-2.6916	0.0999415
P61006 T72A	decreasing	-0.47342	0.168365
P61006 T72A	no effect	-0.47342	0.168365
P61006 T72S	no effect	1.43268	0.110906
P61020 Q79A	decreasing	1.88714	0.216803
P61326 L136A	decreasing	4.4301	0.00161116
P61586 F106A	decreasing	2.3029	0.105141
P61586 F106E	disrupting	7.2569	0.176924
P61964 D107P	decreasing	-0.76272	0.0417858
P61964 F133D	decreasing	2.84014	0.254741
P61964 F149A	decreasing	3.04864	0.029071
P61964 F263D	decreasing	0.6053	0.118736
P61964 D107G	decreasing	2.06186	0.0393842
P61964 F133A	decreasing	3.18114	0.0465415
P61964 F149A	decreasing	3.40062	0.055436
P61964 F263D	decreasing	1.01086	0.193366
P62491 Q70A	increasing	0.5216	0
P62491 Q70A	increasing	0.23662	0.0561598
P62877 D40A	decreasing	1.4798	0.0160062
P62877 D40E	decreasing	-0.331	0.0333617
P62877 D40Y	decreasing	-0.986	0.157247
P62877 I37A	decreasing	-0.287	0
P62877 I37F	decreasing	-0.2482	0.0051672
P62877 I37P	decreasing	-0.303	0.0109772
P62877 N98A	decreasing	0.0328	0.0327826
P62877 N98D	decreasing	0.3594	0.0259287
P62877 N98E	decreasing	-0.033	0.0190263
P62877 N98F	decreasing	-0.506	0.264143
P62877 V38A	decreasing	-0.4404	0.000547723
P62877 V38E	decreasing	0.3468	0.0101833
P62877 W35A	decreasing	2.6718	0.0973201
P62877 W35A	decreasing	1.6624	0.157976
P62877 V38A	decreasing	-0.8338	0.0578939
P62877 V39A	decreasing	-0.9518	0.00506952
P62877 V39L	decreasing	-0.716	0.00738241
P62877 W35A	decreasing	0.0086	0.0351326
P62877 I37P	decreasing	2.29942	0.121086
P62877 N98A	decreasing	0.53912	0.000995992
P62877 N98D	decreasing	0.13672	0.0261587
P62877 R46R	decreasing	-0.0354	0
P62877 W35A	decreasing	1.00802	0.0695882
P62877 I37A	decreasing	0.327	0.145762
P63000 T35E	decreasing	0.0916	0.0438353
P63010 E849L	disrupting	0.0523	0.00858138
P63010 E902W	decreasing	7.23476	2.36531
P63279 R17A	disrupting	1.4322	0.0604707
P63279 R17C	disrupting	2.2938	0.154095
P84022 K378R	decreasing	0.281	0.324554
P84077 T32E	decreasing	-1.55424	0.00401036
P84077 I49C	disrupting	0.0024	0.173295
P84077 K73G	decreasing	1.3462	0.062763
P84077 V53A	decreasing	0.2698	0.0138094
P98170 D214T	decreasing	-1.187	0.0130269
Q00534 R31E	disrupting	9.3007	0.376534
Q00987 Y489A	increasing	1.38162	0.0102275
Q00987 Y104A	decreasing	1.08504	0.0427723
Q01968 F668H	decreasing	3.91598	0.00581802
Q01968 F668N	decreasing	4.34129	0.379666
Q01968 F668P	disrupting	7.86584	0.146762
Q01968 F668Q	decreasing	4.47772	0.0444809
Q02241 L794A	disrupting	3.8825	0.0139494
Q02241 L794A	disrupting	3.8618	0.0675038
Q02750 I310E	decreasing	2.31802	0.0635557
Q02750 I310N	decreasing	2.3688	0.0186055
Q02750 L314A	disrupting	3.17572	0.00804344
Q02750 L314S	disrupting	3.77352	0.0353489
Q02750 S228A	decreasing	1.6566	0.0508356
Q02750 S228K	decreasing	6.83052	1.17101
Q03393 F40A	no effect	4.69852	0.0190846
Q03393 F40L	no effect	1.72884	0.0353531
Q03393 R16A	no effect	1.33014	0.0181322
Q03393 R16Q	no effect	0.56486	0.219076
Q03393 R16R	no effect	-0.03858	0.0690498
Q04206 C216A	decreasing	0.505624	0.000224009
Q04206 C216A	decreasing	0.339008	0.0102649
Q04206 C216E	decreasing	5.71446	0.796046
Q04206 C216E	decreasing	4.53823	0.275257
Q07812 D68A	disrupting	3.30712	0.00706449
Q07812 D68K	disrupting	3.2943	0.102131
Q07812 D68S	decreasing	3.48438	0.0207118
Q07812 M74A	decreasing	1.93714	0.106133
Q07812 M74E	decreasing	2.85836	0.300353
Q07812 M74G	disrupting	3.04874	0.0935074
Q07812 M74L	disrupting	0.03258	0.182174
Q07812 D68A	disrupting	3.05973	0.0247691
Q07812 D68R	disrupting	3.29856	0.0466714
Q07812 M74A	disrupting	1.58618	0.15895
Q07812 M74A	decreasing	1.58618	0.15895
Q07812 M74F	decreasing	4.43441	0.575779
Q07812 M74N	decreasing	1.8089	0.132115
Q07817 D133Q	decreasing	0.86108	0.00878504
Q07817 G138A	decreasing	2.5234	0
Q07817 G138N	decreasing	17.1355	2.11194
Q07817 G138S	decreasing	6.89618	0.057282
Q07817 G148V	decreasing	6.93382	0.348568
Q07817 G148V	decreasing	6.05922	0.0278289
Q07817 G138A	disrupting	5.39642	0
Q07817 G138S	disrupting	10.421	0.723194
Q07817 G138E	decreasing	26.0207	0.958326
Q07817 G138V	decreasing	16.1243	0.11072
Q13043 L444E	decreasing	5.49372	0.257431
Q13043 L444E	decreasing	4.6947	0.0769979
Q13043 L444R	decreasing	8.4	3.2024
Q13043 L444R	decreasing	3.56654	0.496576
Q13133 E441A	disrupting	3.3594	0.276243
Q13133 E441V	disrupting	3.32912	0.22524
Q13133 I442I	disrupting	-0.00884	0.0114886
Q13133 I442L	disrupting	-0.12112	0.0301191
Q13133 I442R	disrupting	3.5973	0.703448
Q13133 K273A	disrupting	2.79748	0.117274
Q13133 K273N	disrupting	3.72802	0.336653
Q13153 L107G	increasing	4.39578	0.0113277
Q13158 D175H	disrupting	0.1336	0.0452365
Q13158 L172A	disrupting	1.81767	0.0703117
Q13158 L172A	decreasing	1.81767	0.0703117
Q13158 L172G	disrupting	3.08807	0.0579049
Q13158 R135A	disrupting	0.8029	0.00270971
Q13158 R135P	decreasing	1.17654	0.0537398
Q13158 R142L	decreasing	1.00412	0.0621693
Q13158 R142N	disrupting	2.93552	0.108587
Q13158 R135R	disrupting	0.04028	0.0764354
Q13158 R135R	decreasing	0.04028	0.0764354
Q13191 K907A	decreasing	1.65547	0.00656734
Q13191 K907V	decreasing	0.559826	0.0138617
Q13191 R904A	decreasing	2.32926	0.207124
Q13191 R904M	decreasing	0.036232	0.330199
Q13241 D163K	disrupting	4.8372	0.285325
Q13241 D168W	decreasing	0.622	0.0912277
Q13241 E164A	disrupting	0.0418	0.104027
Q13241 F114E	disrupting	6.1202	0.100554
Q13241 L162S	disrupting	4.7714	0.0311014
Q13241 N160A	disrupting	-0.7072	0.000447214
Q13241 Q112V	disrupting	0.538	0.0447996
Q13241 Q79A	no effect	0.0132	0.0276622
Q13241 T146D	no effect	-0.7946	0.0971818
Q13241 F114A	disrupting	3.00508	0.203349
Q13241 N158A	no effect	0.83486	0.00968494
Q13241 N160V	disrupting	-0.76116	0.0327488
Q13241 Q112F	disrupting	-0.27556	0.283761
Q13257 S170C	disrupting	-0.27148	0.00325684
Q13257 F141A	decreasing	5.11606	0.0611803
Q13257 R133V	decreasing	3.8942	0.114347
Q13257 R184A	decreasing	-0.25462	0.151027
Q13432 Y194A	decreasing	5.19062	0.0960801
Q13432 Y194E	decreasing	5.33229	0.0350249
Q13432 Y194L	decreasing	2.33454	0.0468169
Q13485 D537F	decreasing	-0.47152	0.796179
Q13485 R361A	no effect	1.79794	0.0260603
Q13485 R361A	causing	1.79794	0.0260603
Q13485 R361A	disrupting	1.79794	0.0260603
Q13485 R361C	disrupting	1.23436	0.0492154
Q13485 R361E	no effect	2.62886	0.140607
Q13485 R361F	no effect	1.24086	0.0451276
Q13485 R361H	disrupting	3.13284	0.250787
Q13485 R361L	causing	0.7464	0.0523862
Q13485 R361N	no effect	-0.08708	0.193568
Q13485 R361S	disrupting	2.05084	0.0285595
Q13485 R361Y	disrupting	1.81076	0.056162
Q13485 Y353A	no effect	0.53298	0.0493913
Q13485 Y353A	disrupting	0.53298	0.0493913
Q13485 Y353C	disrupting	0.93236	0.060304
Q13485 Y353K	disrupting	0.52972	0.256811
Q13485 Y353R	disrupting	0.03656	0.0768814
Q13485 Y353S	disrupting	-0.14372	0.099162
Q13526 W34C	disrupting	0.786516	0.122653
Q13563 I853A	disrupting	1.52028	0.00423262
Q13563 I853A	decreasing	1.52028	0.00423262
Q13563 I853C	disrupting	1.76054	0.0079119
Q13563 I853G	disrupting	2.47953	0.00821368
Q13563 I853I	disrupting	-0.00815	0.0107225
Q13563 I853N	disrupting	1.84089	0.016041
Q13563 I853R	disrupting	0.91041	0.01733
Q13563 I853T	disrupting	1.22551	0.0160418
Q13563 I853V	disrupting	1.16177	0.00415266
Q13563 I860A	disrupting	1.55198	0.0190908
Q13563 I860E	disrupting	0.91883	0.0311711
Q13563 I860N	disrupting	0.9666	0.00919855
Q13563 I860Q	disrupting	0.8101	0.0219455
Q13563 I860R	disrupting	0.94894	0.0293983
Q13563 I860V	decreasing	0.75125	0.00148567
Q13563 L867A	disrupting	2.0636	0.0352103
Q13563 L867A	decreasing	2.0636	0.0352103
Q13563 L867K	disrupting	0.95433	0.0434284
Q13563 L867P	disrupting	5.26679	0.116474
Q13563 L867Q	disrupting	1.60802	0.0255193
Q13563 L867S	disrupting	2.25772	0.0475253
Q13563 L867T	disrupting	1.72594	0.0256092
Q13563 V846A	disrupting	0.55789	0.00849254
Q13563 V846A	decreasing	0.55789	0.00849254
Q13563 V846F	disrupting	-0.48093	0.220223
Q13563 V846I	disrupting	-1.21835	0.0037176
Q13563 V846K	disrupting	-0.51291	0.0612811
Q13563 V846M	disrupting	-1.71352	0.0458663
Q13563 V846P	disrupting	3.65904	0.486165
Q13563 V846R	disrupting	0.02796	0.0297737
Q13563 V846V	disrupting	0.0001	9.42809e-05
Q14145 F335L	disrupting	0.04972	0.0141134
Q14145 P384K	decreasing	4.1832	0.43738
Q14145 Q337A	disrupting	0.8183	0
Q14145 Q337A	decreasing	0.8183	0
Q14145 R336G	disrupting	-1.105	0.00363456
Q14145 S383N	decreasing	0.23072	0.232207
Q14145 F478P	decreasing	6.265	0.152786
Q14145 G574R	decreasing	3.83908	0.185048
Q14145 N382W	decreasing	7.00916	1.4273
Q14145 R415A	disrupting	2.54618	0.0348277
Q14145 R415G	decreasing	2.03066	0.0414866
Q14145 R483W	decreasing	1.53582	0.128496
Q14145 Y334M	disrupting	1.46454	0.067647
Q14145 Y334P	disrupting	6.89936	0.0514827
Q14145 Y525Q	decreasing	4.60736	0.14897
Q14145 Y572A	decreasing	4.09134	0.0442279
Q14457 D121T	disrupting	2.53074	0.358273
Q14457 F123A	decreasing	3.29646	0.0400175
Q14457 F123K	disrupting	2.12684	0.0826214
Q14457 F123V	decreasing	2.1514	0.0517207
Q14457 G120V	disrupting	9.67617	0.00115092
Q14457 K117T	decreasing	0.62328	0.34534
Q14457 L112A	decreasing	2.94294	0.00484386
Q14457 L116A	decreasing	3.81101	0.0426029
Q14457 L116L	disrupting	-0.01178	0.0090577
Q14457 L116Y	disrupting	3.67609	1.75092
Q14676 R1933M	disrupting	0.0061	0.177297
Q15013 F191F	decreasing	-0.00304	0.00613213
Q15013 F191N	disrupting	3.08784	0.0618213
Q15013 Q83A	disrupting	0.35114	0.0503606
Q15013 Q83A	decreasing	0.35114	0.0503606
Q15276 M563A	decreasing	3.22128	0.0234544
Q15276 Q566A	decreasing	0.14022	0.409857
Q15276 Q566P	decreasing	2.57224	0.195635
Q15788 L636Q	decreasing	1.87342	0.121141
Q15788 L636S	disrupting	2.54068	0.017536
Q15788 L636V	decreasing	2.62496	0.440292
Q15788 L637K	decreasing	5.36368	0.976342
Q15788 L637Q	disrupting	4.06766	0.444751
Q15788 L637V	decreasing	2.27994	0.115901
Q15788 L693A	disrupting	3.97954	0.0380798
Q15788 L693D	disrupting	4.9975	0.0767091
Q15788 L693F	decreasing	-0.12834	0.760507
Q15788 L693N	decreasing	3.61654	0.00377001
Q15796 D450C	disrupting	1.27158	0.00743011
Q15797 D448D	disrupting	0.0012	0.0373323
Q15797 K418A	disrupting	-0.1552	0.0101833
Q15797 R426S	disrupting	0.58	0.455074
Q15797 V317R	disrupting	0.973	1.1236
Q15797 Y424V	decreasing	0.7474	0.0245112
Q15843 L8A	decreasing	0.94676	0.012186
Q15843 E32S	decreasing	-0.0561	0.247618
Q15843 L8A	decreasing	2.24618	0.0204682
Q15843 L8A	decreasing	0.57834	0.0244919
Q16611 Y110K	increasing	0.61486	0.0424746
Q16637 D44P	disrupting	2.46018	0.0354002
Q16665 L562A	disrupting	1.21434	0.0303638
Q16665 L562F	disrupting	0.17744	0.0800384
Q53EL6 D418A	decreasing	1.8112	0.51246
Q5S007 K1347A	decreasing	1.687	0
Q5S007 K1347A	decreasing	0.6348	0
Q5S007 K1347C	disrupting	2.10674	0.00525576
Q5S007 K1347C	disrupting	1.25542	0.351813
Q5S007 K1347G	disrupting	2.68334	0.00215476
Q5S007 K1347G	disrupting	1.9971	0.34598
Q5S007 K1347L	disrupting	-0.09122	0.16462
Q5S007 K1347M	decreasing	-0.05694	0.0223981
Q5S007 K1347M	decreasing	-0.62032	0.358764
Q5S007 K1347N	disrupting	1.88494	0.0590228
Q5S007 K1347N	disrupting	0.87188	0.165311
Q5S007 K1347R	decreasing	3.9703	0.922944
Q5S007 K1347R	decreasing	3.62934	0.145747
Q5S007 K1347R	disrupting	3.9703	0.922944
Q5S007 K1347R	disrupting	3.62934	0.145747
Q5S007 K1347V	disrupting	0.93552	0.0360603
Q5S007 K1347V	disrupting	0.2371	0.17543
Q5S007 K1347W	disrupting	6.83688	0.929592
Q5S007 K1347W	disrupting	6.45108	0.540008
Q5S007 N1437E	increasing	0.13116	0.40956
Q5S007 N1437E	increasing	-0.26808	0.0408386
Q5S007 N1437I	decreasing	-0.4764	0.232836
Q5S007 N1437I	decreasing	-1.05188	0.0324058
Q5S007 R1398A	increasing	0.21726	0.0397779
Q5S007 R1398A	increasing	0.16202	0.11938
Q5S007 R1398D	decreasing	0.58312	0.040306
Q5S007 R1398D	decreasing	0.47124	0.0617901
Q5S007 R1398E	increasing	0.01238	0.0777873
Q5S007 R1398E	increasing	-0.02498	0.0658036
Q5S007 R1398F	decreasing	-1.69342	0.441631
Q5S007 R1398F	decreasing	-1.90284	0.146324
Q5S007 R1398P	decreasing	-1.16474	0.0824839
Q5S007 R1398P	decreasing	-1.84066	0.039104
Q5S007 R1398R	decreasing	-0.03342	0.0218604
Q5S007 R1398R	decreasing	-0.0519	0
Q5S007 R1398S	increasing	0.79278	0.0195607
Q5S007 R1398S	increasing	0.63416	0.0123925
Q5S007 R1398W	decreasing	-0.56076	0.0649392
Q5S007 R1398W	decreasing	-0.99974	0.0349345
Q5S007 R1441A	increasing	2.1999	0.0149149
Q5S007 R1441A	decreasing	2.1999	0.0149149
Q5S007 R1441A	disrupting	2.1999	0.0149149
Q5S007 R1441A	no effect	2.1999	0.0149149
Q5S007 R1441D	increasing	2.72782	0.0335969
Q5S007 R1441D	increasing	1.60778	0.0417004
Q5S007 R1441D	decreasing	2.72782	0.0335969
Q5S007 R1441D	decreasing	1.60778	0.0417004
Q5S007 R1441E	decreasing	2.54002	0.183445
Q5S007 R1441E	decreasing	1.19864	0.250362
Q5S007 R1441E	disrupting	2.54002	0.183445
Q5S007 R1441E	disrupting	1.19864	0.250362
Q5S007 R1441F	decreasing	-0.18898	0.0221845
Q5S007 R1441G	decreasing	3.28304	0.0266805
Q5S007 R1441G	decreasing	1.7892	0.166868
Q5S007 R1441H	increasing	1.4279	0.018858
Q5S007 R1441H	increasing	-0.3625	0.0800579
Q5S007 R1441H	disrupting	1.4279	0.018858
Q5S007 R1441H	disrupting	-0.3625	0.0800579
Q5S007 R1441I	decreasing	0.3762	0.306319
Q5S007 R1441K	increasing	1.5214	0.133673
Q5S007 R1441K	increasing	0.041	0.11107
Q5S007 R1441K	decreasing	1.5214	0.133673
Q5S007 R1441K	decreasing	0.041	0.11107
Q5S007 R1441L	increasing	0.575	0.0320544
Q5S007 R1441L	increasing	-0.81474	0.137865
Q5S007 R1441L	decreasing	0.575	0.0320544
Q5S007 R1441L	decreasing	-0.81474	0.137865
Q5S007 R1441L	disrupting	0.575	0.0320544
Q5S007 R1441L	disrupting	-0.81474	0.137865
Q5S007 R1441M	increasing	0.49062	0.0204806
Q5S007 R1441M	increasing	-1.17352	0.0363298
Q5S007 R1441M	decreasing	0.49062	0.0204806
Q5S007 R1441M	decreasing	-1.17352	0.0363298
Q5S007 R1441N	increasing	2.16496	0.0155304
Q5S007 R1441N	increasing	0.9556	0.104986
Q5S007 R1441N	decreasing	2.16496	0.0155304
Q5S007 R1441N	decreasing	0.9556	0.104986
Q5S007 R1441P	increasing	4.33568	0.507104
Q5S007 R1441P	increasing	1.5009	0.115982
Q5S007 R1441P	decreasing	4.33568	0.507104
Q5S007 R1441P	decreasing	1.5009	0.115982
Q5S007 R1441Q	decreasing	1.96216	0.0730056
Q5S007 R1441Q	decreasing	0.01166	0.152011
Q5S007 R1441R	disrupting	-0.02238	0.29773
Q5S007 R1441R	disrupting	-0.0348	0
Q5S007 R1441R	decreasing	-0.02238	0.29773
Q5S007 R1441R	decreasing	-0.0348	0
Q5S007 R1441S	decreasing	2.69056	0.00958973
Q5S007 R1441S	decreasing	0.48	0.199929
Q5S007 R1441S	disrupting	2.69056	0.00958973
Q5S007 R1441S	disrupting	0.48	0.199929
Q5S007 R1441T	decreasing	1.80336	0.0174463
Q5S007 R1441T	decreasing	-0.0677	0.209077
Q5S007 R1441V	increasing	1.70318	0.0196497
Q5S007 R1441V	increasing	1.0314	0.220182
Q5S007 R1441V	decreasing	1.70318	0.0196497
Q5S007 R1441V	decreasing	1.0314	0.220182
Q5S007 R1441Y	decreasing	0.70628	0.043038
Q5S007 R1441Y	decreasing	-1.23244	0.0257564
Q5S007 S1403P	decreasing	4.7092	0.0196077
Q5S007 T1343A	increasing	-0.17998	4.47214e-05
Q5S007 T1343D	decreasing	-0.05408	0.0244278
Q5S007 T1343I	decreasing	-0.04624	0.000260768
Q5S007 T1343N	decreasing	0.18718	0.0042044
Q5S007 T1349A	decreasing	-0.23662	0.0117103
Q5S007 T1349A	decreasing	-0.66532	0.00372451
Q5S007 T1404A	decreasing	3.01116	0.0871227
Q5S007 T1404A	decreasing	1.94924	0.363265
Q5S007 T1404P	decreasing	5.58616	0.380433
Q5S007 T1404P	decreasing	5.1524	0.120934
Q5S007 T1410A	decreasing	1.52916	0.0396451
Q5S007 T1410A	decreasing	0.51648	0.0481057
Q5S007 T1452A	decreasing	2.28882	0.246148
Q5S007 T1452A	decreasing	1.93428	0.0447413
Q5S007 T1452Q	decreasing	5.36656	1.1253
Q5S007 T1452Q	decreasing	4.79082	1.11857
Q5S007 T1491A	decreasing	0.41828	0.00142373
Q5S007 T1491A	decreasing	0.257	0.00424323
Q5S007 T1491D	decreasing	0.27374	0.00574613
Q5S007 T1491D	decreasing	0.25462	0.0146672
Q5S007 T1491K	disrupting	0.07562	0.054532
Q5S007 T1491K	disrupting	-0.01744	0.184176
Q5S007 T1491W	increasing	0.00368	0.280149
Q5S007 T1491W	increasing	-0.05654	0.121369
Q7Z3B3 R592A	disrupting	4.36795	0.00915791
Q86WV6 S162S	decreasing	0.00896	0.00626801
Q86WV6 S162S	decreasing	0	0
Q86YP4 K149A	decreasing	0.66458	4.47214e-05
Q8IWJ2 I1588D	decreasing	3.3352	0.0906505
Q8IWJ2 L1595A	decreasing	1.54654	0.0461166
Q8WUM4 I212C	disrupting	2.50156	0.0224715
Q8WUM4 I212A	disrupting	2.08676	0.161553
Q8WXH0 L6876H	disrupting	2.47432	0.126983
Q8WXH0 P6883C	disrupting	2.0309	0.00248093
Q8WXH0 Y6878N	disrupting	1.27406	0.0643211
Q92556 I544A	disrupting	1.04402	0.0391036
Q92556 I544C	disrupting	1.48712	0.0462495
Q92556 L536T	disrupting	0.858828	0.150759
Q92556 L536V	disrupting	0.515266	0.0401039
Q92834 E216H	disrupting	0.5678	0.640213
Q92843 R95A	disrupting	-0.1516	0.0898022
Q92843 R95A	disrupting	-0.73668	0.151075
Q92900 E182V	disrupting	1.5311	0.160183
Q92900 L181A	disrupting	4.06698	0.00972764
Q92900 V204A	disrupting	1.8442	0.00346699
Q92900 V205W	disrupting	22.6572	6.63278
Q92900 Y184H	disrupting	3.14042	0.126542
Q92905 H138N	increasing	1.8664	0.0123814
Q92905 H138N	increasing	1.0012	0.0237002
Q96AX1 I441V	disrupting	1.3266	0.0625084
Q96AX1 K429S	disrupting	2.0936	0.018783
Q96AX1 Y438Q	disrupting	3.932	0.0772075
Q96AX1 Y438R	disrupting	3.1374	0.0569061
Q96B67 P346S	disrupting	2.68452	0.0261521
Q96B67 P347A	disrupting	3.00669	0.00216812
Q96B67 Y349T	disrupting	3.08634	0.29797
Q96CA5 D138A	decreasing	0.24674	0.0433938
Q96CA5 D138L	decreasing	1.45816	0.272164
Q96CA5 D138R	decreasing	1.45192	0.18992
Q96CW9 P74S	disrupting	1.70698	0.00310596
Q96CW9 Y75A	disrupting	2.1312	0.0366253
Q96EB6 F474A	decreasing	5.2597	0.00491325
Q96EP0 F620A	disrupting	3.93704	0.264477
Q96EP0 F620A	decreasing	3.93704	0.264477
Q96EP0 F620H	disrupting	2.60995	1.127
Q96EP0 F620H	decreasing	2.60995	1.127
Q96EP0 F620Q	disrupting	3.68046	0.704605
Q96EP0 F620R	disrupting	3.26032	1.13475
Q96EP0 L617A	decreasing	4.46071	0.066527
Q96EP0 L617M	disrupting	0.220894	0.0862143
Q96EP0 L617N	disrupting	3.50974	0.0905443
Q96EP0 L617S	decreasing	4.13665	0.0667364
Q96EP0 Q613A	disrupting	2.35844	0.0481624
Q96EP0 Q613F	decreasing	0.089134	1.14615
Q96EP0 Q613R	decreasing	3.69286	0.191844
Q96EP0 Q613S	disrupting	3.04231	0.19037
Q96EP0 R623R	disrupting	-0.079726	0.0652619
Q96EY8 R186A	no effect	-0.06252	0.24952
Q96EY8 R186E	no effect	0.70904	0.284103
Q96EY8 R190E	no effect	1.1543	0.102756
Q96EY8 R190N	no effect	1.15596	0.16271
Q96SD1 F492D	decreasing	4.63472	0.0224746
Q96SD1 F493S	decreasing	4.51734	0.188213
Q96SD1 W489G	decreasing	8.04428	0.0780228
Q99707 P1173A	increasing	2.9452	0.00535724
Q99707 P1173A	increasing	2.9074	0.00850294
Q99728 L44A	disrupting	2.864	0.000707107
Q99728 L44V	disrupting	2.2846	0.0108766
Q99816 M95R	decreasing	5.33226	0.693461
Q99816 Y63F	decreasing	-0.42282	0.00936093
Q99952 D64C	disrupting	0.5209	0.0802796
Q99952 D64S	disrupting	1.2639	0.271878
Q99952 D64Y	disrupting	0.9632	0.192197
Q99952 P272A	decreasing	2.72788	0.0112177
Q99952 P272D	decreasing	4.06922	0.0779416
Q99952 P272K	decreasing	2.44808	0.0252803
Q99952 Q34A	disrupting	0.47886	0.499676
Q99952 Q34C	disrupting	0.79114	0.365237
Q99952 R198A	decreasing	2.92398	0.0151895
Q99952 R198D	decreasing	4.80866	0.0683618
Q99952 R198K	decreasing	2.0481	0.138393
Q99952 R198L	decreasing	2.84648	0.00882621
Q99952 R198S	decreasing	2.44082	0.0626682
Q99952 R268E	decreasing	3.09952	0.38081
Q99952 R268L	decreasing	0.11084	0.30011
Q99952 R268S	decreasing	1.4952	0.249779
Q99952 V65A	decreasing	2.24944	0.0288099
Q99952 V65K	decreasing	6.98972	0.921634
Q99952 V65L	decreasing	1.32712	0.577196
Q99952 V65R	decreasing	10.0881	3.06083
Q99952 V65T	decreasing	1.38358	0.0509628
Q9BPZ3 A115N	decreasing	2.63354	0.22649
Q9BPZ3 E117A	decreasing	0.75988	0.18299
Q9BPZ3 F118A	disrupting	4.33974	0.0404026
Q9BPZ3 K116A	decreasing	0.1935	0.0476261
Q9BPZ3 L111A	decreasing	2.57788	0.0172327
Q9BPZ3 P113K	decreasing	2.0129	0.237181
Q9BPZ3 P120F	decreasing	1.9413	0.017919
Q9BZS1 I363A	disrupting	3.3647	0.694956
Q9BZS1 I363A	disrupting	3.20168	0.0125951
Q9BZS1 I363E	disrupting	4.32276	0.00996609
Q9BZS1 I363E	disrupting	4.2527	0.0293817
Q9BZS1 I363K	disrupting	5.80412	0.489844
Q9BZS1 I363K	disrupting	4.53836	0.546468
Q9BZS1 I363L	disrupting	0.02794	0.0160992
Q9BZS1 I363L	disrupting	-0.07578	0.0374084
Q9BZS1 I363S	disrupting	4.14536	0.014158
Q9BZS1 I363S	disrupting	4.04332	0.00706873
Q9H269 A669A	decreasing	0	0
Q9H269 R725D	disrupting	5.9906	0.0537894
Q9H2K2 E598E	disrupting	-0.02578	0.00644841
Q9H2K2 F593I	disrupting	1.69106	0.346027
Q9H2K2 L560A	disrupting	2.52144	0.00946879
Q9H2K2 N565D	decreasing	2.97476	0.0292524
Q9H2K2 R525D	disrupting	2.09348	0.334406
Q9H2K2 R525Q	disrupting	1.12296	0.249794
Q9H2K2 S527Q	disrupting	1.84612	0.894008
Q9H2K2 W591V	disrupting	2.52772	0.152652
Q9H2K2 Y536E	decreasing	2.86314	0.230902
Q9H2K2 Y569F	disrupting	0.60244	0.00767483
Q9H2K2 H553A	increasing	0.07898	0.0648792
Q9H9L4 V413A	disrupting	2.31332	0.00571419
Q9HAU5 F1113Q	disrupting	4.13688	0.282941
Q9HAU5 F1171D	disrupting	6.54932	0.277992
Q9HAU5 L1174R	disrupting	2.17168	0.200087
Q9HAU5 M1120H	decreasing	1.02896	0.0335232
Q9HAU5 M1121G	decreasing	3.16214	0.00260154
Q9HAU5 M1169A	decreasing	1.52548	0.11611
Q9HAU5 M1173R	disrupting	4.44486	0.715735
Q9HAU5 R1176I	decreasing	0.39022	0.587325
Q9HCJ0 F1389A	disrupting	4.5779	0.00718714
Q9HCJ0 F1389P	disrupting	10.2617	0.0102082
Q9HCJ0 G1392D	decreasing	3.51982	0.00190447
Q9HCJ0 P1386D	decreasing	3.93858	0.786718
Q9HCJ0 P1394A	decreasing	1.28092	0.000831865
Q9HCJ0 W1385E	decreasing	0.2303	0.0837114
Q9HCJ0 W1395C	decreasing	4.55568	0.0204682
Q9HCJ2 A205Q	disrupting	4.4774	0.47718
Q9HD67 F2002G	disrupting	7.57892	0.004032
Q9NVS9 R116G	no effect	0.925586	0.100934
Q9NVS9 R116P	no effect	1.33688	0.0303331
Q9NVS9 R116S	no effect	0.263689	0.105957
Q9NVS9 R229A	disrupting	4.171	0.753075
Q9NVS9 R229C	disrupting	3.03697	1.04775
Q9NVS9 R229M	disrupting	2.77541	0.106688
Q9NVS9 R229N	disrupting	3.23867	1.01147
Q9NVS9 R95L	disrupting	-0.795359	0.316342
Q9NVS9 R95M	disrupting	-1.00378	0.124538
Q9NVS9 R95P	disrupting	3.06446	0.135147
Q9NVS9 R95R	disrupting	0	0
Q9NVS9 R95S	disrupting	0.214115	0.0519856
Q9NVS9 R95T	disrupting	0.891441	0.665937
Q9NVS9 R95W	disrupting	4.14335	1.72169
Q9NWS0 K113D	decreasing	1.80119	0.0501914
Q9NWS0 K166N	decreasing	0.770364	0.0741452
Q9NWS0 K57A	disrupting	3.67186	0.0877074
Q9NWS0 K64A	decreasing	1.79438	0.0336375
Q9NWS0 K64A	disrupting	1.79438	0.0336375
Q9NWS0 R163N	decreasing	2.33223	0.0472161
Q9NWS0 R168A	disrupting	3.28239	0.0211556
Q9NZC9 K27D	decreasing	0.945928	0.158436
Q9NZC9 L5R	decreasing	2.11534	0.116208
Q9NZC9 Q9R	decreasing	0.036036	0.06106
Q9UH99 H628F	disrupting	-1.03292	0.512506
Q9UH99 S641C	disrupting	1.65106	0.00284306
Q9UH99 D542E	decreasing	1.86334	0.116925
Q9UH99 L536M	decreasing	-0.34418	0.0411204
Q9UKG1 E28D	decreasing	0.5768	0.00083666
Q9UKG1 V25A	decreasing	0.143	0.001
Q9UKG1 V25V	decreasing	0	0.000707107
Q9ULZ3 D54R	decreasing	-1.5762	0.0572337
Q9ULZ3 E80A	no effect	-0.4038	0.625308
Q9ULZ3 F59A	disrupting	2.3748	0.111498
Q9ULZ3 F59C	decreasing	2.9204	0.0789671
Q9ULZ3 F59E	disrupting	4.1456	0.0469233
Q9ULZ3 F59F	disrupting	-0.015	0
Q9ULZ3 F59H	decreasing	1.8874	0.00820366
Q9ULZ3 F59S	disrupting	3.7904	0.10051
Q9ULZ3 R38F	decreasing	0.4534	0.0215476
Q9ULZ3 T63A	no effect	-0.3038	0.0447962
Q9UMX0 G558L	disrupting	4.79426	1.04109
Q9UMX0 G558P	disrupting	9.2766	0.188714
Q9UMX0 M557F	disrupting	0.05324	0.142788
Q9UMX0 M557K	disrupting	1.64356	0.2482
Q9UMX1 D159K	disrupting	3.63082	0.62268
Q9UMX1 D159V	disrupting	2.13752	0.387245
Q9UMX1 D159D	disrupting	-0.02686	0.0313881
Q9UMX1 D159G	disrupting	2.18064	0.0200121
Q9UMX1 D159K	decreasing	1.73014	0.19803
Q9UMX1 D159R	disrupting	1.88944	0.418221
Q9UMX1 D159V	disrupting	2.58552	0.0294671
Q9UQB8 I267L	disrupting	0.53064	0.124466
Q9UQB8 S268F	disrupting	1.34542	0.0221728
Q9UQB8 Q23N	decreasing	-0.4358	0.175362
Q9Y2I2 P85F	disrupting	1.7962	0.0329196
Q9Y2I2 Y86R	disrupting	4.0454	0.839473
Q9Y376 R227A	decreasing	2.9224	0.1041
Q9Y376 R227C	disrupting	3.4268	0.173983
Q9Y376 R227D	disrupting	4.9106	0.237981
Q9Y376 R227H	decreasing	3.1444	0.0959911
Q9Y376 R227N	decreasing	3.665	0.219968
Q9Y376 R227W	disrupting	0.6568	0.303107
Q9Y5S9 L118A	decreasing	4.2917	0.00361946
Q9Y615 A31A	disrupting	0	0
Q9Y615 A41C	disrupting	0.77614	0.00628872

[truncated: 9 more sheets: 4b, 4c, 4d, 4e, 4f & 4g, 5a, 5b, 5c, 6a & 6b]
